# Supplementary material for: Decoding the Hayward kiwi (Actinidia deliciosa var Hayward) genome: transcriptomic responses to drought and salinity and AdhSAP4’s role in salinity stress responses
Source: Front Plant Sci. 2025 Sep 23;16:1637092. doi: 10.3389/fpls.2025.1637092 (PMC12500665; doi:10.3389/fpls.2025.1637092)
Supplement: Supplementary file 1 [file DataSheet1.zip › Supplementary Tables.xlsx]

## Sheet: Index
	Index
	GenesID in each Orthologs gene families clusters	Table S1
	Primers used	Table S2
	Genome Assembly statistics	Table S3
	Genome Assembly and Annotation completness	Table S4
	Repetitive elements statistics	Table S5
	Genome annotation statistics	Table S6
	RNA quality for RNAseq assay	Table S7
	Statistical analysis fo Acute salinity treatment using Tukey-HDS	Table S8
	Statistical analysis of selected genes evaluated by RNAseq and qPCR methods using a one-way ANOVA test	Table S9

## Sheet: Table S1
	Suppl. Table S1 SAP genes from ortholog cluster 560, 6382, 6815, 8272, 8957, 11951, 12275, 15133 and 16792
Cluster	Genes
0	A.deliciosa_Hayward|AdH_00074714	A.chinensis_Hongyang|Actinidia33716	Actinidia_eriantha|DTZ79_14g08660	Vaccinium_darrowii|Vadar_000241	Vaccinium_darrowii|Vadar_000757	Vaccinium_darrowii|Vadar_000966	Vaccinium_darrowii|Vadar_001397	Vaccinium_darrowii|Vadar_001442	Vaccinium_darrowii|Vadar_001510	Vaccinium_darrowii|Vadar_001845	Vaccinium_darrowii|Vadar_002030	Vaccinium_darrowii|Vadar_002181	Vaccinium_darrowii|Vadar_002263	Vaccinium_darrowii|Vadar_002502	Vaccinium_darrowii|Vadar_002528	Vaccinium_darrowii|Vadar_002621	Vaccinium_darrowii|Vadar_002868	Vaccinium_darrowii|Vadar_003384	Vaccinium_darrowii|Vadar_003833	Vaccinium_darrowii|Vadar_004492	Vaccinium_darrowii|Vadar_004698	Vaccinium_darrowii|Vadar_005120	Vaccinium_darrowii|Vadar_005227	Vaccinium_darrowii|Vadar_005440	Vaccinium_darrowii|Vadar_005443	Vaccinium_darrowii|Vadar_005507	Vaccinium_darrowii|Vadar_006051	Vaccinium_darrowii|Vadar_006216	Vaccinium_darrowii|Vadar_006468	Vaccinium_darrowii|Vadar_006471	Vaccinium_darrowii|Vadar_006705	Vaccinium_darrowii|Vadar_007404	Vaccinium_darrowii|Vadar_007638	Vaccinium_darrowii|Vadar_007692	Vaccinium_darrowii|Vadar_007755	Vaccinium_darrowii|Vadar_007867	Vaccinium_darrowii|Vadar_008177	Vaccinium_darrowii|Vadar_008302	Vaccinium_darrowii|Vadar_008568	Vaccinium_darrowii|Vadar_008628	Vaccinium_darrowii|Vadar_008640	Vaccinium_darrowii|Vadar_008909	Vaccinium_darrowii|Vadar_009371	Vaccinium_darrowii|Vadar_009431	Vaccinium_darrowii|Vadar_009639	Vaccinium_darrowii|Vadar_009953	Vaccinium_darrowii|Vadar_010227	Vaccinium_darrowii|Vadar_010316	Vaccinium_darrowii|Vadar_010626
1	A.chinensis_Hongyang|Actinidia09672	A.chinensis_Hongyang|Actinidia09936	Actinidia_eriantha|DTZ79_02g10120	Vaccinium_darrowii|Vadar_000746	Vaccinium_darrowii|Vadar_001056	Vaccinium_darrowii|Vadar_001152	Vaccinium_darrowii|Vadar_001186	Vaccinium_darrowii|Vadar_001673	Vaccinium_darrowii|Vadar_001950	Vaccinium_darrowii|Vadar_002252	Vaccinium_darrowii|Vadar_002523	Vaccinium_darrowii|Vadar_003550	Vaccinium_darrowii|Vadar_003656	Vaccinium_darrowii|Vadar_003676	Vaccinium_darrowii|Vadar_003723	Vaccinium_darrowii|Vadar_003810	Vaccinium_darrowii|Vadar_003834	Vaccinium_darrowii|Vadar_004087	Vaccinium_darrowii|Vadar_004105	Vaccinium_darrowii|Vadar_004165	Vaccinium_darrowii|Vadar_004185	Vaccinium_darrowii|Vadar_004237	Vaccinium_darrowii|Vadar_004671	Vaccinium_darrowii|Vadar_004744	Vaccinium_darrowii|Vadar_004996	Vaccinium_darrowii|Vadar_004998	Vaccinium_darrowii|Vadar_005188	Vaccinium_darrowii|Vadar_005334	Vaccinium_darrowii|Vadar_005373	Vaccinium_darrowii|Vadar_005686	Vaccinium_darrowii|Vadar_005720	Vaccinium_darrowii|Vadar_005780	Vaccinium_darrowii|Vadar_006430	Vaccinium_darrowii|Vadar_006774	Vaccinium_darrowii|Vadar_006933	Vaccinium_darrowii|Vadar_006998	Vaccinium_darrowii|Vadar_007056	Vaccinium_darrowii|Vadar_007177	Vaccinium_darrowii|Vadar_007184	Vaccinium_darrowii|Vadar_007256	Vaccinium_darrowii|Vadar_007581	Vaccinium_darrowii|Vadar_007634	Vaccinium_darrowii|Vadar_007853	Vaccinium_darrowii|Vadar_008327	Vaccinium_darrowii|Vadar_008632	Vaccinium_darrowii|Vadar_008823	Vaccinium_darrowii|Vadar_008910	Vaccinium_darrowii|Vadar_008969	Vaccinium_darrowii|Vadar_009657
2	A.deliciosa_Hayward|AdH_00018446	A.deliciosa_Hayward|AdH_00025407	A.deliciosa_Hayward|AdH_00037334	A.deliciosa_Hayward|AdH_00038098	A.deliciosa_Hayward|AdH_00047191	A.deliciosa_Hayward|AdH_00050664	A.deliciosa_Hayward|AdH_00061319	A.deliciosa_Hayward|AdH_00062390	A.deliciosa_Hayward|AdH_00070535	A.deliciosa_Hayward|AdH_00073552	A.deliciosa_Hayward|AdH_00085914	A.deliciosa_Hayward|AdH_00091298	A.chinensis_Russell|RUSV2a.003687.1	A.chinensis_Russell|RUSV2a.004485.1	A.chinensis_Russell|RUSV2a.006318.1	A.chinensis_Russell|RUSV2a.007187.1	A.chinensis_Russell|RUSV2a.008586.1	A.chinensis_Russell|RUSV2a.010869.1	A.chinensis_Russell|RUSV2a.011961.1	A.chinensis_Russell|RUSV2a.016356.1	A.chinensis_Russell|RUSV2a.016849.1	A.chinensis_Russell|RUSV2a.018245.1	A.chinensis_Russell|RUSV2a.023485.1	A.chinensis_Russell|RUSV2a.024356.1	A.chinensis_Russell|RUSV2a.024357.1	A.chinensis_Russell|RUSV2a.025862.1	A.chinensis_Russell|RUSV2a.027717.1	A.chinensis_Russell|RUSV2a.029851.1	A.chinensis_Russell|RUSV2a.030270.1	A.chinensis_Russell|RUSV2a.032336.1	A.chinensis_Russell|RUSV2a.033550.1	A.chinensis_Russell|RUSV2a.040233.1	A.chinensis_Russell|RUSV2a.045510.1	A.chinensis_Russell|RUSV2a.045520.1	A.chinensis_Russell|RUSV2a.046814.1	A.chinensis_Hongyang|Actinidia02944	A.chinensis_Hongyang|Actinidia04912	A.chinensis_Hongyang|Actinidia05316	A.chinensis_Hongyang|Actinidia07033	A.chinensis_Hongyang|Actinidia07737	A.chinensis_Hongyang|Actinidia13146	A.chinensis_Hongyang|Actinidia15500	A.chinensis_Hongyang|Actinidia17049	A.chinensis_Hongyang|Actinidia17372	A.chinensis_Hongyang|Actinidia17997	A.chinensis_Hongyang|Actinidia22903	A.chinensis_Hongyang|Actinidia23936	A.chinensis_Hongyang|Actinidia26332	A.chinensis_Hongyang|Actinidia28606
3	A.deliciosa_Hayward|AdH_00018412	A.deliciosa_Hayward|AdH_00083478	A.chinensis_Russell|RUSV2a.006935.1	A.chinensis_Russell|RUSV2a.007505.1	A.chinensis_Russell|RUSV2a.008452.1	A.chinensis_Russell|RUSV2a.008453.1	A.chinensis_Russell|RUSV2a.008454.1	A.chinensis_Russell|RUSV2a.008455.1	A.chinensis_Russell|RUSV2a.008456.1	A.chinensis_Russell|RUSV2a.015705.1	A.chinensis_Russell|RUSV2a.016896.1	A.chinensis_Russell|RUSV2a.018232.1	A.chinensis_Russell|RUSV2a.019983.1	A.chinensis_Russell|RUSV2a.021101.1	A.chinensis_Russell|RUSV2a.021103.1	A.chinensis_Russell|RUSV2a.021105.1	A.chinensis_Russell|RUSV2a.041854.1	A.chinensis_Russell|RUSV2a.042623.1	A.chinensis_Russell|RUSV2a.042624.1	A.chinensis_Russell|RUSV2a.042693.1	A.chinensis_Russell|RUSV2a.042694.1	A.chinensis_Russell|RUSV2a.046561.1	A.chinensis_Russell|RUSV2a.047095.1	A.chinensis_Russell|RUSV2a.047096.1	A.chinensis_Russell|RUSV2a.047662.1	A.chinensis_Russell|RUSV2a.051901.1	A.chinensis_Russell|RUSV2a.051905.1	A.chinensis_Hongyang|Actinidia26643	A.chinensis_Hongyang|Actinidia32474	A.chinensis_Red5|RED5V2.003161.1.1	A.chinensis_Red5|RED5V2.006935.1.1	A.chinensis_Red5|RED5V2.007505.1.1	A.chinensis_Red5|RED5V2.008452.1.1	A.chinensis_Red5|RED5V2.008453.1.1	A.chinensis_Red5|RED5V2.008454.1.1	A.chinensis_Red5|RED5V2.008455.1.1	A.chinensis_Red5|RED5V2.008456.1.1	A.chinensis_Red5|RED5V2.015705.1.1	A.chinensis_Red5|RED5V2.016895.1.1	A.chinensis_Red5|RED5V2.016896.1.1	A.chinensis_Red5|RED5V2.018232.1.1	A.chinensis_Red5|RED5V2.019983.1.1	A.chinensis_Red5|RED5V2.020478.1.1	A.chinensis_Red5|RED5V2.020479.1.1	A.chinensis_Red5|RED5V2.020480.1.1	A.chinensis_Red5|RED5V2.021101.1.1	A.chinensis_Red5|RED5V2.021103.1.1	A.chinensis_Red5|RED5V2.021105.1.1	A.chinensis_Red5|RED5V2.047662.1.1
4	A.deliciosa_Hayward|AdH_00052576	A.chinensis_Russell|RUSV2a.024569.1	A.chinensis_Russell|RUSV2a.024572.1	A.chinensis_Russell|RUSV2a.024573.1	A.chinensis_Russell|RUSV2a.024574.1	A.chinensis_Russell|RUSV2a.027154.1	A.chinensis_Russell|RUSV2a.027155.1	A.chinensis_Russell|RUSV2a.027156.1	A.chinensis_Russell|RUSV2a.027160.1	A.chinensis_Russell|RUSV2a.027161.1	A.chinensis_Russell|RUSV2a.027163.1	A.chinensis_Russell|RUSV2a.027164.1	A.chinensis_Russell|RUSV2a.027165.1	A.chinensis_Russell|RUSV2a.027167.1	A.chinensis_Russell|RUSV2a.027168.1	A.chinensis_Russell|RUSV2a.027169.1	A.chinensis_Russell|RUSV2a.027170.1	A.chinensis_Russell|RUSV2a.027171.1	A.chinensis_Russell|RUSV2a.027173.1	A.chinensis_Russell|RUSV2a.027175.1	A.chinensis_Russell|RUSV2a.044801.1	A.chinensis_Russell|RUSV2a.044802.1	A.chinensis_Russell|RUSV2a.044803.1	A.chinensis_Russell|RUSV2a.044804.1	A.chinensis_Russell|RUSV2a.044805.1	A.chinensis_Hongyang|Actinidia18639	A.chinensis_Hongyang|Actinidia18642	A.chinensis_Hongyang|Actinidia18645	A.chinensis_Hongyang|Actinidia18649	A.chinensis_Hongyang|Actinidia18650	A.chinensis_Hongyang|Actinidia40312	A.chinensis_Hongyang|Actinidia40313	A.chinensis_Hongyang|Actinidia40314	A.chinensis_Hongyang|Actinidia40315	A.chinensis_Hongyang|Actinidia40316	A.chinensis_Hongyang|Actinidia40317	A.chinensis_Hongyang|Actinidia40318	A.chinensis_Hongyang|Actinidia40319	A.chinensis_Hongyang|Actinidia40320	A.chinensis_Hongyang|Actinidia40321	A.chinensis_Hongyang|Actinidia40322	A.chinensis_Hongyang|Actinidia40323	A.chinensis_Hongyang|Actinidia40324	A.chinensis_Hongyang|Actinidia40325	A.chinensis_Hongyang|Actinidia40326	A.chinensis_Hongyang|Actinidia40327	A.chinensis_Hongyang|Actinidia40328	A.chinensis_Hongyang|Actinidia40329	A.chinensis_Hongyang|Actinidia40330
5	A.deliciosa_Hayward|AdH_00011966	A.chinensis_Hongyang|Actinidia07483	Actinidia_eriantha|DTZ79_18g05410	Vaccinium_darrowii|Vadar_000510	Vaccinium_darrowii|Vadar_000700	Vaccinium_darrowii|Vadar_001642	Vaccinium_darrowii|Vadar_001707	Vaccinium_darrowii|Vadar_001717	Vaccinium_darrowii|Vadar_001856	Vaccinium_darrowii|Vadar_002504	Vaccinium_darrowii|Vadar_002571	Vaccinium_darrowii|Vadar_002929	Vaccinium_darrowii|Vadar_002941	Vaccinium_darrowii|Vadar_003492	Vaccinium_darrowii|Vadar_003764	Vaccinium_darrowii|Vadar_003888	Vaccinium_darrowii|Vadar_003991	Vaccinium_darrowii|Vadar_004019	Vaccinium_darrowii|Vadar_005035	Vaccinium_darrowii|Vadar_006153	Vaccinium_darrowii|Vadar_006570	Vaccinium_darrowii|Vadar_007211	Vaccinium_darrowii|Vadar_007359	Vaccinium_darrowii|Vadar_007556	Vaccinium_darrowii|Vadar_008228	Vaccinium_darrowii|Vadar_008349	Vaccinium_darrowii|Vadar_009378	Vaccinium_darrowii|Vadar_009550	Vaccinium_darrowii|Vadar_010463	Vaccinium_darrowii|Vadar_010479	Vaccinium_darrowii|Vadar_010509	Vaccinium_darrowii|Vadar_010794	Vaccinium_darrowii|Vadar_012315	Vaccinium_darrowii|Vadar_012527	Vaccinium_darrowii|Vadar_012530	Vaccinium_darrowii|Vadar_012666	Vaccinium_darrowii|Vadar_014145	Vaccinium_darrowii|Vadar_014453	Vaccinium_darrowii|Vadar_014476	Vaccinium_darrowii|Vadar_014743	Vaccinium_darrowii|Vadar_015693	Vaccinium_darrowii|Vadar_015732	Vaccinium_darrowii|Vadar_015866	Vaccinium_darrowii|Vadar_015905	Vaccinium_darrowii|Vadar_016392	Vaccinium_darrowii|Vadar_016727	Vaccinium_darrowii|Vadar_016784	Vaccinium_darrowii|Vadar_016927	Vaccinium_darrowii|Vadar_017467
6	A.deliciosa_Hayward|AdH_00011713	A.deliciosa_Hayward|AdH_00020756	A.deliciosa_Hayward|AdH_00043075	A.deliciosa_Hayward|AdH_00080129	A.deliciosa_Hayward|AdH_00088878	A.deliciosa_Hayward|AdH_00088880	A.deliciosa_Hayward|AdH_00088883	A.deliciosa_Hayward|AdH_00088885	A.chinensis_Russell|RUSV2a.004750.1	A.chinensis_Russell|RUSV2a.006016.1	A.chinensis_Russell|RUSV2a.006933.1	A.chinensis_Russell|RUSV2a.007403.1	A.chinensis_Russell|RUSV2a.011775.1	A.chinensis_Russell|RUSV2a.012053.1	A.chinensis_Russell|RUSV2a.012055.1	A.chinensis_Russell|RUSV2a.012056.1	A.chinensis_Russell|RUSV2a.012057.1	A.chinensis_Russell|RUSV2a.012058.1	A.chinensis_Russell|RUSV2a.013561.1	A.chinensis_Russell|RUSV2a.021100.1	A.chinensis_Russell|RUSV2a.023770.1	A.chinensis_Russell|RUSV2a.030989.1	A.chinensis_Russell|RUSV2a.040490.1	A.chinensis_Russell|RUSV2a.040551.1	A.chinensis_Russell|RUSV2a.040552.1	A.chinensis_Hongyang|Actinidia00423	A.chinensis_Hongyang|Actinidia01085	A.chinensis_Hongyang|Actinidia08275	A.chinensis_Hongyang|Actinidia08276	A.chinensis_Hongyang|Actinidia08277	A.chinensis_Hongyang|Actinidia08278	A.chinensis_Hongyang|Actinidia08279	A.chinensis_Hongyang|Actinidia08280	A.chinensis_Hongyang|Actinidia12028	A.chinensis_Hongyang|Actinidia12929	A.chinensis_Hongyang|Actinidia20607	A.chinensis_Hongyang|Actinidia22654	A.chinensis_Hongyang|Actinidia27964	A.chinensis_Hongyang|Actinidia36468	A.chinensis_Hongyang|Actinidia38070	A.chinensis_Hongyang|Actinidia38073	A.chinensis_Hongyang|Actinidia38076	A.chinensis_Red5|RED5V2.004750.1.1	A.chinensis_Red5|RED5V2.006016.1.1	A.chinensis_Red5|RED5V2.006933.1.1	A.chinensis_Red5|RED5V2.012053.1.1	A.chinensis_Red5|RED5V2.012055.1.1	A.chinensis_Red5|RED5V2.012056.1.1	A.chinensis_Red5|RED5V2.012057.1.1
7	A.deliciosa_Hayward|AdH_00001539	A.deliciosa_Hayward|AdH_00006774	A.deliciosa_Hayward|AdH_00007430	A.deliciosa_Hayward|AdH_00015316	A.deliciosa_Hayward|AdH_00016011	A.deliciosa_Hayward|AdH_00026968	A.deliciosa_Hayward|AdH_00030336	A.deliciosa_Hayward|AdH_00030961	A.deliciosa_Hayward|AdH_00046954	A.deliciosa_Hayward|AdH_00047415	A.deliciosa_Hayward|AdH_00052120	A.deliciosa_Hayward|AdH_00057789	A.deliciosa_Hayward|AdH_00067045	A.deliciosa_Hayward|AdH_00085162	A.deliciosa_Hayward|AdH_00087145	A.chinensis_Russell|RUSV2a.001363.1	A.chinensis_Russell|RUSV2a.002645.1	A.chinensis_Russell|RUSV2a.003379.1	A.chinensis_Russell|RUSV2a.009192.1	A.chinensis_Russell|RUSV2a.014786.1	A.chinensis_Russell|RUSV2a.014906.1	A.chinensis_Russell|RUSV2a.015613.1	A.chinensis_Russell|RUSV2a.016314.1	A.chinensis_Russell|RUSV2a.016380.1	A.chinensis_Russell|RUSV2a.016587.1	A.chinensis_Russell|RUSV2a.019805.1	A.chinensis_Russell|RUSV2a.020075.1	A.chinensis_Russell|RUSV2a.020277.1	A.chinensis_Russell|RUSV2a.025764.1	A.chinensis_Russell|RUSV2a.025999.1	A.chinensis_Russell|RUSV2a.028798.1	A.chinensis_Russell|RUSV2a.031881.1	A.chinensis_Russell|RUSV2a.043239.1	A.chinensis_Russell|RUSV2a.045960.1	A.chinensis_Russell|RUSV2a.046268.1	A.chinensis_Russell|RUSV2a.046569.1	A.chinensis_Hongyang|Actinidia08619	A.chinensis_Hongyang|Actinidia10101	A.chinensis_Hongyang|Actinidia11495	A.chinensis_Hongyang|Actinidia11630	A.chinensis_Hongyang|Actinidia22710	A.chinensis_Hongyang|Actinidia23157	A.chinensis_Hongyang|Actinidia23585	A.chinensis_Hongyang|Actinidia23833	A.chinensis_Hongyang|Actinidia27343	A.chinensis_Hongyang|Actinidia30357	A.chinensis_Hongyang|Actinidia34188	A.chinensis_Hongyang|Actinidia34501	A.chinensis_Red5|RED5V2.001363.1.1
8	A.chinensis_Hongyang|Actinidia12428	Actinidia_eriantha|DTZ79_18g01220	Vaccinium_darrowii|Vadar_000063	Vaccinium_darrowii|Vadar_000384	Vaccinium_darrowii|Vadar_000484	Vaccinium_darrowii|Vadar_000725	Vaccinium_darrowii|Vadar_000946	Vaccinium_darrowii|Vadar_001070	Vaccinium_darrowii|Vadar_001846	Vaccinium_darrowii|Vadar_002709	Vaccinium_darrowii|Vadar_003908	Vaccinium_darrowii|Vadar_004901	Vaccinium_darrowii|Vadar_005207	Vaccinium_darrowii|Vadar_005237	Vaccinium_darrowii|Vadar_005439	Vaccinium_darrowii|Vadar_005856	Vaccinium_darrowii|Vadar_006138	Vaccinium_darrowii|Vadar_006506	Vaccinium_darrowii|Vadar_006712	Vaccinium_darrowii|Vadar_008294	Vaccinium_darrowii|Vadar_009161	Vaccinium_darrowii|Vadar_009870	Vaccinium_darrowii|Vadar_010358	Vaccinium_darrowii|Vadar_011166	Vaccinium_darrowii|Vadar_011250	Vaccinium_darrowii|Vadar_012188	Vaccinium_darrowii|Vadar_012463	Vaccinium_darrowii|Vadar_012559	Vaccinium_darrowii|Vadar_012606	Vaccinium_darrowii|Vadar_013066	Vaccinium_darrowii|Vadar_013275	Vaccinium_darrowii|Vadar_014552	Vaccinium_darrowii|Vadar_016494	Vaccinium_darrowii|Vadar_016653	Vaccinium_darrowii|Vadar_016753	Vaccinium_darrowii|Vadar_016805	Vaccinium_darrowii|Vadar_017184	Vaccinium_darrowii|Vadar_017251	Vaccinium_darrowii|Vadar_018136	Vaccinium_darrowii|Vadar_018288	Vaccinium_darrowii|Vadar_018648	Vaccinium_darrowii|Vadar_019197	Vaccinium_darrowii|Vadar_019506	Vaccinium_darrowii|Vadar_019807	Vaccinium_darrowii|Vadar_020094	Vaccinium_darrowii|Vadar_020185	Vaccinium_darrowii|Vadar_020229	Vaccinium_darrowii|Vadar_020366	Vaccinium_darrowii|Vadar_020484
9	Actinidia_eriantha|DTZ79_08g08130	Vaccinium_darrowii|Vadar_000729	Vaccinium_darrowii|Vadar_001358	Vaccinium_darrowii|Vadar_002091	Vaccinium_darrowii|Vadar_002245	Vaccinium_darrowii|Vadar_002299	Vaccinium_darrowii|Vadar_002669	Vaccinium_darrowii|Vadar_002674	Vaccinium_darrowii|Vadar_003011	Vaccinium_darrowii|Vadar_003343	Vaccinium_darrowii|Vadar_004013	Vaccinium_darrowii|Vadar_004457	Vaccinium_darrowii|Vadar_004613	Vaccinium_darrowii|Vadar_006006	Vaccinium_darrowii|Vadar_006500	Vaccinium_darrowii|Vadar_006514	Vaccinium_darrowii|Vadar_006974	Vaccinium_darrowii|Vadar_007155	Vaccinium_darrowii|Vadar_008241	Vaccinium_darrowii|Vadar_008356	Vaccinium_darrowii|Vadar_008444	Vaccinium_darrowii|Vadar_008618	Vaccinium_darrowii|Vadar_008660	Vaccinium_darrowii|Vadar_009169	Vaccinium_darrowii|Vadar_009914	Vaccinium_darrowii|Vadar_010272	Vaccinium_darrowii|Vadar_010914	Vaccinium_darrowii|Vadar_011604	Vaccinium_darrowii|Vadar_012461	Vaccinium_darrowii|Vadar_013098	Vaccinium_darrowii|Vadar_013178	Vaccinium_darrowii|Vadar_014294	Vaccinium_darrowii|Vadar_014327	Vaccinium_darrowii|Vadar_015161	Vaccinium_darrowii|Vadar_015258	Vaccinium_darrowii|Vadar_015294	Vaccinium_darrowii|Vadar_015558	Vaccinium_darrowii|Vadar_016012	Vaccinium_darrowii|Vadar_016077	Vaccinium_darrowii|Vadar_016441	Vaccinium_darrowii|Vadar_016442	Vaccinium_darrowii|Vadar_016646	Vaccinium_darrowii|Vadar_017398	Vaccinium_darrowii|Vadar_017734	Vaccinium_darrowii|Vadar_019280	Vaccinium_darrowii|Vadar_019857	Vaccinium_darrowii|Vadar_019899	Vaccinium_darrowii|Vadar_019993	Vaccinium_darrowii|Vadar_020568
10	A.deliciosa_Hayward|AdH_00011344	A.deliciosa_Hayward|AdH_00011348	A.deliciosa_Hayward|AdH_00036416	A.deliciosa_Hayward|AdH_00036801	A.deliciosa_Hayward|AdH_00073969	A.chinensis_Russell|RUSV2a.006660.1	A.chinensis_Russell|RUSV2a.006661.1	A.chinensis_Russell|RUSV2a.006805.1	A.chinensis_Russell|RUSV2a.006827.1	A.chinensis_Russell|RUSV2a.009351.1	A.chinensis_Russell|RUSV2a.010722.1	A.chinensis_Russell|RUSV2a.010724.1	A.chinensis_Russell|RUSV2a.010944.1	A.chinensis_Russell|RUSV2a.012912.1	A.chinensis_Russell|RUSV2a.024284.1	A.chinensis_Russell|RUSV2a.040153.1	A.chinensis_Russell|RUSV2a.040278.1	A.chinensis_Russell|RUSV2a.040279.1	A.chinensis_Russell|RUSV2a.040280.1	A.chinensis_Russell|RUSV2a.040288.1	A.chinensis_Russell|RUSV2a.040289.1	A.chinensis_Russell|RUSV2a.043042.1	A.chinensis_Russell|RUSV2a.047792.1	A.chinensis_Russell|RUSV2a.047954.1	A.chinensis_Russell|RUSV2a.047955.1	A.chinensis_Russell|RUSV2a.051950.1	A.chinensis_Hongyang|Actinidia00144	A.chinensis_Hongyang|Actinidia02390	A.chinensis_Hongyang|Actinidia37379	A.chinensis_Hongyang|Actinidia37381	A.chinensis_Hongyang|Actinidia38825	A.chinensis_Red5|RED5V2.000750.1.1	A.chinensis_Red5|RED5V2.006660.1.1	A.chinensis_Red5|RED5V2.006661.1.1	A.chinensis_Red5|RED5V2.006805.1.1	A.chinensis_Red5|RED5V2.006827.1.1	A.chinensis_Red5|RED5V2.006828.1.1	A.chinensis_Red5|RED5V2.006829.1.1	A.chinensis_Red5|RED5V2.009350.1.1	A.chinensis_Red5|RED5V2.009351.1.1	A.chinensis_Red5|RED5V2.010724.1.1	A.chinensis_Red5|RED5V2.010944.1.1	A.chinensis_Red5|RED5V2.012912.1.1	A.chinensis_Red5|RED5V2.024284.1.1	A.chinensis_Red5|RED5V2.040385.1.1	A.chinensis_Red5|RED5V2.051047.1.1	A.chinensis_Red5|RED5V2.051048.1.1	A.chinensis_Red5|RED5V2.054085.1	A.chinensis_Red5|RED5V2.054095.1
11	A.chinensis_Russell|RUSV2a.041235.1	A.chinensis_Hongyang|Actinidia10422	A.chinensis_Hongyang|Actinidia20271	Actinidia_eriantha|DTZ79_10g05520	Vaccinium_darrowii|Vadar_000547	Vaccinium_darrowii|Vadar_000596	Vaccinium_darrowii|Vadar_000864	Vaccinium_darrowii|Vadar_001153	Vaccinium_darrowii|Vadar_001208	Vaccinium_darrowii|Vadar_002045	Vaccinium_darrowii|Vadar_002080	Vaccinium_darrowii|Vadar_002522	Vaccinium_darrowii|Vadar_002619	Vaccinium_darrowii|Vadar_002846	Vaccinium_darrowii|Vadar_003927	Vaccinium_darrowii|Vadar_004049	Vaccinium_darrowii|Vadar_006379	Vaccinium_darrowii|Vadar_007502	Vaccinium_darrowii|Vadar_007966	Vaccinium_darrowii|Vadar_008097	Vaccinium_darrowii|Vadar_008205	Vaccinium_darrowii|Vadar_009224	Vaccinium_darrowii|Vadar_009250	Vaccinium_darrowii|Vadar_010143	Vaccinium_darrowii|Vadar_010216	Vaccinium_darrowii|Vadar_010241	Vaccinium_darrowii|Vadar_010534	Vaccinium_darrowii|Vadar_011390	Vaccinium_darrowii|Vadar_011819	Vaccinium_darrowii|Vadar_012235	Vaccinium_darrowii|Vadar_012250	Vaccinium_darrowii|Vadar_013923	Vaccinium_darrowii|Vadar_014578	Vaccinium_darrowii|Vadar_014667	Vaccinium_darrowii|Vadar_015918	Vaccinium_darrowii|Vadar_016557	Vaccinium_darrowii|Vadar_017359	Vaccinium_darrowii|Vadar_017551	Vaccinium_darrowii|Vadar_018350	Vaccinium_darrowii|Vadar_018489	Vaccinium_darrowii|Vadar_018889	Vaccinium_darrowii|Vadar_018980	Vaccinium_darrowii|Vadar_019075	Vaccinium_darrowii|Vadar_019177	Vaccinium_darrowii|Vadar_020345	Vaccinium_darrowii|Vadar_020750	Vaccinium_darrowii|Vadar_021044	Vaccinium_darrowii|Vadar_021227	Vaccinium_darrowii|Vadar_021295
12	A.deliciosa_Hayward|AdH_00051590	Vaccinium_darrowii|Vadar_000233	Vaccinium_darrowii|Vadar_000417	Vaccinium_darrowii|Vadar_001009	Vaccinium_darrowii|Vadar_002826	Vaccinium_darrowii|Vadar_002852	Vaccinium_darrowii|Vadar_003284	Vaccinium_darrowii|Vadar_005158	Vaccinium_darrowii|Vadar_005475	Vaccinium_darrowii|Vadar_005701	Vaccinium_darrowii|Vadar_006130	Vaccinium_darrowii|Vadar_006619	Vaccinium_darrowii|Vadar_007117	Vaccinium_darrowii|Vadar_007533	Vaccinium_darrowii|Vadar_008193	Vaccinium_darrowii|Vadar_009207	Vaccinium_darrowii|Vadar_009567	Vaccinium_darrowii|Vadar_009568	Vaccinium_darrowii|Vadar_010012	Vaccinium_darrowii|Vadar_010318	Vaccinium_darrowii|Vadar_010522	Vaccinium_darrowii|Vadar_011400	Vaccinium_darrowii|Vadar_011737	Vaccinium_darrowii|Vadar_011787	Vaccinium_darrowii|Vadar_012030	Vaccinium_darrowii|Vadar_012683	Vaccinium_darrowii|Vadar_013101	Vaccinium_darrowii|Vadar_014620	Vaccinium_darrowii|Vadar_015824	Vaccinium_darrowii|Vadar_016262	Vaccinium_darrowii|Vadar_016463	Vaccinium_darrowii|Vadar_017172	Vaccinium_darrowii|Vadar_017210	Vaccinium_darrowii|Vadar_017615	Vaccinium_darrowii|Vadar_018165	Vaccinium_darrowii|Vadar_018178	Vaccinium_darrowii|Vadar_018606	Vaccinium_darrowii|Vadar_018769	Vaccinium_darrowii|Vadar_019243	Vaccinium_darrowii|Vadar_020181	Vaccinium_darrowii|Vadar_020253	Vaccinium_darrowii|Vadar_021636	Vaccinium_darrowii|Vadar_022159	Vaccinium_darrowii|Vadar_022238	Vaccinium_darrowii|Vadar_022444	Vaccinium_darrowii|Vadar_023053	Vaccinium_darrowii|Vadar_023231	Vaccinium_darrowii|Vadar_023402	Vaccinium_darrowii|Vadar_023778
13	A.deliciosa_Hayward|AdH_00011503	A.deliciosa_Hayward|AdH_00014822	A.deliciosa_Hayward|AdH_00023406	A.deliciosa_Hayward|AdH_00023409	A.deliciosa_Hayward|AdH_00023836	A.deliciosa_Hayward|AdH_00036292	A.deliciosa_Hayward|AdH_00044304	A.deliciosa_Hayward|AdH_00060831	A.deliciosa_Hayward|AdH_00064565	A.deliciosa_Hayward|AdH_00080238	A.deliciosa_Hayward|AdH_00085442	A.deliciosa_Hayward|AdH_00089017	A.deliciosa_Hayward|AdH_00090248	A.chinensis_Russell|RUSV2a.000786.1	A.chinensis_Russell|RUSV2a.005941.1	A.chinensis_Russell|RUSV2a.007439.1	A.chinensis_Russell|RUSV2a.011720.1	A.chinensis_Russell|RUSV2a.012107.1	A.chinensis_Russell|RUSV2a.021151.1	A.chinensis_Russell|RUSV2a.026113.1	A.chinensis_Russell|RUSV2a.030711.1	A.chinensis_Russell|RUSV2a.043098.1	A.chinensis_Russell|RUSV2a.045132.1	A.chinensis_Russell|RUSV2a.045810.1	A.chinensis_Russell|RUSV2a.046356.1	A.chinensis_Hongyang|Actinidia00354	A.chinensis_Hongyang|Actinidia00899	A.chinensis_Hongyang|Actinidia02443	A.chinensis_Hongyang|Actinidia02713	A.chinensis_Hongyang|Actinidia16246	A.chinensis_Hongyang|Actinidia17541	A.chinensis_Hongyang|Actinidia28001	A.chinensis_Hongyang|Actinidia29641	A.chinensis_Hongyang|Actinidia36018	A.chinensis_Hongyang|Actinidia36400	A.chinensis_Hongyang|Actinidia38608	A.chinensis_Hongyang|Actinidia39349	A.chinensis_Red5|RED5V2.000786.1.1	A.chinensis_Red5|RED5V2.004113.1.1	A.chinensis_Red5|RED5V2.005941.1.1	A.chinensis_Red5|RED5V2.005941.1.2	A.chinensis_Red5|RED5V2.007439.1.1	A.chinensis_Red5|RED5V2.011720.1.1	A.chinensis_Red5|RED5V2.012107.1.1	A.chinensis_Red5|RED5V2.021151.1.1	A.chinensis_Red5|RED5V2.026113.1.1	A.chinensis_Red5|RED5V2.030711.1.1	A.chinensis_Red5|RED5V2.032537.1.1	A.chinensis_Red5|RED5V2.043098.1.1
14	A.deliciosa_Hayward|AdH_00012949	A.deliciosa_Hayward|AdH_00075894	A.chinensis_Russell|RUSV2a.000689.1	A.chinensis_Russell|RUSV2a.000906.1	A.chinensis_Russell|RUSV2a.002371.1	A.chinensis_Russell|RUSV2a.007688.1	A.chinensis_Russell|RUSV2a.010061.1	A.chinensis_Russell|RUSV2a.012867.1	A.chinensis_Russell|RUSV2a.014537.1	A.chinensis_Russell|RUSV2a.015848.1	A.chinensis_Russell|RUSV2a.016129.1	A.chinensis_Russell|RUSV2a.017609.1	A.chinensis_Russell|RUSV2a.018223.1	A.chinensis_Russell|RUSV2a.026895.1	A.chinensis_Russell|RUSV2a.029838.1	A.chinensis_Russell|RUSV2a.048145.1	A.chinensis_Hongyang|Actinidia01300	A.chinensis_Hongyang|Actinidia02175	A.chinensis_Hongyang|Actinidia08949	A.chinensis_Hongyang|Actinidia15655	A.chinensis_Hongyang|Actinidia21850	A.chinensis_Hongyang|Actinidia23689	A.chinensis_Hongyang|Actinidia24411	A.chinensis_Hongyang|Actinidia24724	A.chinensis_Hongyang|Actinidia29949	A.chinensis_Hongyang|Actinidia33506	A.chinensis_Hongyang|Actinidia33811	A.chinensis_Hongyang|Actinidia36814	A.chinensis_Hongyang|Actinidia36887	A.chinensis_Hongyang|Actinidia37663	A.chinensis_Hongyang|Actinidia38348	A.chinensis_Hongyang|Actinidia38491	A.chinensis_Hongyang|Actinidia38492	A.chinensis_Hongyang|Actinidia38688	A.chinensis_Red5|RED5V2.000689.1.1	A.chinensis_Red5|RED5V2.000906.1.1	A.chinensis_Red5|RED5V2.002371.1.1	A.chinensis_Red5|RED5V2.010061.1.1	A.chinensis_Red5|RED5V2.012867.1.1	A.chinensis_Red5|RED5V2.014537.1.1	A.chinensis_Red5|RED5V2.015848.1.1	A.chinensis_Red5|RED5V2.016129.1.1	A.chinensis_Red5|RED5V2.022690.1.1	A.chinensis_Red5|RED5V2.026895.1.1	A.chinensis_Red5|RED5V2.029838.1.1	A.chinensis_Red5|RED5V2.029838.1.2	A.chinensis_Red5|RED5V2.048145.1.1	Actinidia_eriantha|DTZ79_01g08160	Actinidia_eriantha|DTZ79_01g10310
15	A.deliciosa_Hayward|AdH_00071735	A.deliciosa_Hayward|AdH_00089238	A.deliciosa_Hayward|AdH_00092383	A.chinensis_Russell|RUSV2a.004581.1	A.chinensis_Russell|RUSV2a.004581.2	A.chinensis_Russell|RUSV2a.005419.1	A.chinensis_Russell|RUSV2a.007975.1	A.chinensis_Russell|RUSV2a.010536.1	A.chinensis_Russell|RUSV2a.012172.1	A.chinensis_Russell|RUSV2a.015097.1	A.chinensis_Russell|RUSV2a.015099.1	A.chinensis_Russell|RUSV2a.016197.1	A.chinensis_Russell|RUSV2a.017300.1	A.chinensis_Russell|RUSV2a.020675.1	A.chinensis_Russell|RUSV2a.023925.1	A.chinensis_Russell|RUSV2a.025126.1	A.chinensis_Russell|RUSV2a.026149.1	A.chinensis_Russell|RUSV2a.026150.1	A.chinensis_Russell|RUSV2a.040252.1	A.chinensis_Russell|RUSV2a.041617.1	A.chinensis_Russell|RUSV2a.045803.1	A.chinensis_Russell|RUSV2a.046663.1	A.chinensis_Russell|RUSV2a.047563.1	A.chinensis_Hongyang|Actinidia07611	A.chinensis_Hongyang|Actinidia39386	A.chinensis_Hongyang|Actinidia39387	A.chinensis_Red5|RED5V2.004895.1.1	A.chinensis_Red5|RED5V2.005419.1.1	A.chinensis_Red5|RED5V2.007748.1.1	A.chinensis_Red5|RED5V2.007975.1.1	A.chinensis_Red5|RED5V2.010536.1.1	A.chinensis_Red5|RED5V2.012172.1.1	A.chinensis_Red5|RED5V2.016197.1.1	A.chinensis_Red5|RED5V2.017300.1.1	A.chinensis_Red5|RED5V2.020675.1.1	A.chinensis_Red5|RED5V2.023925.1.1	A.chinensis_Red5|RED5V2.025126.1.1	A.chinensis_Red5|RED5V2.026149.1.1	A.chinensis_Red5|RED5V2.032479.1.1	A.chinensis_Red5|RED5V2.040252.1.1	A.chinensis_Red5|RED5V2.046663.1.1	A.chinensis_Red5|RED5V2.054258.1	A.chinensis_Red5|RED5V2.054259.1	A.chinensis_Red5|RED5V2.054732.1	Actinidia_eriantha|DTZ79_01g13260	Actinidia_eriantha|DTZ79_01g13330	Actinidia_eriantha|DTZ79_04g01840	Actinidia_eriantha|DTZ79_04g05510	Actinidia_eriantha|DTZ79_05g03130
16	A.deliciosa_Hayward|AdH_00005872	A.deliciosa_Hayward|AdH_00015728	A.deliciosa_Hayward|AdH_00033205	A.deliciosa_Hayward|AdH_00039675	A.deliciosa_Hayward|AdH_00039676	A.deliciosa_Hayward|AdH_00042955	A.deliciosa_Hayward|AdH_00047202	A.deliciosa_Hayward|AdH_00061332	A.deliciosa_Hayward|AdH_00066451	A.deliciosa_Hayward|AdH_00068491	A.deliciosa_Hayward|AdH_00075649	A.chinensis_Russell|RUSV2a.005529.1	A.chinensis_Russell|RUSV2a.010170.1	A.chinensis_Russell|RUSV2a.027712.1	A.chinensis_Russell|RUSV2a.032328.1	A.chinensis_Russell|RUSV2a.040165.1	A.chinensis_Russell|RUSV2a.040170.1	A.chinensis_Russell|RUSV2a.041230.1	A.chinensis_Russell|RUSV2a.043277.1	A.chinensis_Russell|RUSV2a.044448.1	A.chinensis_Russell|RUSV2a.045172.1	A.chinensis_Russell|RUSV2a.046485.1	A.chinensis_Russell|RUSV2a.046934.1	A.chinensis_Russell|RUSV2a.047481.1	A.chinensis_Russell|RUSV2a.047482.1	A.chinensis_Hongyang|Actinidia06662	A.chinensis_Hongyang|Actinidia06663	A.chinensis_Hongyang|Actinidia07041	A.chinensis_Hongyang|Actinidia07734	A.chinensis_Hongyang|Actinidia09818	A.chinensis_Hongyang|Actinidia17273	A.chinensis_Hongyang|Actinidia23944	A.chinensis_Hongyang|Actinidia34404	A.chinensis_Hongyang|Actinidia37208	A.chinensis_Hongyang|Actinidia38583	A.chinensis_Red5|RED5V2.000815.1.1	A.chinensis_Red5|RED5V2.001640.1.1	A.chinensis_Red5|RED5V2.005529.1.1	A.chinensis_Red5|RED5V2.008081.1.1	A.chinensis_Red5|RED5V2.010170.1.1	A.chinensis_Red5|RED5V2.025870.1.1	A.chinensis_Red5|RED5V2.032328.1.1	A.chinensis_Red5|RED5V2.041230.1.1	A.chinensis_Red5|RED5V2.043277.1.1	A.chinensis_Red5|RED5V2.045172.1.1	A.chinensis_Red5|RED5V2.046485.1.1	A.chinensis_Red5|RED5V2.046934.1.1	A.chinensis_Red5|RED5V2.047481.1.1	Actinidia_eriantha|DTZ79_00g02820
17	Vaccinium_darrowii|Vadar_001340	Vaccinium_darrowii|Vadar_002449	Vaccinium_darrowii|Vadar_002675	Vaccinium_darrowii|Vadar_002760	Vaccinium_darrowii|Vadar_003413	Vaccinium_darrowii|Vadar_004459	Vaccinium_darrowii|Vadar_005944	Vaccinium_darrowii|Vadar_006420	Vaccinium_darrowii|Vadar_006435	Vaccinium_darrowii|Vadar_007196	Vaccinium_darrowii|Vadar_007269	Vaccinium_darrowii|Vadar_007481	Vaccinium_darrowii|Vadar_007799	Vaccinium_darrowii|Vadar_008545	Vaccinium_darrowii|Vadar_008917	Vaccinium_darrowii|Vadar_008962	Vaccinium_darrowii|Vadar_009826	Vaccinium_darrowii|Vadar_010843	Vaccinium_darrowii|Vadar_011057	Vaccinium_darrowii|Vadar_011960	Vaccinium_darrowii|Vadar_012451	Vaccinium_darrowii|Vadar_012790	Vaccinium_darrowii|Vadar_012854	Vaccinium_darrowii|Vadar_013640	Vaccinium_darrowii|Vadar_013770	Vaccinium_darrowii|Vadar_014063	Vaccinium_darrowii|Vadar_014192	Vaccinium_darrowii|Vadar_014937	Vaccinium_darrowii|Vadar_015962	Vaccinium_darrowii|Vadar_016040	Vaccinium_darrowii|Vadar_017292	Vaccinium_darrowii|Vadar_017296	Vaccinium_darrowii|Vadar_017480	Vaccinium_darrowii|Vadar_018002	Vaccinium_darrowii|Vadar_018280	Vaccinium_darrowii|Vadar_019130	Vaccinium_darrowii|Vadar_019141	Vaccinium_darrowii|Vadar_019378	Vaccinium_darrowii|Vadar_019513	Vaccinium_darrowii|Vadar_019912	Vaccinium_darrowii|Vadar_019947	Vaccinium_darrowii|Vadar_020103	Vaccinium_darrowii|Vadar_020373	Vaccinium_darrowii|Vadar_021032	Vaccinium_darrowii|Vadar_021104	Vaccinium_darrowii|Vadar_021671	Vaccinium_darrowii|Vadar_021818	Vaccinium_darrowii|Vadar_021979	Vaccinium_darrowii|Vadar_022626
18	A.deliciosa_Hayward|AdH_00083409	A.chinensis_Russell|RUSV2a.001717.1	A.chinensis_Russell|RUSV2a.002025.1	A.chinensis_Russell|RUSV2a.002960.1	A.chinensis_Russell|RUSV2a.003890.1	A.chinensis_Russell|RUSV2a.006464.1	A.chinensis_Russell|RUSV2a.011905.1	A.chinensis_Russell|RUSV2a.014836.1	A.chinensis_Russell|RUSV2a.015685.1	A.chinensis_Russell|RUSV2a.015690.1	A.chinensis_Russell|RUSV2a.020005.1	A.chinensis_Russell|RUSV2a.020011.1	A.chinensis_Russell|RUSV2a.023558.1	A.chinensis_Russell|RUSV2a.025830.1	A.chinensis_Russell|RUSV2a.028846.1	A.chinensis_Russell|RUSV2a.041958.1	A.chinensis_Russell|RUSV2a.044576.1	A.chinensis_Russell|RUSV2a.045596.1	A.chinensis_Russell|RUSV2a.046517.1	A.chinensis_Hongyang|Actinidia02010	A.chinensis_Hongyang|Actinidia05481	A.chinensis_Hongyang|Actinidia14557	A.chinensis_Red5|RED5V2.001717.1.1	A.chinensis_Red5|RED5V2.002025.1.1	A.chinensis_Red5|RED5V2.002960.1.1	A.chinensis_Red5|RED5V2.003890.1.1	A.chinensis_Red5|RED5V2.006464.1.1	A.chinensis_Red5|RED5V2.008691.1.1	A.chinensis_Red5|RED5V2.011905.1.1	A.chinensis_Red5|RED5V2.014836.1.1	A.chinensis_Red5|RED5V2.015685.1.1	A.chinensis_Red5|RED5V2.015690.1.1	A.chinensis_Red5|RED5V2.016474.1.1	A.chinensis_Red5|RED5V2.020005.1.1	A.chinensis_Red5|RED5V2.020011.1.1	A.chinensis_Red5|RED5V2.023558.1.1	A.chinensis_Red5|RED5V2.025830.1.1	A.chinensis_Red5|RED5V2.028062.1.1	A.chinensis_Red5|RED5V2.028846.1.1	A.chinensis_Red5|RED5V2.046517.1.1	A.chinensis_Red5|RED5V2.054000.1	A.chinensis_Red5|RED5V2.054918.1	Actinidia_eriantha|DTZ79_02g05620	Actinidia_eriantha|DTZ79_02g10380	Actinidia_eriantha|DTZ79_03g04640	Actinidia_eriantha|DTZ79_03g10020	Actinidia_eriantha|DTZ79_03g22540	Actinidia_eriantha|DTZ79_06g06520	Actinidia_eriantha|DTZ79_10g11790
19	Vaccinium_darrowii|Vadar_000269	Vaccinium_darrowii|Vadar_000654	Vaccinium_darrowii|Vadar_001984	Vaccinium_darrowii|Vadar_003544	Vaccinium_darrowii|Vadar_003839	Vaccinium_darrowii|Vadar_004160	Vaccinium_darrowii|Vadar_004172	Vaccinium_darrowii|Vadar_004215	Vaccinium_darrowii|Vadar_004461	Vaccinium_darrowii|Vadar_005466	Vaccinium_darrowii|Vadar_005799	Vaccinium_darrowii|Vadar_006813	Vaccinium_darrowii|Vadar_007442	Vaccinium_darrowii|Vadar_007510	Vaccinium_darrowii|Vadar_007616	Vaccinium_darrowii|Vadar_008846	Vaccinium_darrowii|Vadar_008858	Vaccinium_darrowii|Vadar_009318	Vaccinium_darrowii|Vadar_009433	Vaccinium_darrowii|Vadar_009876	Vaccinium_darrowii|Vadar_010769	Vaccinium_darrowii|Vadar_011255	Vaccinium_darrowii|Vadar_011340	Vaccinium_darrowii|Vadar_011995	Vaccinium_darrowii|Vadar_012096	Vaccinium_darrowii|Vadar_012400	Vaccinium_darrowii|Vadar_012735	Vaccinium_darrowii|Vadar_013008	Vaccinium_darrowii|Vadar_013752	Vaccinium_darrowii|Vadar_014550	Vaccinium_darrowii|Vadar_014637	Vaccinium_darrowii|Vadar_015099	Vaccinium_darrowii|Vadar_015299	Vaccinium_darrowii|Vadar_015438	Vaccinium_darrowii|Vadar_016472	Vaccinium_darrowii|Vadar_016626	Vaccinium_darrowii|Vadar_016958	Vaccinium_darrowii|Vadar_017045	Vaccinium_darrowii|Vadar_017319	Vaccinium_darrowii|Vadar_017399	Vaccinium_darrowii|Vadar_018138	Vaccinium_darrowii|Vadar_019174	Vaccinium_darrowii|Vadar_019290	Vaccinium_darrowii|Vadar_019600	Vaccinium_darrowii|Vadar_020067	Vaccinium_darrowii|Vadar_020699	Vaccinium_darrowii|Vadar_021132	Vaccinium_darrowii|Vadar_021397	Vaccinium_darrowii|Vadar_021835
20	A.deliciosa_Hayward|AdH_00024285	A.deliciosa_Hayward|AdH_00030073	A.deliciosa_Hayward|AdH_00050775	A.deliciosa_Hayward|AdH_00050777	A.deliciosa_Hayward|AdH_00072187	A.deliciosa_Hayward|AdH_00072188	A.deliciosa_Hayward|AdH_00072189	A.deliciosa_Hayward|AdH_00072190	A.deliciosa_Hayward|AdH_00072191	A.deliciosa_Hayward|AdH_00092737	A.deliciosa_Hayward|AdH_00092738	A.deliciosa_Hayward|AdH_00092739	A.deliciosa_Hayward|AdH_00092752	A.deliciosa_Hayward|AdH_00092756	A.chinensis_Russell|RUSV2a.005034.1	A.chinensis_Russell|RUSV2a.024075.1	A.chinensis_Russell|RUSV2a.024078.1	A.chinensis_Russell|RUSV2a.031083.1	A.chinensis_Russell|RUSV2a.046741.1	A.chinensis_Russell|RUSV2a.046742.1	A.chinensis_Russell|RUSV2a.046743.1	A.chinensis_Russell|RUSV2a.046744.1	A.chinensis_Russell|RUSV2a.046746.1	A.chinensis_Hongyang|Actinidia05356	A.chinensis_Hongyang|Actinidia05358	A.chinensis_Hongyang|Actinidia15192	A.chinensis_Hongyang|Actinidia15193	A.chinensis_Hongyang|Actinidia15195	A.chinensis_Hongyang|Actinidia15196	A.chinensis_Hongyang|Actinidia15197	A.chinensis_Hongyang|Actinidia15198	A.chinensis_Hongyang|Actinidia16594	A.chinensis_Hongyang|Actinidia16595	A.chinensis_Hongyang|Actinidia16596	A.chinensis_Hongyang|Actinidia16597	A.chinensis_Hongyang|Actinidia16598	A.chinensis_Red5|RED5V2.005030.1.1	A.chinensis_Red5|RED5V2.005032.1.1	A.chinensis_Red5|RED5V2.005033.1.1	A.chinensis_Red5|RED5V2.005034.1.1	A.chinensis_Red5|RED5V2.024075.1.1	A.chinensis_Red5|RED5V2.024076.1.1	A.chinensis_Red5|RED5V2.024077.1.1	A.chinensis_Red5|RED5V2.024078.1.1	A.chinensis_Red5|RED5V2.031083.1.1	A.chinensis_Red5|RED5V2.033620.1.1	A.chinensis_Red5|RED5V2.046743.1.1	A.chinensis_Red5|RED5V2.046744.1.1	Actinidia_eriantha|DTZ79_04g07180
21	A.deliciosa_Hayward|AdH_00000666	A.deliciosa_Hayward|AdH_00011010	A.deliciosa_Hayward|AdH_00011422	A.deliciosa_Hayward|AdH_00027088	A.deliciosa_Hayward|AdH_00030827	A.deliciosa_Hayward|AdH_00041272	A.deliciosa_Hayward|AdH_00049353	A.deliciosa_Hayward|AdH_00052207	A.deliciosa_Hayward|AdH_00072859	A.deliciosa_Hayward|AdH_00080928	A.deliciosa_Hayward|AdH_00082291	A.deliciosa_Hayward|AdH_00083026	A.chinensis_Russell|RUSV2a.006711.1	A.chinensis_Russell|RUSV2a.006821.1	A.chinensis_Russell|RUSV2a.009507.1	A.chinensis_Russell|RUSV2a.011446.1	A.chinensis_Russell|RUSV2a.015548.1	A.chinensis_Russell|RUSV2a.017281.1	A.chinensis_Russell|RUSV2a.020118.1	A.chinensis_Russell|RUSV2a.021180.1	A.chinensis_Russell|RUSV2a.021285.1	A.chinensis_Russell|RUSV2a.024265.1	A.chinensis_Russell|RUSV2a.040301.1	A.chinensis_Russell|RUSV2a.041977.1	A.chinensis_Russell|RUSV2a.045025.1	A.chinensis_Russell|RUSV2a.047607.1	A.chinensis_Hongyang|Actinidia00321	A.chinensis_Hongyang|Actinidia00322	A.chinensis_Hongyang|Actinidia38995	A.chinensis_Red5|RED5V2.006711.1.1	A.chinensis_Red5|RED5V2.007459.1.1	A.chinensis_Red5|RED5V2.009507.1.1	A.chinensis_Red5|RED5V2.010968.1.1	A.chinensis_Red5|RED5V2.011446.1.1	A.chinensis_Red5|RED5V2.015548.1.1	A.chinensis_Red5|RED5V2.017281.1.1	A.chinensis_Red5|RED5V2.020118.1.1	A.chinensis_Red5|RED5V2.021180.1.1	A.chinensis_Red5|RED5V2.021285.1.1	A.chinensis_Red5|RED5V2.024265.1.1	A.chinensis_Red5|RED5V2.041977.1.1	A.chinensis_Red5|RED5V2.045025.1.1	A.chinensis_Red5|RED5V2.054484.1	Actinidia_eriantha|DTZ79_06g09270	Actinidia_eriantha|DTZ79_06g10840	Actinidia_eriantha|DTZ79_07g02670	Actinidia_eriantha|DTZ79_08g14840	Actinidia_eriantha|DTZ79_10g00610	Actinidia_eriantha|DTZ79_10g05580
22	Actinidia_eriantha|DTZ79_19g08380	Vaccinium_darrowii|Vadar_000082	Vaccinium_darrowii|Vadar_000653	Vaccinium_darrowii|Vadar_000674	Vaccinium_darrowii|Vadar_000709	Vaccinium_darrowii|Vadar_001214	Vaccinium_darrowii|Vadar_001235	Vaccinium_darrowii|Vadar_001285	Vaccinium_darrowii|Vadar_001961	Vaccinium_darrowii|Vadar_001983	Vaccinium_darrowii|Vadar_002902	Vaccinium_darrowii|Vadar_003022	Vaccinium_darrowii|Vadar_003158	Vaccinium_darrowii|Vadar_005240	Vaccinium_darrowii|Vadar_005678	Vaccinium_darrowii|Vadar_005742	Vaccinium_darrowii|Vadar_006027	Vaccinium_darrowii|Vadar_006447	Vaccinium_darrowii|Vadar_006669	Vaccinium_darrowii|Vadar_006777	Vaccinium_darrowii|Vadar_006913	Vaccinium_darrowii|Vadar_007104	Vaccinium_darrowii|Vadar_008267	Vaccinium_darrowii|Vadar_009244	Vaccinium_darrowii|Vadar_009610	Vaccinium_darrowii|Vadar_010174	Vaccinium_darrowii|Vadar_010876	Vaccinium_darrowii|Vadar_011680	Vaccinium_darrowii|Vadar_011755	Vaccinium_darrowii|Vadar_012515	Vaccinium_darrowii|Vadar_013263	Vaccinium_darrowii|Vadar_015903	Vaccinium_darrowii|Vadar_015928	Vaccinium_darrowii|Vadar_016292	Vaccinium_darrowii|Vadar_016460	Vaccinium_darrowii|Vadar_016489	Vaccinium_darrowii|Vadar_017015	Vaccinium_darrowii|Vadar_017617	Vaccinium_darrowii|Vadar_017690	Vaccinium_darrowii|Vadar_018083	Vaccinium_darrowii|Vadar_018976	Vaccinium_darrowii|Vadar_019661	Vaccinium_darrowii|Vadar_019991	Vaccinium_darrowii|Vadar_020021	Vaccinium_darrowii|Vadar_020566	Vaccinium_darrowii|Vadar_021190	Vaccinium_darrowii|Vadar_021697	Vaccinium_darrowii|Vadar_023809	Vaccinium_darrowii|Vadar_023843
23	A.deliciosa_Hayward|AdH_00000639	A.deliciosa_Hayward|AdH_00018271	A.deliciosa_Hayward|AdH_00032570	A.deliciosa_Hayward|AdH_00047968	A.deliciosa_Hayward|AdH_00062549	A.deliciosa_Hayward|AdH_00073277	A.deliciosa_Hayward|AdH_00085168	A.deliciosa_Hayward|AdH_00091456	A.chinensis_Russell|RUSV2a.001083.1	A.chinensis_Russell|RUSV2a.004537.1	A.chinensis_Russell|RUSV2a.005230.1	A.chinensis_Russell|RUSV2a.007138.1	A.chinensis_Russell|RUSV2a.009521.1	A.chinensis_Russell|RUSV2a.010803.1	A.chinensis_Russell|RUSV2a.015049.1	A.chinensis_Russell|RUSV2a.016313.1	A.chinensis_Russell|RUSV2a.017190.1	A.chinensis_Russell|RUSV2a.017295.1	A.chinensis_Russell|RUSV2a.018161.1	A.chinensis_Russell|RUSV2a.023546.1	A.chinensis_Russell|RUSV2a.024428.1	A.chinensis_Russell|RUSV2a.026102.1	A.chinensis_Russell|RUSV2a.029806.1	A.chinensis_Hongyang|Actinidia04975	A.chinensis_Hongyang|Actinidia05667	A.chinensis_Hongyang|Actinidia15438	A.chinensis_Hongyang|Actinidia16999	A.chinensis_Hongyang|Actinidia17420	A.chinensis_Hongyang|Actinidia23586	A.chinensis_Hongyang|Actinidia23665	A.chinensis_Hongyang|Actinidia28718	A.chinensis_Hongyang|Actinidia30449	A.chinensis_Hongyang|Actinidia39335	A.chinensis_Red5|RED5V2.001083.1.1	A.chinensis_Red5|RED5V2.004537.1.1	A.chinensis_Red5|RED5V2.005230.1.1	A.chinensis_Red5|RED5V2.007138.1.1	A.chinensis_Red5|RED5V2.010803.1.1	A.chinensis_Red5|RED5V2.015049.1.1	A.chinensis_Red5|RED5V2.016313.1.1	A.chinensis_Red5|RED5V2.017190.1.1	A.chinensis_Red5|RED5V2.017295.1.1	A.chinensis_Red5|RED5V2.018161.1.1	A.chinensis_Red5|RED5V2.023546.1.1	A.chinensis_Red5|RED5V2.024428.1.1	A.chinensis_Red5|RED5V2.026102.1.1	A.chinensis_Red5|RED5V2.029806.1.1	Actinidia_eriantha|DTZ79_01g12050	Actinidia_eriantha|DTZ79_05g00650
24	A.deliciosa_Hayward|AdH_00011104	A.deliciosa_Hayward|AdH_00011602	A.deliciosa_Hayward|AdH_00024066	A.deliciosa_Hayward|AdH_00032225	A.deliciosa_Hayward|AdH_00035997	A.deliciosa_Hayward|AdH_00036667	A.deliciosa_Hayward|AdH_00039988	A.deliciosa_Hayward|AdH_00042601	A.deliciosa_Hayward|AdH_00044582	A.deliciosa_Hayward|AdH_00067662	A.deliciosa_Hayward|AdH_00083905	A.deliciosa_Hayward|AdH_00089246	A.chinensis_Russell|RUSV2a.001201.1	A.chinensis_Russell|RUSV2a.005421.1	A.chinensis_Russell|RUSV2a.006051.1	A.chinensis_Russell|RUSV2a.006684.1	A.chinensis_Russell|RUSV2a.006985.1	A.chinensis_Russell|RUSV2a.007976.1	A.chinensis_Russell|RUSV2a.012175.1	A.chinensis_Russell|RUSV2a.015865.1	A.chinensis_Russell|RUSV2a.020993.1	A.chinensis_Russell|RUSV2a.021259.1	A.chinensis_Russell|RUSV2a.028109.1	A.chinensis_Hongyang|Actinidia00466	A.chinensis_Hongyang|Actinidia12067	A.chinensis_Hongyang|Actinidia12975	A.chinensis_Hongyang|Actinidia19994	A.chinensis_Hongyang|Actinidia25915	A.chinensis_Hongyang|Actinidia28849	A.chinensis_Red5|RED5V2.001201.1.1	A.chinensis_Red5|RED5V2.005421.1.1	A.chinensis_Red5|RED5V2.006051.1.1	A.chinensis_Red5|RED5V2.006684.1.1	A.chinensis_Red5|RED5V2.006985.1.1	A.chinensis_Red5|RED5V2.007976.1.1	A.chinensis_Red5|RED5V2.012175.1.1	A.chinensis_Red5|RED5V2.015865.1.1	A.chinensis_Red5|RED5V2.020993.1.1	A.chinensis_Red5|RED5V2.021259.1.1	A.chinensis_Red5|RED5V2.028109.1.1	A.chinensis_Red5|RED5V2.031028.1.1	Actinidia_eriantha|DTZ79_00g01530	Actinidia_eriantha|DTZ79_01g13390	Actinidia_eriantha|DTZ79_05g10660	Actinidia_eriantha|DTZ79_05g12000	Actinidia_eriantha|DTZ79_06g09750	Actinidia_eriantha|DTZ79_06g12450	Actinidia_eriantha|DTZ79_10g09210	Actinidia_eriantha|DTZ79_11g03610
25	A.deliciosa_Hayward|AdH_00023390	A.chinensis_Russell|RUSV2a.030705.2	A.chinensis_Russell|RUSV2a.045203.1	A.chinensis_Red5|RED5V2.029946.1.1	A.chinensis_Red5|RED5V2.030705.2.1	A.chinensis_Red5|RED5V2.030706.1.1	Actinidia_eriantha|DTZ79_26g08040	Actinidia_eriantha|DTZ79_27g02330	Actinidia_eriantha|DTZ79_27g02340	Actinidia_eriantha|DTZ79_27g02350	Vaccinium_darrowii|Vadar_000578	Vaccinium_darrowii|Vadar_001473	Vaccinium_darrowii|Vadar_003928	Vaccinium_darrowii|Vadar_004502	Vaccinium_darrowii|Vadar_004621	Vaccinium_darrowii|Vadar_005805	Vaccinium_darrowii|Vadar_005965	Vaccinium_darrowii|Vadar_008262	Vaccinium_darrowii|Vadar_008807	Vaccinium_darrowii|Vadar_013205	Vaccinium_darrowii|Vadar_013346	Vaccinium_darrowii|Vadar_015147	Vaccinium_darrowii|Vadar_015314	Vaccinium_darrowii|Vadar_015405	Vaccinium_darrowii|Vadar_015525	Vaccinium_darrowii|Vadar_015636	Vaccinium_darrowii|Vadar_015941	Vaccinium_darrowii|Vadar_016871	Vaccinium_darrowii|Vadar_016931	Vaccinium_darrowii|Vadar_017956	Vaccinium_darrowii|Vadar_018199	Vaccinium_darrowii|Vadar_018505	Vaccinium_darrowii|Vadar_019396	Vaccinium_darrowii|Vadar_019536	Vaccinium_darrowii|Vadar_019920	Vaccinium_darrowii|Vadar_020778	Vaccinium_darrowii|Vadar_021185	Vaccinium_darrowii|Vadar_021699	Vaccinium_darrowii|Vadar_022355	Vaccinium_darrowii|Vadar_022591	Vaccinium_darrowii|Vadar_022770	Vaccinium_darrowii|Vadar_023343	Vaccinium_darrowii|Vadar_024083	Vaccinium_darrowii|Vadar_024698	Vaccinium_darrowii|Vadar_024909	Vaccinium_darrowii|Vadar_025004	Vaccinium_darrowii|Vadar_026153	Vaccinium_darrowii|Vadar_026166	Vaccinium_darrowii|Vadar_027257
26	A.deliciosa_Hayward|AdH_00037703	A.deliciosa_Hayward|AdH_00084046	A.chinensis_Russell|RUSV2a.006448.1	A.chinensis_Russell|RUSV2a.006540.1	A.chinensis_Russell|RUSV2a.020782.1	A.chinensis_Russell|RUSV2a.025257.1	A.chinensis_Russell|RUSV2a.025258.1	A.chinensis_Russell|RUSV2a.025260.1	A.chinensis_Russell|RUSV2a.025262.1	A.chinensis_Russell|RUSV2a.027278.1	A.chinensis_Russell|RUSV2a.042535.1	A.chinensis_Russell|RUSV2a.044086.1	A.chinensis_Russell|RUSV2a.047211.1	A.chinensis_Russell|RUSV2a.047214.1	A.chinensis_Russell|RUSV2a.052089.1	A.chinensis_Hongyang|Actinidia13432	A.chinensis_Hongyang|Actinidia13456	A.chinensis_Hongyang|Actinidia31374	A.chinensis_Hongyang|Actinidia31375	A.chinensis_Hongyang|Actinidia31376	A.chinensis_Hongyang|Actinidia32349	A.chinensis_Hongyang|Actinidia32350	A.chinensis_Red5|RED5V2.006449.1.1	A.chinensis_Red5|RED5V2.006540.1.1	A.chinensis_Red5|RED5V2.020782.1.1	A.chinensis_Red5|RED5V2.020782.1.2	A.chinensis_Red5|RED5V2.020783.1.1	A.chinensis_Red5|RED5V2.025257.1.1	A.chinensis_Red5|RED5V2.025258.1.1	A.chinensis_Red5|RED5V2.025259.1.1	A.chinensis_Red5|RED5V2.025260.1.1	A.chinensis_Red5|RED5V2.025262.1.1	A.chinensis_Red5|RED5V2.027278.1.1	A.chinensis_Red5|RED5V2.047211.1.1	A.chinensis_Red5|RED5V2.055126.1	A.chinensis_Red5|RED5V2.055130.1	Actinidia_eriantha|DTZ79_06g05220	Actinidia_eriantha|DTZ79_06g05230	Actinidia_eriantha|DTZ79_06g05240	Actinidia_eriantha|DTZ79_06g05350	Actinidia_eriantha|DTZ79_18g12060	Actinidia_eriantha|DTZ79_18g12070	Actinidia_eriantha|DTZ79_22g10050	Actinidia_eriantha|DTZ79_22g10070	Actinidia_eriantha|DTZ79_22g10080	Actinidia_eriantha|DTZ79_22g10090	Actinidia_eriantha|DTZ79_22g10100	Actinidia_eriantha|DTZ79_24g02580	Vaccinium_darrowii|Vadar_001440
27	A.deliciosa_Hayward|AdH_00051938	Vaccinium_darrowii|Vadar_000029	Vaccinium_darrowii|Vadar_000202	Vaccinium_darrowii|Vadar_000470	Vaccinium_darrowii|Vadar_001258	Vaccinium_darrowii|Vadar_002492	Vaccinium_darrowii|Vadar_002666	Vaccinium_darrowii|Vadar_003136	Vaccinium_darrowii|Vadar_004352	Vaccinium_darrowii|Vadar_005087	Vaccinium_darrowii|Vadar_005612	Vaccinium_darrowii|Vadar_006616	Vaccinium_darrowii|Vadar_007058	Vaccinium_darrowii|Vadar_008080	Vaccinium_darrowii|Vadar_008449	Vaccinium_darrowii|Vadar_009518	Vaccinium_darrowii|Vadar_010561	Vaccinium_darrowii|Vadar_010765	Vaccinium_darrowii|Vadar_011865	Vaccinium_darrowii|Vadar_011953	Vaccinium_darrowii|Vadar_012632	Vaccinium_darrowii|Vadar_012855	Vaccinium_darrowii|Vadar_014757	Vaccinium_darrowii|Vadar_014855	Vaccinium_darrowii|Vadar_015049	Vaccinium_darrowii|Vadar_015337	Vaccinium_darrowii|Vadar_016625	Vaccinium_darrowii|Vadar_016721	Vaccinium_darrowii|Vadar_016729	Vaccinium_darrowii|Vadar_017370	Vaccinium_darrowii|Vadar_017456	Vaccinium_darrowii|Vadar_018149	Vaccinium_darrowii|Vadar_018850	Vaccinium_darrowii|Vadar_019027	Vaccinium_darrowii|Vadar_019982	Vaccinium_darrowii|Vadar_020100	Vaccinium_darrowii|Vadar_020605	Vaccinium_darrowii|Vadar_020618	Vaccinium_darrowii|Vadar_021825	Vaccinium_darrowii|Vadar_022160	Vaccinium_darrowii|Vadar_022164	Vaccinium_darrowii|Vadar_022187	Vaccinium_darrowii|Vadar_023028	Vaccinium_darrowii|Vadar_023168	Vaccinium_darrowii|Vadar_023943	Vaccinium_darrowii|Vadar_024760	Vaccinium_darrowii|Vadar_025274	Vaccinium_darrowii|Vadar_026891	Vaccinium_darrowii|Vadar_027181
28	Actinidia_eriantha|DTZ79_06g08280	Actinidia_eriantha|DTZ79_24g05180	Vaccinium_darrowii|Vadar_001105	Vaccinium_darrowii|Vadar_001489	Vaccinium_darrowii|Vadar_002052	Vaccinium_darrowii|Vadar_002057	Vaccinium_darrowii|Vadar_002158	Vaccinium_darrowii|Vadar_002410	Vaccinium_darrowii|Vadar_002431	Vaccinium_darrowii|Vadar_003220	Vaccinium_darrowii|Vadar_004213	Vaccinium_darrowii|Vadar_004905	Vaccinium_darrowii|Vadar_004941	Vaccinium_darrowii|Vadar_006119	Vaccinium_darrowii|Vadar_008721	Vaccinium_darrowii|Vadar_009972	Vaccinium_darrowii|Vadar_010387	Vaccinium_darrowii|Vadar_010527	Vaccinium_darrowii|Vadar_011386	Vaccinium_darrowii|Vadar_011596	Vaccinium_darrowii|Vadar_012412	Vaccinium_darrowii|Vadar_012601	Vaccinium_darrowii|Vadar_012922	Vaccinium_darrowii|Vadar_013903	Vaccinium_darrowii|Vadar_014021	Vaccinium_darrowii|Vadar_014134	Vaccinium_darrowii|Vadar_015482	Vaccinium_darrowii|Vadar_015873	Vaccinium_darrowii|Vadar_016806	Vaccinium_darrowii|Vadar_017123	Vaccinium_darrowii|Vadar_017721	Vaccinium_darrowii|Vadar_021345	Vaccinium_darrowii|Vadar_021610	Vaccinium_darrowii|Vadar_021656	Vaccinium_darrowii|Vadar_021863	Vaccinium_darrowii|Vadar_023333	Vaccinium_darrowii|Vadar_024219	Vaccinium_darrowii|Vadar_024709	Vaccinium_darrowii|Vadar_024858	Vaccinium_darrowii|Vadar_025114	Vaccinium_darrowii|Vadar_025868	Vaccinium_darrowii|Vadar_026731	Vaccinium_darrowii|Vadar_027409	Vaccinium_darrowii|Vadar_027642	Vaccinium_darrowii|Vadar_027677	Vaccinium_darrowii|Vadar_027812	Vaccinium_darrowii|Vadar_028212	Vaccinium_darrowii|Vadar_028607	Vaccinium_darrowii|Vadar_029181
29	A.deliciosa_Hayward|AdH_00041777	A.deliciosa_Hayward|AdH_00041778	A.deliciosa_Hayward|AdH_00045069	A.deliciosa_Hayward|AdH_00052227	A.deliciosa_Hayward|AdH_00073382	A.deliciosa_Hayward|AdH_00088610	A.chinensis_Russell|RUSV2a.007165.1	A.chinensis_Russell|RUSV2a.007166.1	A.chinensis_Russell|RUSV2a.007167.1	A.chinensis_Russell|RUSV2a.007221.1	A.chinensis_Russell|RUSV2a.008669.1	A.chinensis_Russell|RUSV2a.010842.1	A.chinensis_Russell|RUSV2a.010843.1	A.chinensis_Russell|RUSV2a.010844.1	A.chinensis_Russell|RUSV2a.010845.1	A.chinensis_Russell|RUSV2a.010846.1	A.chinensis_Russell|RUSV2a.010847.1	A.chinensis_Russell|RUSV2a.024461.1	A.chinensis_Russell|RUSV2a.047057.1	A.chinensis_Russell|RUSV2a.047058.1	A.chinensis_Russell|RUSV2a.047059.1	A.chinensis_Russell|RUSV2a.047636.1	A.chinensis_Russell|RUSV2a.047935.1	A.chinensis_Hongyang|Actinidia18016	A.chinensis_Hongyang|Actinidia18017	A.chinensis_Hongyang|Actinidia20550	A.chinensis_Red5|RED5V2.007165.1.1	A.chinensis_Red5|RED5V2.007166.1.1	A.chinensis_Red5|RED5V2.007167.1.1	A.chinensis_Red5|RED5V2.007168.1.1	A.chinensis_Red5|RED5V2.007169.1.1	A.chinensis_Red5|RED5V2.007170.1.1	A.chinensis_Red5|RED5V2.007171.1.1	A.chinensis_Red5|RED5V2.007221.1.1	A.chinensis_Red5|RED5V2.010841.1.1	A.chinensis_Red5|RED5V2.010842.1.1	A.chinensis_Red5|RED5V2.010843.1.1	A.chinensis_Red5|RED5V2.010844.1.1	A.chinensis_Red5|RED5V2.010845.1.1	A.chinensis_Red5|RED5V2.010846.1.1	A.chinensis_Red5|RED5V2.010847.1.1	A.chinensis_Red5|RED5V2.024461.1.1	A.chinensis_Red5|RED5V2.047636.1.1	Actinidia_eriantha|DTZ79_06g14470	Actinidia_eriantha|DTZ79_06g14490	Actinidia_eriantha|DTZ79_06g14500	Actinidia_eriantha|DTZ79_07g00290	Actinidia_eriantha|DTZ79_07g00300	Actinidia_eriantha|DTZ79_09g12140
30	A.deliciosa_Hayward|AdH_00022430	A.deliciosa_Hayward|AdH_00022431	A.deliciosa_Hayward|AdH_00022432	A.deliciosa_Hayward|AdH_00022434	A.deliciosa_Hayward|AdH_00022436	A.deliciosa_Hayward|AdH_00027114	A.deliciosa_Hayward|AdH_00027116	A.deliciosa_Hayward|AdH_00027117	A.deliciosa_Hayward|AdH_00084966	A.deliciosa_Hayward|AdH_00084967	A.deliciosa_Hayward|AdH_00084969	A.deliciosa_Hayward|AdH_00085004	A.deliciosa_Hayward|AdH_00085013	A.deliciosa_Hayward|AdH_00085017	A.chinensis_Russell|RUSV2a.016245.1	A.chinensis_Russell|RUSV2a.016246.1	A.chinensis_Russell|RUSV2a.016247.1	A.chinensis_Russell|RUSV2a.016248.1	A.chinensis_Russell|RUSV2a.016265.1	A.chinensis_Russell|RUSV2a.016266.1	A.chinensis_Russell|RUSV2a.016268.1	A.chinensis_Russell|RUSV2a.016271.1	A.chinensis_Russell|RUSV2a.040733.1	A.chinensis_Russell|RUSV2a.040734.1	A.chinensis_Russell|RUSV2a.041587.1	A.chinensis_Russell|RUSV2a.041593.1	A.chinensis_Russell|RUSV2a.041594.1	A.chinensis_Russell|RUSV2a.041595.1	A.chinensis_Russell|RUSV2a.041596.1	A.chinensis_Hongyang|Actinidia20632	A.chinensis_Red5|RED5V2.013036.1.1	A.chinensis_Red5|RED5V2.013037.1.1	A.chinensis_Red5|RED5V2.016245.1.1	A.chinensis_Red5|RED5V2.016246.1.1	A.chinensis_Red5|RED5V2.016247.1.1	A.chinensis_Red5|RED5V2.016248.1.1	A.chinensis_Red5|RED5V2.016249.1.1	A.chinensis_Red5|RED5V2.016265.1.1	A.chinensis_Red5|RED5V2.016266.1.1	A.chinensis_Red5|RED5V2.016268.1.1	A.chinensis_Red5|RED5V2.016269.1.1	A.chinensis_Red5|RED5V2.016270.1.1	A.chinensis_Red5|RED5V2.016271.1.1	A.chinensis_Red5|RED5V2.041594.1.1	A.chinensis_Red5|RED5V2.041596.1.1	A.chinensis_Red5|RED5V2.050184.1.1	Actinidia_eriantha|DTZ79_12g01560	Actinidia_eriantha|DTZ79_12g01580	Actinidia_eriantha|DTZ79_12g01600
31	Actinidia_eriantha|DTZ79_04g07920	Vaccinium_darrowii|Vadar_000506	Vaccinium_darrowii|Vadar_000555	Vaccinium_darrowii|Vadar_000690	Vaccinium_darrowii|Vadar_003100	Vaccinium_darrowii|Vadar_003713	Vaccinium_darrowii|Vadar_003886	Vaccinium_darrowii|Vadar_005011	Vaccinium_darrowii|Vadar_006196	Vaccinium_darrowii|Vadar_006456	Vaccinium_darrowii|Vadar_006481	Vaccinium_darrowii|Vadar_006536	Vaccinium_darrowii|Vadar_007270	Vaccinium_darrowii|Vadar_007508	Vaccinium_darrowii|Vadar_007736	Vaccinium_darrowii|Vadar_007766	Vaccinium_darrowii|Vadar_007857	Vaccinium_darrowii|Vadar_009165	Vaccinium_darrowii|Vadar_009640	Vaccinium_darrowii|Vadar_010363	Vaccinium_darrowii|Vadar_010817	Vaccinium_darrowii|Vadar_012288	Vaccinium_darrowii|Vadar_012587	Vaccinium_darrowii|Vadar_012969	Vaccinium_darrowii|Vadar_013559	Vaccinium_darrowii|Vadar_015026	Vaccinium_darrowii|Vadar_016311	Vaccinium_darrowii|Vadar_016328	Vaccinium_darrowii|Vadar_017156	Vaccinium_darrowii|Vadar_017414	Vaccinium_darrowii|Vadar_018090	Vaccinium_darrowii|Vadar_018752	Vaccinium_darrowii|Vadar_020739	Vaccinium_darrowii|Vadar_020838	Vaccinium_darrowii|Vadar_021342	Vaccinium_darrowii|Vadar_021776	Vaccinium_darrowii|Vadar_022329	Vaccinium_darrowii|Vadar_022543	Vaccinium_darrowii|Vadar_022765	Vaccinium_darrowii|Vadar_023663	Vaccinium_darrowii|Vadar_024596	Vaccinium_darrowii|Vadar_024721	Vaccinium_darrowii|Vadar_024820	Vaccinium_darrowii|Vadar_025501	Vaccinium_darrowii|Vadar_025611	Vaccinium_darrowii|Vadar_025791	Vaccinium_darrowii|Vadar_027631	Vaccinium_darrowii|Vadar_029082	Vaccinium_darrowii|Vadar_029198
32	A.deliciosa_Hayward|AdH_00000279	A.deliciosa_Hayward|AdH_00010189	A.deliciosa_Hayward|AdH_00031482	A.deliciosa_Hayward|AdH_00034130	A.deliciosa_Hayward|AdH_00050968	A.deliciosa_Hayward|AdH_00083709	A.chinensis_Russell|RUSV2a.000471.1	A.chinensis_Russell|RUSV2a.009014.1	A.chinensis_Russell|RUSV2a.009746.1	A.chinensis_Russell|RUSV2a.015796.1	A.chinensis_Russell|RUSV2a.016745.1	A.chinensis_Russell|RUSV2a.019403.1	A.chinensis_Russell|RUSV2a.019899.1	A.chinensis_Russell|RUSV2a.041640.1	A.chinensis_Russell|RUSV2a.041654.1	A.chinensis_Russell|RUSV2a.042971.1	A.chinensis_Russell|RUSV2a.044026.1	A.chinensis_Russell|RUSV2a.044350.1	A.chinensis_Russell|RUSV2a.046039.1	A.chinensis_Russell|RUSV2a.046191.1	A.chinensis_Hongyang|Actinidia02119	A.chinensis_Hongyang|Actinidia05090	A.chinensis_Hongyang|Actinidia05200	A.chinensis_Hongyang|Actinidia05511	A.chinensis_Hongyang|Actinidia11854	A.chinensis_Hongyang|Actinidia18727	A.chinensis_Hongyang|Actinidia24796	A.chinensis_Hongyang|Actinidia26910	A.chinensis_Hongyang|Actinidia35352	A.chinensis_Red5|RED5V2.000471.1.1	A.chinensis_Red5|RED5V2.009014.1.1	A.chinensis_Red5|RED5V2.009746.1.1	A.chinensis_Red5|RED5V2.015796.1.1	A.chinensis_Red5|RED5V2.016745.1.1	A.chinensis_Red5|RED5V2.017464.1.1	A.chinensis_Red5|RED5V2.019403.1.1	A.chinensis_Red5|RED5V2.019899.1.1	A.chinensis_Red5|RED5V2.033316.1.1	A.chinensis_Red5|RED5V2.041640.1.1	A.chinensis_Red5|RED5V2.054519.1	A.chinensis_Red5|RED5V2.054737.1	Actinidia_eriantha|DTZ79_01g05670	Actinidia_eriantha|DTZ79_08g16460	Actinidia_eriantha|DTZ79_14g06040	Actinidia_eriantha|DTZ79_15g04740	Actinidia_eriantha|DTZ79_15g13510	Actinidia_eriantha|DTZ79_19g07760	Actinidia_eriantha|DTZ79_22g07640	Actinidia_eriantha|DTZ79_23g10740
33	A.deliciosa_Hayward|AdH_00016820	A.deliciosa_Hayward|AdH_00028910	A.deliciosa_Hayward|AdH_00051819	A.deliciosa_Hayward|AdH_00052066	A.deliciosa_Hayward|AdH_00053861	A.deliciosa_Hayward|AdH_00054887	A.deliciosa_Hayward|AdH_00065468	A.deliciosa_Hayward|AdH_00083263	A.chinensis_Russell|RUSV2a.002071.1	A.chinensis_Russell|RUSV2a.015639.1	A.chinensis_Russell|RUSV2a.020050.1	A.chinensis_Russell|RUSV2a.020872.1	A.chinensis_Russell|RUSV2a.025342.1	A.chinensis_Russell|RUSV2a.027478.1	A.chinensis_Russell|RUSV2a.027757.1	A.chinensis_Russell|RUSV2a.028814.1	A.chinensis_Russell|RUSV2a.041963.1	A.chinensis_Russell|RUSV2a.043210.1	A.chinensis_Russell|RUSV2a.043214.1	A.chinensis_Russell|RUSV2a.045590.1	A.chinensis_Hongyang|Actinidia01850	A.chinensis_Hongyang|Actinidia11344	A.chinensis_Hongyang|Actinidia33724	A.chinensis_Hongyang|Actinidia33962	A.chinensis_Hongyang|Actinidia34744	A.chinensis_Hongyang|Actinidia38944	A.chinensis_Red5|RED5V2.002071.1.1	A.chinensis_Red5|RED5V2.002099.1.1	A.chinensis_Red5|RED5V2.015639.1.1	A.chinensis_Red5|RED5V2.016402.1.1	A.chinensis_Red5|RED5V2.020050.1.1	A.chinensis_Red5|RED5V2.020872.1.1	A.chinensis_Red5|RED5V2.027478.1.1	A.chinensis_Red5|RED5V2.028814.1.1	A.chinensis_Red5|RED5V2.041963.1.1	A.chinensis_Red5|RED5V2.045590.1.1	A.chinensis_Red5|RED5V2.055020.1	Actinidia_eriantha|DTZ79_02g08840	Actinidia_eriantha|DTZ79_03g13230	Actinidia_eriantha|DTZ79_14g04260	Actinidia_eriantha|DTZ79_15g01280	Actinidia_eriantha|DTZ79_18g04260	Actinidia_eriantha|DTZ79_18g13920	Actinidia_eriantha|DTZ79_24g04260	Actinidia_eriantha|DTZ79_25g06350	Actinidia_eriantha|DTZ79_28g04280	Actinidia_eriantha|DTZ79_28g04290	Vaccinium_darrowii|Vadar_000880	Vaccinium_darrowii|Vadar_001040
34	A.chinensis_Russell|RUSV2a.041008.1	A.chinensis_Hongyang|Actinidia04586	A.chinensis_Red5|RED5V2.041008.1.1	Actinidia_eriantha|DTZ79_26g01360	Vaccinium_darrowii|Vadar_000048	Vaccinium_darrowii|Vadar_000176	Vaccinium_darrowii|Vadar_001255	Vaccinium_darrowii|Vadar_001257	Vaccinium_darrowii|Vadar_001762	Vaccinium_darrowii|Vadar_003110	Vaccinium_darrowii|Vadar_003812	Vaccinium_darrowii|Vadar_005117	Vaccinium_darrowii|Vadar_005396	Vaccinium_darrowii|Vadar_005493	Vaccinium_darrowii|Vadar_005650	Vaccinium_darrowii|Vadar_006871	Vaccinium_darrowii|Vadar_008643	Vaccinium_darrowii|Vadar_011051	Vaccinium_darrowii|Vadar_011416	Vaccinium_darrowii|Vadar_012908	Vaccinium_darrowii|Vadar_013373	Vaccinium_darrowii|Vadar_014571	Vaccinium_darrowii|Vadar_014795	Vaccinium_darrowii|Vadar_015960	Vaccinium_darrowii|Vadar_016065	Vaccinium_darrowii|Vadar_016882	Vaccinium_darrowii|Vadar_017129	Vaccinium_darrowii|Vadar_017588	Vaccinium_darrowii|Vadar_018743	Vaccinium_darrowii|Vadar_019905	Vaccinium_darrowii|Vadar_020387	Vaccinium_darrowii|Vadar_020993	Vaccinium_darrowii|Vadar_022057	Vaccinium_darrowii|Vadar_023461	Vaccinium_darrowii|Vadar_024174	Vaccinium_darrowii|Vadar_025566	Vaccinium_darrowii|Vadar_025620	Vaccinium_darrowii|Vadar_026053	Vaccinium_darrowii|Vadar_026084	Vaccinium_darrowii|Vadar_026921	Vaccinium_darrowii|Vadar_027970	Vaccinium_darrowii|Vadar_028025	Vaccinium_darrowii|Vadar_028350	Vaccinium_darrowii|Vadar_028875	Vaccinium_darrowii|Vadar_030710	Vaccinium_darrowii|Vadar_031046	Vaccinium_darrowii|Vadar_031336	Vaccinium_darrowii|Vadar_031857	Vaccinium_darrowii|Vadar_032047
35	A.deliciosa_Hayward|AdH_00005911	A.deliciosa_Hayward|AdH_00015789	A.deliciosa_Hayward|AdH_00047144	A.deliciosa_Hayward|AdH_00047150	A.deliciosa_Hayward|AdH_00053677	A.deliciosa_Hayward|AdH_00053678	A.deliciosa_Hayward|AdH_00065260	A.deliciosa_Hayward|AdH_00065261	A.deliciosa_Hayward|AdH_00073835	A.chinensis_Russell|RUSV2a.002163.1	A.chinensis_Russell|RUSV2a.002164.1	A.chinensis_Russell|RUSV2a.003743.1	A.chinensis_Russell|RUSV2a.010753.1	A.chinensis_Russell|RUSV2a.013214.1	A.chinensis_Russell|RUSV2a.014849.1	A.chinensis_Russell|RUSV2a.014850.1	A.chinensis_Russell|RUSV2a.014851.1	A.chinensis_Russell|RUSV2a.025844.1	A.chinensis_Russell|RUSV2a.025845.1	A.chinensis_Russell|RUSV2a.025846.1	A.chinensis_Russell|RUSV2a.043905.1	A.chinensis_Hongyang|Actinidia09261	A.chinensis_Hongyang|Actinidia09262	A.chinensis_Hongyang|Actinidia09263	A.chinensis_Hongyang|Actinidia09264	A.chinensis_Hongyang|Actinidia11276	A.chinensis_Hongyang|Actinidia11277	A.chinensis_Hongyang|Actinidia23919	A.chinensis_Hongyang|Actinidia23921	A.chinensis_Hongyang|Actinidia26488	A.chinensis_Hongyang|Actinidia34424	A.chinensis_Hongyang|Actinidia34425	A.chinensis_Red5|RED5V2.002163.1.1	A.chinensis_Red5|RED5V2.002164.1.1	A.chinensis_Red5|RED5V2.003743.1.1	A.chinensis_Red5|RED5V2.010753.1.1	A.chinensis_Red5|RED5V2.013214.1.1	A.chinensis_Red5|RED5V2.014849.1.1	A.chinensis_Red5|RED5V2.014850.1.1	A.chinensis_Red5|RED5V2.014851.1.1	A.chinensis_Red5|RED5V2.025844.1.1	A.chinensis_Red5|RED5V2.025845.1.1	A.chinensis_Red5|RED5V2.025846.1.1	A.chinensis_Red5|RED5V2.030926.1.1	A.chinensis_Red5|RED5V2.054189.1	A.chinensis_Red5|RED5V2.054190.1	Actinidia_eriantha|DTZ79_02g09610	Actinidia_eriantha|DTZ79_12g04210	Actinidia_eriantha|DTZ79_12g04220
36	A.deliciosa_Hayward|AdH_00008276	A.deliciosa_Hayward|AdH_00066241	A.deliciosa_Hayward|AdH_00082034	A.deliciosa_Hayward|AdH_00082123	A.chinensis_Russell|RUSV2a.010997.1	A.chinensis_Russell|RUSV2a.011018.1	A.chinensis_Russell|RUSV2a.011042.1	A.chinensis_Russell|RUSV2a.019663.1	A.chinensis_Russell|RUSV2a.040308.1	A.chinensis_Russell|RUSV2a.040309.1	A.chinensis_Russell|RUSV2a.040311.1	A.chinensis_Russell|RUSV2a.040312.1	A.chinensis_Russell|RUSV2a.040313.1	A.chinensis_Russell|RUSV2a.040314.1	A.chinensis_Russell|RUSV2a.040316.1	A.chinensis_Russell|RUSV2a.040318.1	A.chinensis_Russell|RUSV2a.040324.1	A.chinensis_Russell|RUSV2a.040325.1	A.chinensis_Russell|RUSV2a.040326.1	A.chinensis_Russell|RUSV2a.040327.1	A.chinensis_Russell|RUSV2a.040335.1	A.chinensis_Russell|RUSV2a.040336.1	A.chinensis_Russell|RUSV2a.040337.1	A.chinensis_Russell|RUSV2a.040338.1	A.chinensis_Russell|RUSV2a.040339.1	A.chinensis_Russell|RUSV2a.040340.1	A.chinensis_Russell|RUSV2a.040342.1	A.chinensis_Russell|RUSV2a.040343.1	A.chinensis_Russell|RUSV2a.040344.1	A.chinensis_Hongyang|Actinidia19821	A.chinensis_Hongyang|Actinidia19822	A.chinensis_Hongyang|Actinidia19823	A.chinensis_Hongyang|Actinidia24780	A.chinensis_Hongyang|Actinidia33534	A.chinensis_Hongyang|Actinidia33535	A.chinensis_Red5|RED5V2.010997.1.1	A.chinensis_Red5|RED5V2.011016.1.1	A.chinensis_Red5|RED5V2.011017.1.1	A.chinensis_Red5|RED5V2.011042.1.1	A.chinensis_Red5|RED5V2.019663.1.1	A.chinensis_Red5|RED5V2.019664.1.1	A.chinensis_Red5|RED5V2.019665.1.1	Actinidia_eriantha|DTZ79_10g01830	Vaccinium_darrowii|Vadar_004680	Vaccinium_darrowii|Vadar_004749	Vaccinium_darrowii|Vadar_009798	Vaccinium_darrowii|Vadar_010978	Vaccinium_darrowii|Vadar_015773	Vaccinium_darrowii|Vadar_016453
37	A.deliciosa_Hayward|AdH_00036749	A.deliciosa_Hayward|AdH_00036811	A.deliciosa_Hayward|AdH_00036817	A.deliciosa_Hayward|AdH_00036818	A.chinensis_Russell|RUSV2a.033604.1	A.chinensis_Russell|RUSV2a.044380.1	A.chinensis_Russell|RUSV2a.047174.1	A.chinensis_Russell|RUSV2a.047175.1	A.chinensis_Russell|RUSV2a.047176.1	A.chinensis_Russell|RUSV2a.047177.1	A.chinensis_Russell|RUSV2a.051811.1	A.chinensis_Hongyang|Actinidia17708	A.chinensis_Hongyang|Actinidia17709	A.chinensis_Hongyang|Actinidia17710	A.chinensis_Hongyang|Actinidia17712	A.chinensis_Hongyang|Actinidia17713	A.chinensis_Hongyang|Actinidia17714	A.chinensis_Hongyang|Actinidia17715	A.chinensis_Hongyang|Actinidia17716	A.chinensis_Hongyang|Actinidia17717	A.chinensis_Hongyang|Actinidia23964	A.chinensis_Red5|RED5V2.033602.1.1	A.chinensis_Red5|RED5V2.033603.1.1	A.chinensis_Red5|RED5V2.033604.1.1	A.chinensis_Red5|RED5V2.033605.1.1	A.chinensis_Red5|RED5V2.044380.1.1	A.chinensis_Red5|RED5V2.047174.1.1	A.chinensis_Red5|RED5V2.047175.1.1	A.chinensis_Red5|RED5V2.054107.1	A.chinensis_Red5|RED5V2.054108.1	A.chinensis_Red5|RED5V2.055146.1	A.chinensis_Red5|RED5V2.055148.1	Actinidia_eriantha|DTZ79_06g08650	Actinidia_eriantha|DTZ79_06g08660	Actinidia_eriantha|DTZ79_06g08720	Actinidia_eriantha|DTZ79_06g08730	Actinidia_eriantha|DTZ79_06g08750	Actinidia_eriantha|DTZ79_06g08770	Actinidia_eriantha|DTZ79_06g08780	Actinidia_eriantha|DTZ79_06g08790	Actinidia_eriantha|DTZ79_06g08810	Actinidia_eriantha|DTZ79_06g08820	Actinidia_eriantha|DTZ79_06g08830	Actinidia_eriantha|DTZ79_06g08850	Actinidia_eriantha|DTZ79_06g08860	Actinidia_eriantha|DTZ79_06g08870	Actinidia_eriantha|DTZ79_06g09150	Actinidia_eriantha|DTZ79_06g15190	Actinidia_eriantha|DTZ79_06g15200
38	A.deliciosa_Hayward|AdH_00006821	A.deliciosa_Hayward|AdH_00019807	A.deliciosa_Hayward|AdH_00035310	A.deliciosa_Hayward|AdH_00067090	A.chinensis_Russell|RUSV2a.002605.1	A.chinensis_Russell|RUSV2a.003309.1	A.chinensis_Russell|RUSV2a.003310.1	A.chinensis_Russell|RUSV2a.040008.1	A.chinensis_Russell|RUSV2a.041077.1	A.chinensis_Russell|RUSV2a.043315.1	A.chinensis_Russell|RUSV2a.043317.1	A.chinensis_Russell|RUSV2a.046528.1	A.chinensis_Hongyang|Actinidia06155	A.chinensis_Hongyang|Actinidia06158	A.chinensis_Red5|RED5V2.000029.1.1	A.chinensis_Red5|RED5V2.001344.1.1	A.chinensis_Red5|RED5V2.003309.1.1	A.chinensis_Red5|RED5V2.003310.1.1	A.chinensis_Red5|RED5V2.046528.1.1	A.chinensis_Red5|RED5V2.054251.1	A.chinensis_Red5|RED5V2.054558.1	Actinidia_eriantha|DTZ79_00g02160	Actinidia_eriantha|DTZ79_00g02180	Actinidia_eriantha|DTZ79_01g00240	Actinidia_eriantha|DTZ79_02g01070	Actinidia_eriantha|DTZ79_02g01130	Actinidia_eriantha|DTZ79_02g01150	Actinidia_eriantha|DTZ79_02g01160	Actinidia_eriantha|DTZ79_02g01440	Actinidia_eriantha|DTZ79_02g01520	Actinidia_eriantha|DTZ79_02g14880	Actinidia_eriantha|DTZ79_02g14890	Actinidia_eriantha|DTZ79_03g09000	Actinidia_eriantha|DTZ79_03g09010	Actinidia_eriantha|DTZ79_03g22260	Actinidia_eriantha|DTZ79_12g12470	Vaccinium_darrowii|Vadar_000938	Vaccinium_darrowii|Vadar_002627	Vaccinium_darrowii|Vadar_005320	Vaccinium_darrowii|Vadar_009054	Vaccinium_darrowii|Vadar_010787	Vaccinium_darrowii|Vadar_012192	Vaccinium_darrowii|Vadar_017008	Vaccinium_darrowii|Vadar_018144	Vaccinium_darrowii|Vadar_022529	Vaccinium_darrowii|Vadar_025560	Vaccinium_darrowii|Vadar_029043	Vaccinium_darrowii|Vadar_029753	Vaccinium_darrowii|Vadar_032027
39	Vaccinium_darrowii|Vadar_000375	Vaccinium_darrowii|Vadar_001843	Vaccinium_darrowii|Vadar_002998	Vaccinium_darrowii|Vadar_003210	Vaccinium_darrowii|Vadar_003257	Vaccinium_darrowii|Vadar_003653	Vaccinium_darrowii|Vadar_004003	Vaccinium_darrowii|Vadar_005717	Vaccinium_darrowii|Vadar_006582	Vaccinium_darrowii|Vadar_007218	Vaccinium_darrowii|Vadar_007233	Vaccinium_darrowii|Vadar_007559	Vaccinium_darrowii|Vadar_008186	Vaccinium_darrowii|Vadar_008351	Vaccinium_darrowii|Vadar_008499	Vaccinium_darrowii|Vadar_008653	Vaccinium_darrowii|Vadar_009263	Vaccinium_darrowii|Vadar_010201	Vaccinium_darrowii|Vadar_013792	Vaccinium_darrowii|Vadar_014309	Vaccinium_darrowii|Vadar_015455	Vaccinium_darrowii|Vadar_015687	Vaccinium_darrowii|Vadar_016738	Vaccinium_darrowii|Vadar_017320	Vaccinium_darrowii|Vadar_017677	Vaccinium_darrowii|Vadar_017918	Vaccinium_darrowii|Vadar_018180	Vaccinium_darrowii|Vadar_018790	Vaccinium_darrowii|Vadar_018966	Vaccinium_darrowii|Vadar_019490	Vaccinium_darrowii|Vadar_020088	Vaccinium_darrowii|Vadar_020711	Vaccinium_darrowii|Vadar_021074	Vaccinium_darrowii|Vadar_022699	Vaccinium_darrowii|Vadar_023418	Vaccinium_darrowii|Vadar_023467	Vaccinium_darrowii|Vadar_025306	Vaccinium_darrowii|Vadar_026465	Vaccinium_darrowii|Vadar_026606	Vaccinium_darrowii|Vadar_027264	Vaccinium_darrowii|Vadar_027460	Vaccinium_darrowii|Vadar_027770	Vaccinium_darrowii|Vadar_028142	Vaccinium_darrowii|Vadar_029670	Vaccinium_darrowii|Vadar_030318	Vaccinium_darrowii|Vadar_031757	Vaccinium_darrowii|Vadar_032100	Vaccinium_darrowii|Vadar_032219	Vaccinium_darrowii|Vadar_033797
40	A.deliciosa_Hayward|AdH_00009841	A.deliciosa_Hayward|AdH_00013846	A.deliciosa_Hayward|AdH_00017099	A.deliciosa_Hayward|AdH_00020779	A.deliciosa_Hayward|AdH_00037526	A.deliciosa_Hayward|AdH_00037912	A.deliciosa_Hayward|AdH_00090880	A.chinensis_Russell|RUSV2a.012829.1	A.chinensis_Russell|RUSV2a.017645.1	A.chinensis_Russell|RUSV2a.017809.1	A.chinensis_Russell|RUSV2a.026523.1	A.chinensis_Russell|RUSV2a.040697.1	A.chinensis_Russell|RUSV2a.041009.1	A.chinensis_Russell|RUSV2a.042919.1	A.chinensis_Russell|RUSV2a.042922.1	A.chinensis_Hongyang|Actinidia01562	A.chinensis_Hongyang|Actinidia18836	A.chinensis_Hongyang|Actinidia20599	A.chinensis_Hongyang|Actinidia24451	A.chinensis_Hongyang|Actinidia32210	A.chinensis_Red5|RED5V2.012829.1.1	A.chinensis_Red5|RED5V2.013542.1.1	A.chinensis_Red5|RED5V2.017809.1.1	A.chinensis_Red5|RED5V2.026523.1.1	A.chinensis_Red5|RED5V2.040697.1.1	A.chinensis_Red5|RED5V2.054523.1	A.chinensis_Red5|RED5V2.054531.1	Actinidia_eriantha|DTZ79_06g05380	Actinidia_eriantha|DTZ79_06g05410	Actinidia_eriantha|DTZ79_06g06500	Actinidia_eriantha|DTZ79_11g10430	Actinidia_eriantha|DTZ79_16g01070	Actinidia_eriantha|DTZ79_19g10590	Actinidia_eriantha|DTZ79_23g12350	Actinidia_eriantha|DTZ79_23g19610	Vaccinium_darrowii|Vadar_004992	Vaccinium_darrowii|Vadar_005307	Vaccinium_darrowii|Vadar_009439	Vaccinium_darrowii|Vadar_010801	Vaccinium_darrowii|Vadar_011925	Vaccinium_darrowii|Vadar_021064	Vaccinium_darrowii|Vadar_021293	Vaccinium_darrowii|Vadar_021585	Vaccinium_darrowii|Vadar_023044	Vaccinium_darrowii|Vadar_024538	Vaccinium_darrowii|Vadar_026388	Vaccinium_darrowii|Vadar_029791	Vaccinium_darrowii|Vadar_032380	Vaccinium_darrowii|Vadar_033509
41	A.deliciosa_Hayward|AdH_00007275	A.deliciosa_Hayward|AdH_00066517	A.deliciosa_Hayward|AdH_00068396	A.chinensis_Russell|RUSV2a.002860.1	A.chinensis_Russell|RUSV2a.002861.1	A.chinensis_Russell|RUSV2a.002862.1	A.chinensis_Russell|RUSV2a.003132.1	A.chinensis_Russell|RUSV2a.027767.1	A.chinensis_Russell|RUSV2a.027768.1	A.chinensis_Russell|RUSV2a.027769.1	A.chinensis_Russell|RUSV2a.027770.1	A.chinensis_Russell|RUSV2a.046816.1	A.chinensis_Hongyang|Actinidia02383	A.chinensis_Hongyang|Actinidia02384	A.chinensis_Hongyang|Actinidia02385	A.chinensis_Hongyang|Actinidia02895	A.chinensis_Hongyang|Actinidia02896	A.chinensis_Hongyang|Actinidia02897	A.chinensis_Red5|RED5V2.001611.1.1	A.chinensis_Red5|RED5V2.002860.1.1	A.chinensis_Red5|RED5V2.002861.1.1	A.chinensis_Red5|RED5V2.002862.1.1	A.chinensis_Red5|RED5V2.054554.1	Actinidia_eriantha|DTZ79_02g04060	Actinidia_eriantha|DTZ79_02g04070	Actinidia_eriantha|DTZ79_03g03450	Actinidia_eriantha|DTZ79_03g03470	Actinidia_eriantha|DTZ79_03g22870	Actinidia_eriantha|DTZ79_03g22880	Actinidia_eriantha|DTZ79_24g03700	Actinidia_eriantha|DTZ79_24g08580	Actinidia_eriantha|DTZ79_24g08590	Actinidia_eriantha|DTZ79_24g08600	Vaccinium_darrowii|Vadar_003533	Vaccinium_darrowii|Vadar_004004	Vaccinium_darrowii|Vadar_005138	Vaccinium_darrowii|Vadar_005921	Vaccinium_darrowii|Vadar_007153	Vaccinium_darrowii|Vadar_008948	Vaccinium_darrowii|Vadar_011510	Vaccinium_darrowii|Vadar_013214	Vaccinium_darrowii|Vadar_014482	Vaccinium_darrowii|Vadar_016386	Vaccinium_darrowii|Vadar_023245	Vaccinium_darrowii|Vadar_023248	Vaccinium_darrowii|Vadar_024964	Vaccinium_darrowii|Vadar_028696	Vaccinium_darrowii|Vadar_031959	Vaccinium_darrowii|Vadar_033253
42	A.deliciosa_Hayward|AdH_00003653	A.deliciosa_Hayward|AdH_00014483	A.deliciosa_Hayward|AdH_00021157	A.deliciosa_Hayward|AdH_00021162	A.deliciosa_Hayward|AdH_00029018	A.deliciosa_Hayward|AdH_00061767	A.deliciosa_Hayward|AdH_00077564	A.chinensis_Russell|RUSV2a.008426.1	A.chinensis_Russell|RUSV2a.013445.1	A.chinensis_Russell|RUSV2a.020832.1	A.chinensis_Russell|RUSV2a.022743.1	A.chinensis_Russell|RUSV2a.024631.1	A.chinensis_Russell|RUSV2a.026238.1	A.chinensis_Russell|RUSV2a.030076.1	A.chinensis_Russell|RUSV2a.045744.1	A.chinensis_Hongyang|Actinidia05447	A.chinensis_Hongyang|Actinidia07219	A.chinensis_Hongyang|Actinidia08426	A.chinensis_Hongyang|Actinidia10393	A.chinensis_Hongyang|Actinidia18584	A.chinensis_Hongyang|Actinidia24188	A.chinensis_Hongyang|Actinidia34711	A.chinensis_Hongyang|Actinidia37092	A.chinensis_Red5|RED5V2.008426.1.1	A.chinensis_Red5|RED5V2.013445.1.1	A.chinensis_Red5|RED5V2.020832.1.1	A.chinensis_Red5|RED5V2.022743.1.1	A.chinensis_Red5|RED5V2.022743.1.2	A.chinensis_Red5|RED5V2.024631.1.1	A.chinensis_Red5|RED5V2.026238.1.1	A.chinensis_Red5|RED5V2.030076.1.1	A.chinensis_Red5|RED5V2.045744.1.1	Actinidia_eriantha|DTZ79_08g01260	Actinidia_eriantha|DTZ79_08g01290	Actinidia_eriantha|DTZ79_12g06960	Actinidia_eriantha|DTZ79_18g12690	Actinidia_eriantha|DTZ79_22g02250	Actinidia_eriantha|DTZ79_23g09630	Vaccinium_darrowii|Vadar_007289	Vaccinium_darrowii|Vadar_009663	Vaccinium_darrowii|Vadar_012101	Vaccinium_darrowii|Vadar_013734	Vaccinium_darrowii|Vadar_018746	Vaccinium_darrowii|Vadar_024070	Vaccinium_darrowii|Vadar_024917	Vaccinium_darrowii|Vadar_027314	Vaccinium_darrowii|Vadar_033779	Vaccinium_darrowii|Vadar_034432
43	A.deliciosa_Hayward|AdH_00016341	Vaccinium_darrowii|Vadar_000432	Vaccinium_darrowii|Vadar_001727	Vaccinium_darrowii|Vadar_001799	Vaccinium_darrowii|Vadar_003089	Vaccinium_darrowii|Vadar_003785	Vaccinium_darrowii|Vadar_005596	Vaccinium_darrowii|Vadar_005830	Vaccinium_darrowii|Vadar_006586	Vaccinium_darrowii|Vadar_006589	Vaccinium_darrowii|Vadar_007998	Vaccinium_darrowii|Vadar_008970	Vaccinium_darrowii|Vadar_009029	Vaccinium_darrowii|Vadar_011170	Vaccinium_darrowii|Vadar_011446	Vaccinium_darrowii|Vadar_013244	Vaccinium_darrowii|Vadar_013459	Vaccinium_darrowii|Vadar_014112	Vaccinium_darrowii|Vadar_014353	Vaccinium_darrowii|Vadar_015228	Vaccinium_darrowii|Vadar_016636	Vaccinium_darrowii|Vadar_017429	Vaccinium_darrowii|Vadar_018809	Vaccinium_darrowii|Vadar_020421	Vaccinium_darrowii|Vadar_020492	Vaccinium_darrowii|Vadar_020526	Vaccinium_darrowii|Vadar_020620	Vaccinium_darrowii|Vadar_020707	Vaccinium_darrowii|Vadar_020715	Vaccinium_darrowii|Vadar_021030	Vaccinium_darrowii|Vadar_021507	Vaccinium_darrowii|Vadar_022673	Vaccinium_darrowii|Vadar_023167	Vaccinium_darrowii|Vadar_023911	Vaccinium_darrowii|Vadar_026454	Vaccinium_darrowii|Vadar_027990	Vaccinium_darrowii|Vadar_028014	Vaccinium_darrowii|Vadar_028049	Vaccinium_darrowii|Vadar_028793	Vaccinium_darrowii|Vadar_029522	Vaccinium_darrowii|Vadar_029677	Vaccinium_darrowii|Vadar_030036	Vaccinium_darrowii|Vadar_030133	Vaccinium_darrowii|Vadar_031225	Vaccinium_darrowii|Vadar_031250	Vaccinium_darrowii|Vadar_031473	Vaccinium_darrowii|Vadar_032063	Vaccinium_darrowii|Vadar_034062
44	A.deliciosa_Hayward|AdH_00011289	A.deliciosa_Hayward|AdH_00018382	A.deliciosa_Hayward|AdH_00071758	A.deliciosa_Hayward|AdH_00071765	A.deliciosa_Hayward|AdH_00071926	A.deliciosa_Hayward|AdH_00083659	A.deliciosa_Hayward|AdH_00093153	A.chinensis_Russell|RUSV2a.005179.1	A.chinensis_Russell|RUSV2a.018218.1	A.chinensis_Russell|RUSV2a.021186.1	A.chinensis_Russell|RUSV2a.023933.1	A.chinensis_Russell|RUSV2a.023935.1	A.chinensis_Russell|RUSV2a.041481.1	A.chinensis_Hongyang|Actinidia10335	A.chinensis_Hongyang|Actinidia23026	A.chinensis_Red5|RED5V2.015775.1.1	A.chinensis_Red5|RED5V2.018218.1.1	A.chinensis_Red5|RED5V2.021186.1.1	A.chinensis_Red5|RED5V2.023933.1.1	A.chinensis_Red5|RED5V2.023935.1.1	A.chinensis_Red5|RED5V2.024128.1.1	A.chinensis_Red5|RED5V2.024129.1.1	A.chinensis_Red5|RED5V2.054666.1	Actinidia_eriantha|DTZ79_04g08880	Actinidia_eriantha|DTZ79_07g09350	Actinidia_eriantha|DTZ79_07g09370	Actinidia_eriantha|DTZ79_16g07660	Actinidia_eriantha|DTZ79_21g09300	Vaccinium_darrowii|Vadar_001134	Vaccinium_darrowii|Vadar_003238	Vaccinium_darrowii|Vadar_003714	Vaccinium_darrowii|Vadar_003983	Vaccinium_darrowii|Vadar_004954	Vaccinium_darrowii|Vadar_007011	Vaccinium_darrowii|Vadar_011258	Vaccinium_darrowii|Vadar_012157	Vaccinium_darrowii|Vadar_013113	Vaccinium_darrowii|Vadar_020389	Vaccinium_darrowii|Vadar_020992	Vaccinium_darrowii|Vadar_021255	Vaccinium_darrowii|Vadar_022195	Vaccinium_darrowii|Vadar_024126	Vaccinium_darrowii|Vadar_025356	Vaccinium_darrowii|Vadar_026693	Vaccinium_darrowii|Vadar_026810	Vaccinium_darrowii|Vadar_029219	Vaccinium_darrowii|Vadar_031163	Vaccinium_darrowii|Vadar_034172
45	A.deliciosa_Hayward|AdH_00002174	A.deliciosa_Hayward|AdH_00008208	A.deliciosa_Hayward|AdH_00051041	A.deliciosa_Hayward|AdH_00068051	A.deliciosa_Hayward|AdH_00083870	A.deliciosa_Hayward|AdH_00084632	A.chinensis_Russell|RUSV2a.001483.1	A.chinensis_Russell|RUSV2a.002744.1	A.chinensis_Russell|RUSV2a.003605.1	A.chinensis_Russell|RUSV2a.007693.1	A.chinensis_Russell|RUSV2a.008982.1	A.chinensis_Russell|RUSV2a.016135.1	A.chinensis_Russell|RUSV2a.027904.1	A.chinensis_Russell|RUSV2a.028083.1	A.chinensis_Russell|RUSV2a.028095.1	A.chinensis_Russell|RUSV2a.041895.1	A.chinensis_Russell|RUSV2a.045065.1	A.chinensis_Hongyang|Actinidia01040	A.chinensis_Hongyang|Actinidia02184	A.chinensis_Hongyang|Actinidia10853	A.chinensis_Hongyang|Actinidia12141	A.chinensis_Hongyang|Actinidia12642	A.chinensis_Hongyang|Actinidia13617	A.chinensis_Hongyang|Actinidia21633	A.chinensis_Hongyang|Actinidia25898	A.chinensis_Hongyang|Actinidia31502	A.chinensis_Hongyang|Actinidia31663	A.chinensis_Red5|RED5V2.001483.1.1	A.chinensis_Red5|RED5V2.002744.1.1	A.chinensis_Red5|RED5V2.003605.1.1	A.chinensis_Red5|RED5V2.008982.1.1	A.chinensis_Red5|RED5V2.016135.1.1	A.chinensis_Red5|RED5V2.016717.1.1	A.chinensis_Red5|RED5V2.027904.1.1	A.chinensis_Red5|RED5V2.028083.1.1	A.chinensis_Red5|RED5V2.028095.1.1	A.chinensis_Red5|RED5V2.028951.1.1	Actinidia_eriantha|DTZ79_02g02780	Actinidia_eriantha|DTZ79_08g07930	Actinidia_eriantha|DTZ79_14g06780	Actinidia_eriantha|DTZ79_15g04400	Actinidia_eriantha|DTZ79_24g09820	Vaccinium_darrowii|Vadar_003477	Vaccinium_darrowii|Vadar_008505	Vaccinium_darrowii|Vadar_010456	Vaccinium_darrowii|Vadar_019613	Vaccinium_darrowii|Vadar_021284	Vaccinium_darrowii|Vadar_030343
46	Vaccinium_darrowii|Vadar_000109	Vaccinium_darrowii|Vadar_000676	Vaccinium_darrowii|Vadar_001168	Vaccinium_darrowii|Vadar_001778	Vaccinium_darrowii|Vadar_001979	Vaccinium_darrowii|Vadar_002303	Vaccinium_darrowii|Vadar_003004	Vaccinium_darrowii|Vadar_003541	Vaccinium_darrowii|Vadar_003644	Vaccinium_darrowii|Vadar_003702	Vaccinium_darrowii|Vadar_004538	Vaccinium_darrowii|Vadar_004862	Vaccinium_darrowii|Vadar_004884	Vaccinium_darrowii|Vadar_004907	Vaccinium_darrowii|Vadar_004923	Vaccinium_darrowii|Vadar_008229	Vaccinium_darrowii|Vadar_009231	Vaccinium_darrowii|Vadar_009323	Vaccinium_darrowii|Vadar_009784	Vaccinium_darrowii|Vadar_009971	Vaccinium_darrowii|Vadar_010477	Vaccinium_darrowii|Vadar_011178	Vaccinium_darrowii|Vadar_011566	Vaccinium_darrowii|Vadar_011815	Vaccinium_darrowii|Vadar_012672	Vaccinium_darrowii|Vadar_013572	Vaccinium_darrowii|Vadar_014244	Vaccinium_darrowii|Vadar_014773	Vaccinium_darrowii|Vadar_016093	Vaccinium_darrowii|Vadar_017017	Vaccinium_darrowii|Vadar_018185	Vaccinium_darrowii|Vadar_021208	Vaccinium_darrowii|Vadar_021810	Vaccinium_darrowii|Vadar_022863	Vaccinium_darrowii|Vadar_025907	Vaccinium_darrowii|Vadar_025972	Vaccinium_darrowii|Vadar_027199	Vaccinium_darrowii|Vadar_027232	Vaccinium_darrowii|Vadar_027404	Vaccinium_darrowii|Vadar_029922	Vaccinium_darrowii|Vadar_031277	Vaccinium_darrowii|Vadar_032187	Vaccinium_darrowii|Vadar_032447	Vaccinium_darrowii|Vadar_033335	Vaccinium_darrowii|Vadar_033471	Vaccinium_darrowii|Vadar_033548	Vaccinium_darrowii|Vadar_034071	Vaccinium_darrowii|Vadar_034488
47	Vaccinium_darrowii|Vadar_001150	Vaccinium_darrowii|Vadar_002465	Vaccinium_darrowii|Vadar_002500	Vaccinium_darrowii|Vadar_004062	Vaccinium_darrowii|Vadar_004356	Vaccinium_darrowii|Vadar_004687	Vaccinium_darrowii|Vadar_005150	Vaccinium_darrowii|Vadar_005245	Vaccinium_darrowii|Vadar_005308	Vaccinium_darrowii|Vadar_005584	Vaccinium_darrowii|Vadar_005689	Vaccinium_darrowii|Vadar_007132	Vaccinium_darrowii|Vadar_007838	Vaccinium_darrowii|Vadar_008255	Vaccinium_darrowii|Vadar_009005	Vaccinium_darrowii|Vadar_009125	Vaccinium_darrowii|Vadar_010193	Vaccinium_darrowii|Vadar_010570	Vaccinium_darrowii|Vadar_011162	Vaccinium_darrowii|Vadar_012310	Vaccinium_darrowii|Vadar_012725	Vaccinium_darrowii|Vadar_013368	Vaccinium_darrowii|Vadar_014715	Vaccinium_darrowii|Vadar_016286	Vaccinium_darrowii|Vadar_017579	Vaccinium_darrowii|Vadar_017880	Vaccinium_darrowii|Vadar_018198	Vaccinium_darrowii|Vadar_019330	Vaccinium_darrowii|Vadar_020211	Vaccinium_darrowii|Vadar_020702	Vaccinium_darrowii|Vadar_022051	Vaccinium_darrowii|Vadar_022234	Vaccinium_darrowii|Vadar_022614	Vaccinium_darrowii|Vadar_023676	Vaccinium_darrowii|Vadar_025253	Vaccinium_darrowii|Vadar_025700	Vaccinium_darrowii|Vadar_026423	Vaccinium_darrowii|Vadar_026875	Vaccinium_darrowii|Vadar_027023	Vaccinium_darrowii|Vadar_027300	Vaccinium_darrowii|Vadar_027445	Vaccinium_darrowii|Vadar_028286	Vaccinium_darrowii|Vadar_028840	Vaccinium_darrowii|Vadar_030128	Vaccinium_darrowii|Vadar_031525	Vaccinium_darrowii|Vadar_033655	Vaccinium_darrowii|Vadar_034384	Vaccinium_darrowii|Vadar_034729
48	A.deliciosa_Hayward|AdH_00011310	A.deliciosa_Hayward|AdH_00036446	A.deliciosa_Hayward|AdH_00036447	A.deliciosa_Hayward|AdH_00036452	A.deliciosa_Hayward|AdH_00036455	A.deliciosa_Hayward|AdH_00036543	A.chinensis_Russell|RUSV2a.006753.1	A.chinensis_Russell|RUSV2a.006792.1	A.chinensis_Russell|RUSV2a.006794.1	A.chinensis_Russell|RUSV2a.043038.1	A.chinensis_Russell|RUSV2a.043039.1	A.chinensis_Russell|RUSV2a.047117.1	A.chinensis_Russell|RUSV2a.047118.1	A.chinensis_Russell|RUSV2a.047119.1	A.chinensis_Hongyang|Actinidia00287	A.chinensis_Hongyang|Actinidia00288	A.chinensis_Hongyang|Actinidia00289	A.chinensis_Hongyang|Actinidia00291	A.chinensis_Hongyang|Actinidia24012	A.chinensis_Red5|RED5V2.006791.1.1	A.chinensis_Red5|RED5V2.006792.1.1	A.chinensis_Red5|RED5V2.006793.1.1	A.chinensis_Red5|RED5V2.006794.1.1	A.chinensis_Red5|RED5V2.006795.1.1	A.chinensis_Red5|RED5V2.043039.1.1	A.chinensis_Red5|RED5V2.047119.1.1	A.chinensis_Red5|RED5V2.048388.1.1	Actinidia_eriantha|DTZ79_06g10070	Actinidia_eriantha|DTZ79_06g10080	Actinidia_eriantha|DTZ79_06g10510	Actinidia_eriantha|DTZ79_06g10520	Actinidia_eriantha|DTZ79_06g10540	Actinidia_eriantha|DTZ79_06g10550	Actinidia_eriantha|DTZ79_06g10560	Actinidia_eriantha|DTZ79_06g10570	Actinidia_eriantha|DTZ79_06g12620	Actinidia_eriantha|DTZ79_06g15350	Actinidia_eriantha|DTZ79_06g15480	Actinidia_eriantha|DTZ79_19g03200	Vaccinium_darrowii|Vadar_001088	Vaccinium_darrowii|Vadar_004109	Vaccinium_darrowii|Vadar_009377	Vaccinium_darrowii|Vadar_018132	Vaccinium_darrowii|Vadar_022540	Vaccinium_darrowii|Vadar_023205	Vaccinium_darrowii|Vadar_029655	Vaccinium_darrowii|Vadar_032477
49	A.deliciosa_Hayward|AdH_00088319	A.chinensis_Russell|RUSV2a.000556.1	A.chinensis_Russell|RUSV2a.002428.1	A.chinensis_Russell|RUSV2a.005668.1	A.chinensis_Russell|RUSV2a.008056.1	A.chinensis_Russell|RUSV2a.021477.1	A.chinensis_Russell|RUSV2a.027084.1	A.chinensis_Russell|RUSV2a.031524.1	A.chinensis_Russell|RUSV2a.032815.1	A.chinensis_Russell|RUSV2a.041406.1	A.chinensis_Russell|RUSV2a.044548.1	A.chinensis_Russell|RUSV2a.047270.1	A.chinensis_Russell|RUSV2a.047329.1	A.chinensis_Russell|RUSV2a.051748.1	A.chinensis_Russell|RUSV2a.052336.1	A.chinensis_Hongyang|Actinidia06368	A.chinensis_Hongyang|Actinidia16885	A.chinensis_Red5|RED5V2.000556.1.1	A.chinensis_Red5|RED5V2.002428.1.1	A.chinensis_Red5|RED5V2.002428.1.2	A.chinensis_Red5|RED5V2.003800.1.1	A.chinensis_Red5|RED5V2.006219.1.1	A.chinensis_Red5|RED5V2.008056.1.1	A.chinensis_Red5|RED5V2.021477.1.1	A.chinensis_Red5|RED5V2.025448.1.1	A.chinensis_Red5|RED5V2.027084.1.1	A.chinensis_Red5|RED5V2.031524.1.1	A.chinensis_Red5|RED5V2.032815.1.1	A.chinensis_Red5|RED5V2.044548.1.1	A.chinensis_Red5|RED5V2.054601.1	A.chinensis_Red5|RED5V2.055081.1	Actinidia_eriantha|DTZ79_01g06530	Actinidia_eriantha|DTZ79_02g12680	Actinidia_eriantha|DTZ79_03g13960	Actinidia_eriantha|DTZ79_04g09540	Actinidia_eriantha|DTZ79_05g06260	Actinidia_eriantha|DTZ79_06g02440	Actinidia_eriantha|DTZ79_06g08020	Actinidia_eriantha|DTZ79_07g11580	Actinidia_eriantha|DTZ79_13g03040	Actinidia_eriantha|DTZ79_13g16890	Actinidia_eriantha|DTZ79_19g06370	Actinidia_eriantha|DTZ79_24g00330	Actinidia_eriantha|DTZ79_28g00500	Actinidia_eriantha|DTZ79_29g03660	Vaccinium_darrowii|Vadar_010035	Vaccinium_darrowii|Vadar_032418
50	A.chinensis_Hongyang|Actinidia03483	Vaccinium_darrowii|Vadar_000028	Vaccinium_darrowii|Vadar_000131	Vaccinium_darrowii|Vadar_001785	Vaccinium_darrowii|Vadar_003487	Vaccinium_darrowii|Vadar_003617	Vaccinium_darrowii|Vadar_005027	Vaccinium_darrowii|Vadar_005266	Vaccinium_darrowii|Vadar_005740	Vaccinium_darrowii|Vadar_006279	Vaccinium_darrowii|Vadar_006360	Vaccinium_darrowii|Vadar_007928	Vaccinium_darrowii|Vadar_009390	Vaccinium_darrowii|Vadar_009401	Vaccinium_darrowii|Vadar_010104	Vaccinium_darrowii|Vadar_012063	Vaccinium_darrowii|Vadar_013385	Vaccinium_darrowii|Vadar_015814	Vaccinium_darrowii|Vadar_015844	Vaccinium_darrowii|Vadar_016224	Vaccinium_darrowii|Vadar_016551	Vaccinium_darrowii|Vadar_018805	Vaccinium_darrowii|Vadar_019092	Vaccinium_darrowii|Vadar_020217	Vaccinium_darrowii|Vadar_020735	Vaccinium_darrowii|Vadar_021583	Vaccinium_darrowii|Vadar_021765	Vaccinium_darrowii|Vadar_022819	Vaccinium_darrowii|Vadar_022895	Vaccinium_darrowii|Vadar_024582	Vaccinium_darrowii|Vadar_025113	Vaccinium_darrowii|Vadar_025125	Vaccinium_darrowii|Vadar_025777	Vaccinium_darrowii|Vadar_027442	Vaccinium_darrowii|Vadar_028392	Vaccinium_darrowii|Vadar_029237	Vaccinium_darrowii|Vadar_029550	Vaccinium_darrowii|Vadar_030383	Vaccinium_darrowii|Vadar_030525	Vaccinium_darrowii|Vadar_030622	Vaccinium_darrowii|Vadar_030763	Vaccinium_darrowii|Vadar_031749	Vaccinium_darrowii|Vadar_031881	Vaccinium_darrowii|Vadar_032167	Vaccinium_darrowii|Vadar_032240	Vaccinium_darrowii|Vadar_033235	Vaccinium_darrowii|Vadar_033546
51	A.deliciosa_Hayward|AdH_00003492	A.deliciosa_Hayward|AdH_00005597	A.deliciosa_Hayward|AdH_00005611	A.deliciosa_Hayward|AdH_00028705	A.deliciosa_Hayward|AdH_00035526	A.deliciosa_Hayward|AdH_00041734	A.deliciosa_Hayward|AdH_00050510	A.deliciosa_Hayward|AdH_00073687	A.deliciosa_Hayward|AdH_00086257	A.chinensis_Russell|RUSV2a.003777.1	A.chinensis_Russell|RUSV2a.007142.1	A.chinensis_Russell|RUSV2a.007243.1	A.chinensis_Russell|RUSV2a.008487.1	A.chinensis_Russell|RUSV2a.008536.1	A.chinensis_Russell|RUSV2a.010808.1	A.chinensis_Russell|RUSV2a.025427.1	A.chinensis_Russell|RUSV2a.027614.1	A.chinensis_Russell|RUSV2a.032222.1	A.chinensis_Hongyang|Actinidia00626	A.chinensis_Hongyang|Actinidia05253	A.chinensis_Hongyang|Actinidia13086	A.chinensis_Hongyang|Actinidia20517	A.chinensis_Hongyang|Actinidia24100	A.chinensis_Hongyang|Actinidia38280	A.chinensis_Hongyang|Actinidia38853	A.chinensis_Red5|RED5V2.003777.1.1	A.chinensis_Red5|RED5V2.007142.1.1	A.chinensis_Red5|RED5V2.007243.1.1	A.chinensis_Red5|RED5V2.008487.1.1	A.chinensis_Red5|RED5V2.008536.1.1	A.chinensis_Red5|RED5V2.010808.1.1	A.chinensis_Red5|RED5V2.020953.1.1	A.chinensis_Red5|RED5V2.025427.1.1	A.chinensis_Red5|RED5V2.027614.1.1	A.chinensis_Red5|RED5V2.032222.1.1	Actinidia_eriantha|DTZ79_07g00470	Actinidia_eriantha|DTZ79_08g02030	Actinidia_eriantha|DTZ79_09g11750	Actinidia_eriantha|DTZ79_15g06540	Actinidia_eriantha|DTZ79_18g13120	Actinidia_eriantha|DTZ79_22g12260	Actinidia_eriantha|DTZ79_28g09540	Vaccinium_darrowii|Vadar_000714	Vaccinium_darrowii|Vadar_010400	Vaccinium_darrowii|Vadar_019242	Vaccinium_darrowii|Vadar_025655
52	A.deliciosa_Hayward|AdH_00002107	A.deliciosa_Hayward|AdH_00004733	A.deliciosa_Hayward|AdH_00004736	A.deliciosa_Hayward|AdH_00004741	A.deliciosa_Hayward|AdH_00004742	A.deliciosa_Hayward|AdH_00004745	A.deliciosa_Hayward|AdH_00064442	A.chinensis_Russell|RUSV2a.002385.1	A.chinensis_Russell|RUSV2a.002387.1	A.chinensis_Russell|RUSV2a.004137.1	A.chinensis_Russell|RUSV2a.004139.1	A.chinensis_Russell|RUSV2a.004140.1	A.chinensis_Russell|RUSV2a.004142.1	A.chinensis_Hongyang|Actinidia04432	A.chinensis_Hongyang|Actinidia37384	A.chinensis_Hongyang|Actinidia37385	A.chinensis_Red5|RED5V2.002385.1.1	A.chinensis_Red5|RED5V2.002387.1.1	A.chinensis_Red5|RED5V2.004129.1.1	A.chinensis_Red5|RED5V2.004136.1.1	A.chinensis_Red5|RED5V2.004137.1.1	A.chinensis_Red5|RED5V2.004139.1.1	A.chinensis_Red5|RED5V2.004140.1.1	A.chinensis_Red5|RED5V2.004142.1.1	A.chinensis_Red5|RED5V2.004143.1.1	Actinidia_eriantha|DTZ79_02g12330	Actinidia_eriantha|DTZ79_02g12340	Actinidia_eriantha|DTZ79_02g12380	Actinidia_eriantha|DTZ79_03g17600	Actinidia_eriantha|DTZ79_03g17610	Actinidia_eriantha|DTZ79_03g17620	Actinidia_eriantha|DTZ79_03g17640	Actinidia_eriantha|DTZ79_03g17680	Actinidia_eriantha|DTZ79_03g17690	Actinidia_eriantha|DTZ79_03g17700	Actinidia_eriantha|DTZ79_03g21220	Actinidia_eriantha|DTZ79_03g22300	Actinidia_eriantha|DTZ79_03g22320	Actinidia_eriantha|DTZ79_05g12490	Actinidia_eriantha|DTZ79_24g06010	Vaccinium_darrowii|Vadar_000889	Vaccinium_darrowii|Vadar_003697	Vaccinium_darrowii|Vadar_011146	Vaccinium_darrowii|Vadar_018574	Vaccinium_darrowii|Vadar_023403	Vaccinium_darrowii|Vadar_026950
53	A.deliciosa_Hayward|AdH_00018981	Actinidia_eriantha|DTZ79_14g03410	Vaccinium_darrowii|Vadar_001190	Vaccinium_darrowii|Vadar_003019	Vaccinium_darrowii|Vadar_003146	Vaccinium_darrowii|Vadar_003875	Vaccinium_darrowii|Vadar_003950	Vaccinium_darrowii|Vadar_005624	Vaccinium_darrowii|Vadar_005828	Vaccinium_darrowii|Vadar_005911	Vaccinium_darrowii|Vadar_007495	Vaccinium_darrowii|Vadar_007958	Vaccinium_darrowii|Vadar_008935	Vaccinium_darrowii|Vadar_009520	Vaccinium_darrowii|Vadar_009708	Vaccinium_darrowii|Vadar_011112	Vaccinium_darrowii|Vadar_011184	Vaccinium_darrowii|Vadar_012242	Vaccinium_darrowii|Vadar_012857	Vaccinium_darrowii|Vadar_014027	Vaccinium_darrowii|Vadar_014998	Vaccinium_darrowii|Vadar_015139	Vaccinium_darrowii|Vadar_015227	Vaccinium_darrowii|Vadar_015329	Vaccinium_darrowii|Vadar_016488	Vaccinium_darrowii|Vadar_016544	Vaccinium_darrowii|Vadar_016891	Vaccinium_darrowii|Vadar_019838	Vaccinium_darrowii|Vadar_021135	Vaccinium_darrowii|Vadar_022472	Vaccinium_darrowii|Vadar_022474	Vaccinium_darrowii|Vadar_023905	Vaccinium_darrowii|Vadar_024912	Vaccinium_darrowii|Vadar_026479	Vaccinium_darrowii|Vadar_027238	Vaccinium_darrowii|Vadar_028301	Vaccinium_darrowii|Vadar_030377	Vaccinium_darrowii|Vadar_031337	Vaccinium_darrowii|Vadar_031552	Vaccinium_darrowii|Vadar_032126	Vaccinium_darrowii|Vadar_032329	Vaccinium_darrowii|Vadar_032589	Vaccinium_darrowii|Vadar_032897	Vaccinium_darrowii|Vadar_033139	Vaccinium_darrowii|Vadar_034038	Vaccinium_darrowii|Vadar_034298
54	A.chinensis_Hongyang|Actinidia22404	Vaccinium_darrowii|Vadar_000016	Vaccinium_darrowii|Vadar_000136	Vaccinium_darrowii|Vadar_000680	Vaccinium_darrowii|Vadar_001836	Vaccinium_darrowii|Vadar_002403	Vaccinium_darrowii|Vadar_002702	Vaccinium_darrowii|Vadar_003763	Vaccinium_darrowii|Vadar_003887	Vaccinium_darrowii|Vadar_004029	Vaccinium_darrowii|Vadar_004294	Vaccinium_darrowii|Vadar_004768	Vaccinium_darrowii|Vadar_005446	Vaccinium_darrowii|Vadar_005490	Vaccinium_darrowii|Vadar_005623	Vaccinium_darrowii|Vadar_005816	Vaccinium_darrowii|Vadar_008235	Vaccinium_darrowii|Vadar_008824	Vaccinium_darrowii|Vadar_010140	Vaccinium_darrowii|Vadar_010452	Vaccinium_darrowii|Vadar_014238	Vaccinium_darrowii|Vadar_014409	Vaccinium_darrowii|Vadar_015925	Vaccinium_darrowii|Vadar_017787	Vaccinium_darrowii|Vadar_018262	Vaccinium_darrowii|Vadar_018348	Vaccinium_darrowii|Vadar_019004	Vaccinium_darrowii|Vadar_020152	Vaccinium_darrowii|Vadar_020376	Vaccinium_darrowii|Vadar_021125	Vaccinium_darrowii|Vadar_022409	Vaccinium_darrowii|Vadar_022715	Vaccinium_darrowii|Vadar_023022	Vaccinium_darrowii|Vadar_023180	Vaccinium_darrowii|Vadar_024025	Vaccinium_darrowii|Vadar_024525	Vaccinium_darrowii|Vadar_025998	Vaccinium_darrowii|Vadar_027981	Vaccinium_darrowii|Vadar_028247	Vaccinium_darrowii|Vadar_030322	Vaccinium_darrowii|Vadar_030919	Vaccinium_darrowii|Vadar_031120	Vaccinium_darrowii|Vadar_031748	Vaccinium_darrowii|Vadar_032672	Vaccinium_darrowii|Vadar_033044	Vaccinium_darrowii|Vadar_034468
55	A.deliciosa_Hayward|AdH_00008737	A.deliciosa_Hayward|AdH_00012588	A.deliciosa_Hayward|AdH_00026167	A.deliciosa_Hayward|AdH_00027436	A.deliciosa_Hayward|AdH_00063103	A.deliciosa_Hayward|AdH_00076188	A.deliciosa_Hayward|AdH_00077194	A.chinensis_Russell|RUSV2a.013046.1	A.chinensis_Russell|RUSV2a.013047.1	A.chinensis_Russell|RUSV2a.017734.1	A.chinensis_Russell|RUSV2a.022606.1	A.chinensis_Russell|RUSV2a.023292.1	A.chinensis_Russell|RUSV2a.023293.1	A.chinensis_Russell|RUSV2a.026945.1	A.chinensis_Russell|RUSV2a.029114.1	A.chinensis_Russell|RUSV2a.029526.1	A.chinensis_Russell|RUSV2a.042834.1	A.chinensis_Hongyang|Actinidia17509	A.chinensis_Hongyang|Actinidia17510	A.chinensis_Hongyang|Actinidia18211	A.chinensis_Hongyang|Actinidia30294	A.chinensis_Hongyang|Actinidia39129	A.chinensis_Red5|RED5V2.009874.1.1	A.chinensis_Red5|RED5V2.013046.1.1	A.chinensis_Red5|RED5V2.013047.1.1	A.chinensis_Red5|RED5V2.017734.1.1	A.chinensis_Red5|RED5V2.022606.1.1	A.chinensis_Red5|RED5V2.023292.1.1	A.chinensis_Red5|RED5V2.026945.1.1	A.chinensis_Red5|RED5V2.028633.1.1	A.chinensis_Red5|RED5V2.029114.1.1	A.chinensis_Red5|RED5V2.029526.1.1	A.chinensis_Red5|RED5V2.042834.1.1	Actinidia_eriantha|DTZ79_09g01300	Actinidia_eriantha|DTZ79_12g01740	Actinidia_eriantha|DTZ79_12g01750	Actinidia_eriantha|DTZ79_16g01970	Actinidia_eriantha|DTZ79_23g17620	Actinidia_eriantha|DTZ79_25g09410	Actinidia_eriantha|DTZ79_26g03680	Vaccinium_darrowii|Vadar_019733	Vaccinium_darrowii|Vadar_022258	Vaccinium_darrowii|Vadar_030662	Vaccinium_darrowii|Vadar_033112
56	A.deliciosa_Hayward|AdH_00007825	A.deliciosa_Hayward|AdH_00010386	A.deliciosa_Hayward|AdH_00054012	A.chinensis_Russell|RUSV2a.001685.1	A.chinensis_Russell|RUSV2a.021540.1	A.chinensis_Russell|RUSV2a.043973.1	A.chinensis_Russell|RUSV2a.043974.1	A.chinensis_Russell|RUSV2a.043975.1	A.chinensis_Russell|RUSV2a.045702.1	A.chinensis_Russell|RUSV2a.045703.1	A.chinensis_Russell|RUSV2a.045704.1	A.chinensis_Russell|RUSV2a.046593.1	A.chinensis_Russell|RUSV2a.046594.1	A.chinensis_Hongyang|Actinidia13830	A.chinensis_Hongyang|Actinidia29178	A.chinensis_Hongyang|Actinidia29181	A.chinensis_Hongyang|Actinidia29182	A.chinensis_Hongyang|Actinidia35442	A.chinensis_Hongyang|Actinidia39961	A.chinensis_Red5|RED5V2.001685.1.1	A.chinensis_Red5|RED5V2.002927.1.1	A.chinensis_Red5|RED5V2.021540.1.1	A.chinensis_Red5|RED5V2.043973.1.1	A.chinensis_Red5|RED5V2.043974.1.1	A.chinensis_Red5|RED5V2.043975.1.1	Actinidia_eriantha|DTZ79_02g05170	Actinidia_eriantha|DTZ79_03g04140	Actinidia_eriantha|DTZ79_03g04150	Actinidia_eriantha|DTZ79_03g04160	Actinidia_eriantha|DTZ79_19g06900	Actinidia_eriantha|DTZ79_23g09720	Vaccinium_darrowii|Vadar_001578	Vaccinium_darrowii|Vadar_003285	Vaccinium_darrowii|Vadar_007918	Vaccinium_darrowii|Vadar_008736	Vaccinium_darrowii|Vadar_009044	Vaccinium_darrowii|Vadar_010919	Vaccinium_darrowii|Vadar_010960	Vaccinium_darrowii|Vadar_022638	Vaccinium_darrowii|Vadar_025466	Vaccinium_darrowii|Vadar_026587	Vaccinium_darrowii|Vadar_027195	Vaccinium_darrowii|Vadar_030795	Vaccinium_darrowii|Vadar_032621
57	A.deliciosa_Hayward|AdH_00032318	A.deliciosa_Hayward|AdH_00032325	A.deliciosa_Hayward|AdH_00032330	A.deliciosa_Hayward|AdH_00032333	A.deliciosa_Hayward|AdH_00042498	A.deliciosa_Hayward|AdH_00050707	A.deliciosa_Hayward|AdH_00059063	A.deliciosa_Hayward|AdH_00074561	A.deliciosa_Hayward|AdH_00074564	A.deliciosa_Hayward|AdH_00074567	A.chinensis_Russell|RUSV2a.005383.1	A.chinensis_Russell|RUSV2a.007936.1	A.chinensis_Russell|RUSV2a.010511.1	A.chinensis_Russell|RUSV2a.010513.1	A.chinensis_Russell|RUSV2a.019224.1	A.chinensis_Russell|RUSV2a.040246.1	A.chinensis_Russell|RUSV2a.040247.1	A.chinensis_Hongyang|Actinidia06503	A.chinensis_Hongyang|Actinidia28817	A.chinensis_Red5|RED5V2.005383.1.1	A.chinensis_Red5|RED5V2.010511.1.1	A.chinensis_Red5|RED5V2.010513.1.1	A.chinensis_Red5|RED5V2.019224.1.1	A.chinensis_Red5|RED5V2.040246.1.1	A.chinensis_Red5|RED5V2.049603.1.1	Actinidia_eriantha|DTZ79_05g02570	Actinidia_eriantha|DTZ79_07g08840	Actinidia_eriantha|DTZ79_09g08420	Actinidia_eriantha|DTZ79_09g08440	Actinidia_eriantha|DTZ79_09g13280	Actinidia_eriantha|DTZ79_17g04380	Actinidia_eriantha|DTZ79_17g04410	Vaccinium_darrowii|Vadar_003990	Vaccinium_darrowii|Vadar_005075	Vaccinium_darrowii|Vadar_009722	Vaccinium_darrowii|Vadar_014514	Vaccinium_darrowii|Vadar_017003	Vaccinium_darrowii|Vadar_022330	Vaccinium_darrowii|Vadar_023889	Vaccinium_darrowii|Vadar_026391	Vaccinium_darrowii|Vadar_026953	Vaccinium_darrowii|Vadar_027646	Vaccinium_darrowii|Vadar_030347	Vaccinium_darrowii|Vadar_031243
58	A.deliciosa_Hayward|AdH_00003771	A.deliciosa_Hayward|AdH_00021617	A.deliciosa_Hayward|AdH_00028934	A.deliciosa_Hayward|AdH_00068984	A.deliciosa_Hayward|AdH_00078309	A.chinensis_Russell|RUSV2a.008372.1	A.chinensis_Russell|RUSV2a.015118.1	A.chinensis_Russell|RUSV2a.016973.1	A.chinensis_Russell|RUSV2a.020862.1	A.chinensis_Russell|RUSV2a.023011.1	A.chinensis_Russell|RUSV2a.025326.1	A.chinensis_Russell|RUSV2a.027549.1	A.chinensis_Russell|RUSV2a.040956.1	A.chinensis_Russell|RUSV2a.046114.1	A.chinensis_Russell|RUSV2a.051713.1	A.chinensis_Hongyang|Actinidia06194	A.chinensis_Hongyang|Actinidia06351	A.chinensis_Hongyang|Actinidia06684	A.chinensis_Hongyang|Actinidia31117	A.chinensis_Hongyang|Actinidia34740	A.chinensis_Hongyang|Actinidia37785	A.chinensis_Hongyang|Actinidia38955	A.chinensis_Red5|RED5V2.008372.1.1	A.chinensis_Red5|RED5V2.015118.1.1	A.chinensis_Red5|RED5V2.016973.1.1	A.chinensis_Red5|RED5V2.020862.1.1	A.chinensis_Red5|RED5V2.023011.1.1	A.chinensis_Red5|RED5V2.025326.1.1	A.chinensis_Red5|RED5V2.027549.1.1	A.chinensis_Red5|RED5V2.040956.1.1	Actinidia_eriantha|DTZ79_08g00720	Actinidia_eriantha|DTZ79_12g05600	Actinidia_eriantha|DTZ79_13g14670	Actinidia_eriantha|DTZ79_15g08060	Actinidia_eriantha|DTZ79_20g08750	Actinidia_eriantha|DTZ79_22g03020	Actinidia_eriantha|DTZ79_24g06270	Actinidia_eriantha|DTZ79_28g13660	Actinidia_eriantha|DTZ79_29g09260	Actinidia_eriantha|DTZ79_29g12790	Vaccinium_darrowii|Vadar_007982	Vaccinium_darrowii|Vadar_016326	Vaccinium_darrowii|Vadar_017070
59	A.deliciosa_Hayward|AdH_00001705	A.deliciosa_Hayward|AdH_00001706	A.deliciosa_Hayward|AdH_00001707	A.deliciosa_Hayward|AdH_00001709	A.deliciosa_Hayward|AdH_00030543	A.deliciosa_Hayward|AdH_00030546	A.deliciosa_Hayward|AdH_00030547	A.deliciosa_Hayward|AdH_00035843	A.deliciosa_Hayward|AdH_00035844	A.deliciosa_Hayward|AdH_00035845	A.deliciosa_Hayward|AdH_00035849	A.deliciosa_Hayward|AdH_00035853	A.deliciosa_Hayward|AdH_00040816	A.deliciosa_Hayward|AdH_00040819	A.deliciosa_Hayward|AdH_00040823	A.deliciosa_Hayward|AdH_00040828	A.deliciosa_Hayward|AdH_00040830	A.deliciosa_Hayward|AdH_00040831	A.deliciosa_Hayward|AdH_00081873	A.deliciosa_Hayward|AdH_00081880	A.deliciosa_Hayward|AdH_00084455	A.deliciosa_Hayward|AdH_00084461	A.chinensis_Russell|RUSV2a.047589.1	A.chinensis_Russell|RUSV2a.047590.1	A.chinensis_Hongyang|Actinidia10025	A.chinensis_Hongyang|Actinidia10028	A.chinensis_Hongyang|Actinidia10029	A.chinensis_Hongyang|Actinidia10030	A.chinensis_Hongyang|Actinidia10031	A.chinensis_Hongyang|Actinidia10032	A.chinensis_Hongyang|Actinidia12708	A.chinensis_Hongyang|Actinidia20920	A.chinensis_Hongyang|Actinidia33424	A.chinensis_Hongyang|Actinidia33425	A.chinensis_Hongyang|Actinidia33426	A.chinensis_Red5|RED5V2.007630.1.1	A.chinensis_Red5|RED5V2.047589.1.1	A.chinensis_Red5|RED5V2.047590.1.1	A.chinensis_Red5|RED5V2.055157.1	Actinidia_eriantha|DTZ79_08g18370	Actinidia_eriantha|DTZ79_18g05900	Vaccinium_darrowii|Vadar_013690	Vaccinium_darrowii|Vadar_024583
60	A.deliciosa_Hayward|AdH_00021776	A.deliciosa_Hayward|AdH_00061239	A.deliciosa_Hayward|AdH_00073499	A.deliciosa_Hayward|AdH_00073500	A.deliciosa_Hayward|AdH_00082180	A.deliciosa_Hayward|AdH_00085885	A.chinensis_Russell|RUSV2a.004444.1	A.chinensis_Russell|RUSV2a.005316.1	A.chinensis_Russell|RUSV2a.007199.1	A.chinensis_Russell|RUSV2a.007884.1	A.chinensis_Russell|RUSV2a.010885.1	A.chinensis_Russell|RUSV2a.010886.1	A.chinensis_Russell|RUSV2a.011002.1	A.chinensis_Russell|RUSV2a.016369.1	A.chinensis_Russell|RUSV2a.023061.1	A.chinensis_Russell|RUSV2a.030283.1	A.chinensis_Russell|RUSV2a.032348.1	A.chinensis_Russell|RUSV2a.040829.1	A.chinensis_Russell|RUSV2a.040917.1	A.chinensis_Hongyang|Actinidia26324	A.chinensis_Hongyang|Actinidia37189	A.chinensis_Red5|RED5V2.004444.1.1	A.chinensis_Red5|RED5V2.005316.1.1	A.chinensis_Red5|RED5V2.007199.1.1	A.chinensis_Red5|RED5V2.007202.1.1	A.chinensis_Red5|RED5V2.007884.1.1	A.chinensis_Red5|RED5V2.010885.1.1	A.chinensis_Red5|RED5V2.010886.1.1	A.chinensis_Red5|RED5V2.011002.1.1	A.chinensis_Red5|RED5V2.013267.1.1	A.chinensis_Red5|RED5V2.016369.1.1	A.chinensis_Red5|RED5V2.023061.1.1	A.chinensis_Red5|RED5V2.030283.1.1	A.chinensis_Red5|RED5V2.032348.1.1	Actinidia_eriantha|DTZ79_07g00020	Actinidia_eriantha|DTZ79_20g09410	Actinidia_eriantha|DTZ79_20g09420	Vaccinium_darrowii|Vadar_004328	Vaccinium_darrowii|Vadar_010775	Vaccinium_darrowii|Vadar_015808	Vaccinium_darrowii|Vadar_023269	Vaccinium_darrowii|Vadar_023939	Vaccinium_darrowii|Vadar_033206
61	A.deliciosa_Hayward|AdH_00019808	A.deliciosa_Hayward|AdH_00035305	A.deliciosa_Hayward|AdH_00035307	A.deliciosa_Hayward|AdH_00067076	A.deliciosa_Hayward|AdH_00067086	A.deliciosa_Hayward|AdH_00067087	A.deliciosa_Hayward|AdH_00067089	A.chinensis_Russell|RUSV2a.013950.1	A.chinensis_Russell|RUSV2a.020296.1	A.chinensis_Russell|RUSV2a.040009.1	A.chinensis_Russell|RUSV2a.043313.1	A.chinensis_Russell|RUSV2a.043314.1	A.chinensis_Russell|RUSV2a.043316.1	A.chinensis_Hongyang|Actinidia06156	A.chinensis_Hongyang|Actinidia32522	A.chinensis_Red5|RED5V2.013950.1.1	A.chinensis_Red5|RED5V2.020296.1.1	A.chinensis_Red5|RED5V2.033628.1.1	A.chinensis_Red5|RED5V2.052973.1.1	A.chinensis_Red5|RED5V2.054557.1	A.chinensis_Red5|RED5V2.054559.1	Actinidia_eriantha|DTZ79_00g02170	Actinidia_eriantha|DTZ79_01g00250	Actinidia_eriantha|DTZ79_02g01060	Actinidia_eriantha|DTZ79_02g01100	Actinidia_eriantha|DTZ79_02g01180	Actinidia_eriantha|DTZ79_02g01240	Actinidia_eriantha|DTZ79_02g01470	Actinidia_eriantha|DTZ79_12g12460	Actinidia_eriantha|DTZ79_18g07020	Vaccinium_darrowii|Vadar_001068	Vaccinium_darrowii|Vadar_004867	Vaccinium_darrowii|Vadar_006299	Vaccinium_darrowii|Vadar_009160	Vaccinium_darrowii|Vadar_011288	Vaccinium_darrowii|Vadar_012700	Vaccinium_darrowii|Vadar_014540	Vaccinium_darrowii|Vadar_014742	Vaccinium_darrowii|Vadar_015235	Vaccinium_darrowii|Vadar_022081	Vaccinium_darrowii|Vadar_022230	Vaccinium_darrowii|Vadar_031182	Vaccinium_darrowii|Vadar_032034
62	A.chinensis_Russell|RUSV2a.013897.1	A.chinensis_Russell|RUSV2a.013905.1	A.chinensis_Russell|RUSV2a.041071.1	A.chinensis_Hongyang|Actinidia10960	A.chinensis_Hongyang|Actinidia10963	A.chinensis_Hongyang|Actinidia10964	A.chinensis_Hongyang|Actinidia10965	A.chinensis_Hongyang|Actinidia10966	A.chinensis_Hongyang|Actinidia10968	A.chinensis_Hongyang|Actinidia10969	A.chinensis_Hongyang|Actinidia11138	A.chinensis_Hongyang|Actinidia11139	A.chinensis_Hongyang|Actinidia11140	A.chinensis_Hongyang|Actinidia11141	A.chinensis_Red5|RED5V2.013896.1.1	A.chinensis_Red5|RED5V2.013897.1.1	A.chinensis_Red5|RED5V2.013905.1.1	A.chinensis_Red5|RED5V2.050921.1.1	A.chinensis_Red5|RED5V2.050923.1.1	Actinidia_eriantha|DTZ79_12g11770	Actinidia_eriantha|DTZ79_12g11780	Actinidia_eriantha|DTZ79_12g11790	Actinidia_eriantha|DTZ79_12g11800	Actinidia_eriantha|DTZ79_12g11850	Actinidia_eriantha|DTZ79_12g11860	Actinidia_eriantha|DTZ79_12g13610	Actinidia_eriantha|DTZ79_12g13620	Actinidia_eriantha|DTZ79_17g01310	Actinidia_eriantha|DTZ79_17g01340	Actinidia_eriantha|DTZ79_17g01350	Actinidia_eriantha|DTZ79_17g01360	Actinidia_eriantha|DTZ79_17g01380	Actinidia_eriantha|DTZ79_17g01390	Actinidia_eriantha|DTZ79_17g01400	Actinidia_eriantha|DTZ79_17g01410	Actinidia_eriantha|DTZ79_17g01420	Actinidia_eriantha|DTZ79_17g01430	Actinidia_eriantha|DTZ79_17g01440	Actinidia_eriantha|DTZ79_17g01450	Vaccinium_darrowii|Vadar_003352	Vaccinium_darrowii|Vadar_012977	Vaccinium_darrowii|Vadar_016872	Vaccinium_darrowii|Vadar_030249
63	A.deliciosa_Hayward|AdH_00013005	A.deliciosa_Hayward|AdH_00018023	A.deliciosa_Hayward|AdH_00039098	A.deliciosa_Hayward|AdH_00043291	A.deliciosa_Hayward|AdH_00045574	A.deliciosa_Hayward|AdH_00055778	A.deliciosa_Hayward|AdH_00062728	A.chinensis_Russell|RUSV2a.005600.1	A.chinensis_Russell|RUSV2a.008230.1	A.chinensis_Russell|RUSV2a.014266.1	A.chinensis_Russell|RUSV2a.029705.1	A.chinensis_Russell|RUSV2a.032767.1	A.chinensis_Russell|RUSV2a.042874.1	A.chinensis_Russell|RUSV2a.044150.1	A.chinensis_Russell|RUSV2a.045372.1	A.chinensis_Russell|RUSV2a.046915.1	A.chinensis_Russell|RUSV2a.051847.1	A.chinensis_Russell|RUSV2a.051848.1	A.chinensis_Hongyang|Actinidia05938	A.chinensis_Hongyang|Actinidia08090	A.chinensis_Hongyang|Actinidia25754	A.chinensis_Hongyang|Actinidia30678	A.chinensis_Red5|RED5V2.005600.1.1	A.chinensis_Red5|RED5V2.008230.1.1	A.chinensis_Red5|RED5V2.014266.1.1	A.chinensis_Red5|RED5V2.018050.1.1	A.chinensis_Red5|RED5V2.029705.1.1	A.chinensis_Red5|RED5V2.030558.1.1	A.chinensis_Red5|RED5V2.032767.1.1	A.chinensis_Red5|RED5V2.042874.1.1	A.chinensis_Red5|RED5V2.044150.1.1	Actinidia_eriantha|DTZ79_02g13160	Actinidia_eriantha|DTZ79_05g05530	Actinidia_eriantha|DTZ79_07g12450	Actinidia_eriantha|DTZ79_13g03780	Actinidia_eriantha|DTZ79_16g05680	Actinidia_eriantha|DTZ79_19g13050	Actinidia_eriantha|DTZ79_23g15720	Actinidia_eriantha|DTZ79_26g05590	Actinidia_eriantha|DTZ79_27g00940	Actinidia_eriantha|DTZ79_29g02780	Vaccinium_darrowii|Vadar_018708
64	A.deliciosa_Hayward|AdH_00000725	A.deliciosa_Hayward|AdH_00000728	A.deliciosa_Hayward|AdH_00049394	A.deliciosa_Hayward|AdH_00049399	A.deliciosa_Hayward|AdH_00057584	A.deliciosa_Hayward|AdH_00077766	A.chinensis_Russell|RUSV2a.009494.1	A.chinensis_Russell|RUSV2a.009496.1	A.chinensis_Russell|RUSV2a.017267.1	A.chinensis_Russell|RUSV2a.017269.1	A.chinensis_Russell|RUSV2a.027296.1	A.chinensis_Russell|RUSV2a.033358.1	A.chinensis_Hongyang|Actinidia05691	A.chinensis_Hongyang|Actinidia05694	A.chinensis_Hongyang|Actinidia05695	A.chinensis_Hongyang|Actinidia23639	A.chinensis_Hongyang|Actinidia23640	A.chinensis_Hongyang|Actinidia23642	A.chinensis_Hongyang|Actinidia36972	A.chinensis_Hongyang|Actinidia40183	A.chinensis_Red5|RED5V2.009494.1.1	A.chinensis_Red5|RED5V2.009496.1.1	A.chinensis_Red5|RED5V2.017267.1.1	A.chinensis_Red5|RED5V2.017269.1.1	A.chinensis_Red5|RED5V2.027296.1.1	Actinidia_eriantha|DTZ79_00g02360	Actinidia_eriantha|DTZ79_08g14650	Actinidia_eriantha|DTZ79_15g11370	Actinidia_eriantha|DTZ79_15g11390	Actinidia_eriantha|DTZ79_24g02820	Actinidia_eriantha|DTZ79_29g10830	Vaccinium_darrowii|Vadar_003855	Vaccinium_darrowii|Vadar_003879	Vaccinium_darrowii|Vadar_005349	Vaccinium_darrowii|Vadar_011492	Vaccinium_darrowii|Vadar_014883	Vaccinium_darrowii|Vadar_016024	Vaccinium_darrowii|Vadar_016044	Vaccinium_darrowii|Vadar_018932	Vaccinium_darrowii|Vadar_019624	Vaccinium_darrowii|Vadar_023536	Vaccinium_darrowii|Vadar_024296
65	A.deliciosa_Hayward|AdH_00001245	A.deliciosa_Hayward|AdH_00001249	A.deliciosa_Hayward|AdH_00001250	A.deliciosa_Hayward|AdH_00001252	A.deliciosa_Hayward|AdH_00001254	A.deliciosa_Hayward|AdH_00001256	A.deliciosa_Hayward|AdH_00001259	A.deliciosa_Hayward|AdH_00001333	A.deliciosa_Hayward|AdH_00001341	A.chinensis_Russell|RUSV2a.009287.1	A.chinensis_Russell|RUSV2a.009288.1	A.chinensis_Russell|RUSV2a.009289.1	A.chinensis_Russell|RUSV2a.047771.1	A.chinensis_Russell|RUSV2a.047775.1	A.chinensis_Russell|RUSV2a.047776.1	A.chinensis_Russell|RUSV2a.047777.1	A.chinensis_Russell|RUSV2a.047779.1	A.chinensis_Russell|RUSV2a.052530.1	A.chinensis_Hongyang|Actinidia06265	A.chinensis_Hongyang|Actinidia10164	A.chinensis_Hongyang|Actinidia19415	A.chinensis_Hongyang|Actinidia19416	A.chinensis_Hongyang|Actinidia19418	A.chinensis_Hongyang|Actinidia19466	A.chinensis_Red5|RED5V2.009242.1.1	A.chinensis_Red5|RED5V2.009243.1.1	A.chinensis_Red5|RED5V2.009287.1.1	A.chinensis_Red5|RED5V2.009288.1.1	A.chinensis_Red5|RED5V2.009289.1.1	A.chinensis_Red5|RED5V2.033741.1.1	A.chinensis_Red5|RED5V2.054927.1	Actinidia_eriantha|DTZ79_08g11780	Actinidia_eriantha|DTZ79_08g11820	Actinidia_eriantha|DTZ79_08g11950	Actinidia_eriantha|DTZ79_08g11970	Actinidia_eriantha|DTZ79_08g12040	Actinidia_eriantha|DTZ79_08g12060	Actinidia_eriantha|DTZ79_08g12080	Actinidia_eriantha|DTZ79_08g12100	Actinidia_eriantha|DTZ79_11g01040	Vaccinium_darrowii|Vadar_009301	Vaccinium_darrowii|Vadar_011619
66	A.chinensis_Hongyang|Actinidia17625	Actinidia_eriantha|DTZ79_09g12530	Actinidia_eriantha|DTZ79_09g12540	Vaccinium_darrowii|Vadar_001554	Vaccinium_darrowii|Vadar_001801	Vaccinium_darrowii|Vadar_003971	Vaccinium_darrowii|Vadar_004312	Vaccinium_darrowii|Vadar_006368	Vaccinium_darrowii|Vadar_007626	Vaccinium_darrowii|Vadar_008770	Vaccinium_darrowii|Vadar_010191	Vaccinium_darrowii|Vadar_011356	Vaccinium_darrowii|Vadar_013288	Vaccinium_darrowii|Vadar_014970	Vaccinium_darrowii|Vadar_015792	Vaccinium_darrowii|Vadar_016136	Vaccinium_darrowii|Vadar_016775	Vaccinium_darrowii|Vadar_018092	Vaccinium_darrowii|Vadar_018221	Vaccinium_darrowii|Vadar_019336	Vaccinium_darrowii|Vadar_019756	Vaccinium_darrowii|Vadar_020102	Vaccinium_darrowii|Vadar_020219	Vaccinium_darrowii|Vadar_020611	Vaccinium_darrowii|Vadar_020790	Vaccinium_darrowii|Vadar_020802	Vaccinium_darrowii|Vadar_022839	Vaccinium_darrowii|Vadar_024198	Vaccinium_darrowii|Vadar_025432	Vaccinium_darrowii|Vadar_027345	Vaccinium_darrowii|Vadar_029469	Vaccinium_darrowii|Vadar_029713	Vaccinium_darrowii|Vadar_030135	Vaccinium_darrowii|Vadar_031260	Vaccinium_darrowii|Vadar_031486	Vaccinium_darrowii|Vadar_031700	Vaccinium_darrowii|Vadar_032733	Vaccinium_darrowii|Vadar_033002	Vaccinium_darrowii|Vadar_033225	Vaccinium_darrowii|Vadar_033466	Vaccinium_darrowii|Vadar_034192	Vaccinium_darrowii|Vadar_034803
67	Vaccinium_darrowii|Vadar_000224	Vaccinium_darrowii|Vadar_002788	Vaccinium_darrowii|Vadar_002842	Vaccinium_darrowii|Vadar_003381	Vaccinium_darrowii|Vadar_005261	Vaccinium_darrowii|Vadar_006577	Vaccinium_darrowii|Vadar_006874	Vaccinium_darrowii|Vadar_007433	Vaccinium_darrowii|Vadar_007897	Vaccinium_darrowii|Vadar_008509	Vaccinium_darrowii|Vadar_011205	Vaccinium_darrowii|Vadar_011271	Vaccinium_darrowii|Vadar_011325	Vaccinium_darrowii|Vadar_011642	Vaccinium_darrowii|Vadar_012331	Vaccinium_darrowii|Vadar_012638	Vaccinium_darrowii|Vadar_013401	Vaccinium_darrowii|Vadar_013794	Vaccinium_darrowii|Vadar_014275	Vaccinium_darrowii|Vadar_014737	Vaccinium_darrowii|Vadar_015386	Vaccinium_darrowii|Vadar_016644	Vaccinium_darrowii|Vadar_018173	Vaccinium_darrowii|Vadar_018230	Vaccinium_darrowii|Vadar_018466	Vaccinium_darrowii|Vadar_018576	Vaccinium_darrowii|Vadar_018682	Vaccinium_darrowii|Vadar_018712	Vaccinium_darrowii|Vadar_019437	Vaccinium_darrowii|Vadar_023668	Vaccinium_darrowii|Vadar_024251	Vaccinium_darrowii|Vadar_025453	Vaccinium_darrowii|Vadar_026652	Vaccinium_darrowii|Vadar_027692	Vaccinium_darrowii|Vadar_028031	Vaccinium_darrowii|Vadar_029879	Vaccinium_darrowii|Vadar_031001	Vaccinium_darrowii|Vadar_031383	Vaccinium_darrowii|Vadar_031973	Vaccinium_darrowii|Vadar_033515	Vaccinium_darrowii|Vadar_033794	Vaccinium_darrowii|Vadar_034544
68	A.deliciosa_Hayward|AdH_00006688	A.deliciosa_Hayward|AdH_00015248	A.deliciosa_Hayward|AdH_00030399	A.deliciosa_Hayward|AdH_00047459	A.deliciosa_Hayward|AdH_00052047	A.deliciosa_Hayward|AdH_00057745	A.deliciosa_Hayward|AdH_00059542	A.chinensis_Russell|RUSV2a.003418.1	A.chinensis_Russell|RUSV2a.014891.1	A.chinensis_Russell|RUSV2a.019297.1	A.chinensis_Russell|RUSV2a.026013.1	A.chinensis_Russell|RUSV2a.028822.1	A.chinensis_Russell|RUSV2a.033410.1	A.chinensis_Russell|RUSV2a.042738.1	A.chinensis_Russell|RUSV2a.042745.1	A.chinensis_Hongyang|Actinidia00843	A.chinensis_Hongyang|Actinidia27367	A.chinensis_Hongyang|Actinidia30376	A.chinensis_Red5|RED5V2.003418.1.1	A.chinensis_Red5|RED5V2.014891.1.1	A.chinensis_Red5|RED5V2.016410.1.1	A.chinensis_Red5|RED5V2.019297.1.1	A.chinensis_Red5|RED5V2.020247.1.1	A.chinensis_Red5|RED5V2.026013.1.1	A.chinensis_Red5|RED5V2.028822.1.1	A.chinensis_Red5|RED5V2.033410.1.1	Actinidia_eriantha|DTZ79_03g09650	Actinidia_eriantha|DTZ79_13g11930	Actinidia_eriantha|DTZ79_15g00470	Actinidia_eriantha|DTZ79_15g00590	Actinidia_eriantha|DTZ79_15g00600	Actinidia_eriantha|DTZ79_17g06230	Actinidia_eriantha|DTZ79_18g06470	Actinidia_eriantha|DTZ79_23g07070	Actinidia_eriantha|DTZ79_25g06440	Actinidia_eriantha|DTZ79_25g06450	Actinidia_eriantha|DTZ79_29g11390	Vaccinium_darrowii|Vadar_000911	Vaccinium_darrowii|Vadar_010913	Vaccinium_darrowii|Vadar_013295	Vaccinium_darrowii|Vadar_029676
69	A.deliciosa_Hayward|AdH_00005079	A.deliciosa_Hayward|AdH_00011298	A.deliciosa_Hayward|AdH_00064800	A.deliciosa_Hayward|AdH_00071747	A.deliciosa_Hayward|AdH_00080354	A.deliciosa_Hayward|AdH_00089243	A.deliciosa_Hayward|AdH_00092390	A.chinensis_Russell|RUSV2a.002249.1	A.chinensis_Russell|RUSV2a.004008.1	A.chinensis_Russell|RUSV2a.004897.1	A.chinensis_Russell|RUSV2a.006786.1	A.chinensis_Russell|RUSV2a.011668.1	A.chinensis_Russell|RUSV2a.012174.1	A.chinensis_Russell|RUSV2a.021182.1	A.chinensis_Russell|RUSV2a.023928.1	A.chinensis_Hongyang|Actinidia00283	A.chinensis_Hongyang|Actinidia10340	A.chinensis_Hongyang|Actinidia17628	A.chinensis_Hongyang|Actinidia24005	A.chinensis_Hongyang|Actinidia26296	A.chinensis_Hongyang|Actinidia26319	A.chinensis_Hongyang|Actinidia29597	A.chinensis_Hongyang|Actinidia30790	A.chinensis_Hongyang|Actinidia33127	A.chinensis_Red5|RED5V2.002249.1.1	A.chinensis_Red5|RED5V2.004008.1.1	A.chinensis_Red5|RED5V2.004897.1.1	A.chinensis_Red5|RED5V2.006786.1.1	A.chinensis_Red5|RED5V2.011668.1.1	A.chinensis_Red5|RED5V2.012174.1.1	A.chinensis_Red5|RED5V2.021182.1.1	A.chinensis_Red5|RED5V2.023928.1.1	Actinidia_eriantha|DTZ79_00g01520	Actinidia_eriantha|DTZ79_02g11060	Actinidia_eriantha|DTZ79_04g05530	Actinidia_eriantha|DTZ79_10g09220	Actinidia_eriantha|DTZ79_11g03600	Vaccinium_darrowii|Vadar_015369	Vaccinium_darrowii|Vadar_025822	Vaccinium_darrowii|Vadar_031970	Vaccinium_darrowii|Vadar_032252
70	A.deliciosa_Hayward|AdH_00004726	A.deliciosa_Hayward|AdH_00009133	A.deliciosa_Hayward|AdH_00017924	A.deliciosa_Hayward|AdH_00022886	A.deliciosa_Hayward|AdH_00038705	A.deliciosa_Hayward|AdH_00038706	A.deliciosa_Hayward|AdH_00038975	A.deliciosa_Hayward|AdH_00038976	A.deliciosa_Hayward|AdH_00064163	A.deliciosa_Hayward|AdH_00064164	A.deliciosa_Hayward|AdH_00064165	A.chinensis_Russell|RUSV2a.004145.1	A.chinensis_Russell|RUSV2a.004146.1	A.chinensis_Russell|RUSV2a.004147.1	A.chinensis_Russell|RUSV2a.005563.1	A.chinensis_Russell|RUSV2a.006160.1	A.chinensis_Russell|RUSV2a.008268.1	A.chinensis_Russell|RUSV2a.042861.1	A.chinensis_Russell|RUSV2a.042865.1	A.chinensis_Russell|RUSV2a.045338.1	A.chinensis_Russell|RUSV2a.046886.1	A.chinensis_Hongyang|Actinidia09638	A.chinensis_Hongyang|Actinidia30870	A.chinensis_Red5|RED5V2.004145.1.1	A.chinensis_Red5|RED5V2.004146.1.1	A.chinensis_Red5|RED5V2.004147.1.1	A.chinensis_Red5|RED5V2.005563.1.1	A.chinensis_Red5|RED5V2.006160.1.1	A.chinensis_Red5|RED5V2.008268.1.1	A.chinensis_Red5|RED5V2.022087.1.1	A.chinensis_Red5|RED5V2.030518.1.1	A.chinensis_Red5|RED5V2.030518.1.2	Actinidia_eriantha|DTZ79_00g02950	Actinidia_eriantha|DTZ79_03g17740	Actinidia_eriantha|DTZ79_06g00280	Actinidia_eriantha|DTZ79_07g13010	Actinidia_eriantha|DTZ79_27g00420	Vaccinium_darrowii|Vadar_003232	Vaccinium_darrowii|Vadar_018255	Vaccinium_darrowii|Vadar_025192	Vaccinium_darrowii|Vadar_026461
71	A.deliciosa_Hayward|AdH_00005844	A.deliciosa_Hayward|AdH_00007867	A.deliciosa_Hayward|AdH_00050626	A.deliciosa_Hayward|AdH_00050627	A.deliciosa_Hayward|AdH_00053588	A.deliciosa_Hayward|AdH_00061429	A.deliciosa_Hayward|AdH_00068518	A.deliciosa_Hayward|AdH_00086063	A.chinensis_Russell|RUSV2a.001648.1	A.chinensis_Russell|RUSV2a.002894.1	A.chinensis_Russell|RUSV2a.003673.1	A.chinensis_Russell|RUSV2a.016862.1	A.chinensis_Russell|RUSV2a.024865.1	A.chinensis_Russell|RUSV2a.025882.1	A.chinensis_Russell|RUSV2a.027699.1	A.chinensis_Russell|RUSV2a.030211.1	A.chinensis_Russell|RUSV2a.030253.1	A.chinensis_Russell|RUSV2a.032275.1	A.chinensis_Russell|RUSV2a.032318.1	A.chinensis_Hongyang|Actinidia05306	A.chinensis_Hongyang|Actinidia23954	A.chinensis_Hongyang|Actinidia26447	A.chinensis_Red5|RED5V2.001648.1.1	A.chinensis_Red5|RED5V2.002894.1.1	A.chinensis_Red5|RED5V2.003673.1.1	A.chinensis_Red5|RED5V2.016862.1.1	A.chinensis_Red5|RED5V2.024865.1.1	A.chinensis_Red5|RED5V2.025882.1.1	A.chinensis_Red5|RED5V2.030211.1.1	A.chinensis_Red5|RED5V2.030253.1.1	A.chinensis_Red5|RED5V2.032275.1.1	A.chinensis_Red5|RED5V2.032318.1.1	Actinidia_eriantha|DTZ79_02g04690	Actinidia_eriantha|DTZ79_08g02490	Actinidia_eriantha|DTZ79_26g10290	Actinidia_eriantha|DTZ79_26g10600	Vaccinium_darrowii|Vadar_001147	Vaccinium_darrowii|Vadar_011104	Vaccinium_darrowii|Vadar_012120	Vaccinium_darrowii|Vadar_016506	Vaccinium_darrowii|Vadar_027384
72	A.deliciosa_Hayward|AdH_00020044	A.deliciosa_Hayward|AdH_00035638	A.deliciosa_Hayward|AdH_00041650	A.deliciosa_Hayward|AdH_00073813	A.deliciosa_Hayward|AdH_00074986	A.deliciosa_Hayward|AdH_00074995	A.deliciosa_Hayward|AdH_00079970	A.deliciosa_Hayward|AdH_00080693	A.chinensis_Russell|RUSV2a.004584.1	A.chinensis_Russell|RUSV2a.007098.1	A.chinensis_Russell|RUSV2a.007291.1	A.chinensis_Russell|RUSV2a.010406.1	A.chinensis_Russell|RUSV2a.010759.1	A.chinensis_Russell|RUSV2a.011524.1	A.chinensis_Russell|RUSV2a.011860.1	A.chinensis_Russell|RUSV2a.023592.1	A.chinensis_Russell|RUSV2a.024025.1	A.chinensis_Hongyang|Actinidia03467	A.chinensis_Hongyang|Actinidia31008	A.chinensis_Hongyang|Actinidia37977	A.chinensis_Red5|RED5V2.004584.1.1	A.chinensis_Red5|RED5V2.007098.1.1	A.chinensis_Red5|RED5V2.007291.1.1	A.chinensis_Red5|RED5V2.010406.1.1	A.chinensis_Red5|RED5V2.010759.1.1	A.chinensis_Red5|RED5V2.011524.1.1	A.chinensis_Red5|RED5V2.011860.1.1	A.chinensis_Red5|RED5V2.012309.1.1	A.chinensis_Red5|RED5V2.023592.1.1	A.chinensis_Red5|RED5V2.024025.1.1	Actinidia_eriantha|DTZ79_01g11740	Actinidia_eriantha|DTZ79_01g14270	Actinidia_eriantha|DTZ79_04g01910	Actinidia_eriantha|DTZ79_07g00890	Actinidia_eriantha|DTZ79_10g07670	Actinidia_eriantha|DTZ79_10g11380	Actinidia_eriantha|DTZ79_21g01930	Actinidia_eriantha|DTZ79_21g01980	Vaccinium_darrowii|Vadar_003150	Vaccinium_darrowii|Vadar_030053	Vaccinium_darrowii|Vadar_033849
73	Vaccinium_darrowii|Vadar_000424	Vaccinium_darrowii|Vadar_000999	Vaccinium_darrowii|Vadar_002061	Vaccinium_darrowii|Vadar_002313	Vaccinium_darrowii|Vadar_002561	Vaccinium_darrowii|Vadar_002967	Vaccinium_darrowii|Vadar_003032	Vaccinium_darrowii|Vadar_003992	Vaccinium_darrowii|Vadar_004048	Vaccinium_darrowii|Vadar_004665	Vaccinium_darrowii|Vadar_004870	Vaccinium_darrowii|Vadar_007189	Vaccinium_darrowii|Vadar_010048	Vaccinium_darrowii|Vadar_012753	Vaccinium_darrowii|Vadar_013347	Vaccinium_darrowii|Vadar_013858	Vaccinium_darrowii|Vadar_013869	Vaccinium_darrowii|Vadar_014505	Vaccinium_darrowii|Vadar_015598	Vaccinium_darrowii|Vadar_016300	Vaccinium_darrowii|Vadar_016445	Vaccinium_darrowii|Vadar_017068	Vaccinium_darrowii|Vadar_018453	Vaccinium_darrowii|Vadar_020501	Vaccinium_darrowii|Vadar_021986	Vaccinium_darrowii|Vadar_022898	Vaccinium_darrowii|Vadar_023411	Vaccinium_darrowii|Vadar_023544	Vaccinium_darrowii|Vadar_023855	Vaccinium_darrowii|Vadar_025285	Vaccinium_darrowii|Vadar_026703	Vaccinium_darrowii|Vadar_027546	Vaccinium_darrowii|Vadar_028053	Vaccinium_darrowii|Vadar_029060	Vaccinium_darrowii|Vadar_029142	Vaccinium_darrowii|Vadar_030137	Vaccinium_darrowii|Vadar_030302	Vaccinium_darrowii|Vadar_031055	Vaccinium_darrowii|Vadar_031472	Vaccinium_darrowii|Vadar_032274	Vaccinium_darrowii|Vadar_032838
74	A.deliciosa_Hayward|AdH_00064851	A.chinensis_Russell|RUSV2a.043120.1	A.chinensis_Hongyang|Actinidia14915	A.chinensis_Red5|RED5V2.002234.1.1	A.chinensis_Red5|RED5V2.028481.1.1	Actinidia_eriantha|DTZ79_13g01000	Actinidia_eriantha|DTZ79_13g01030	Actinidia_eriantha|DTZ79_25g02860	Actinidia_eriantha|DTZ79_25g02870	Actinidia_eriantha|DTZ79_25g02890	Actinidia_eriantha|DTZ79_25g11690	Vaccinium_darrowii|Vadar_000695	Vaccinium_darrowii|Vadar_000823	Vaccinium_darrowii|Vadar_001331	Vaccinium_darrowii|Vadar_001557	Vaccinium_darrowii|Vadar_002837	Vaccinium_darrowii|Vadar_005007	Vaccinium_darrowii|Vadar_007387	Vaccinium_darrowii|Vadar_008042	Vaccinium_darrowii|Vadar_008431	Vaccinium_darrowii|Vadar_009154	Vaccinium_darrowii|Vadar_014417	Vaccinium_darrowii|Vadar_015798	Vaccinium_darrowii|Vadar_015999	Vaccinium_darrowii|Vadar_016261	Vaccinium_darrowii|Vadar_017771	Vaccinium_darrowii|Vadar_022376	Vaccinium_darrowii|Vadar_024280	Vaccinium_darrowii|Vadar_024696	Vaccinium_darrowii|Vadar_025137	Vaccinium_darrowii|Vadar_025841	Vaccinium_darrowii|Vadar_025954	Vaccinium_darrowii|Vadar_027123	Vaccinium_darrowii|Vadar_028365	Vaccinium_darrowii|Vadar_031192	Vaccinium_darrowii|Vadar_031238	Vaccinium_darrowii|Vadar_031389	Vaccinium_darrowii|Vadar_033702	Vaccinium_darrowii|Vadar_033890	Vaccinium_darrowii|Vadar_034147
75	Vaccinium_darrowii|Vadar_003088	Vaccinium_darrowii|Vadar_003368	Vaccinium_darrowii|Vadar_003376	Vaccinium_darrowii|Vadar_003897	Vaccinium_darrowii|Vadar_004368	Vaccinium_darrowii|Vadar_004386	Vaccinium_darrowii|Vadar_005032	Vaccinium_darrowii|Vadar_007535	Vaccinium_darrowii|Vadar_008596	Vaccinium_darrowii|Vadar_008956	Vaccinium_darrowii|Vadar_009108	Vaccinium_darrowii|Vadar_009933	Vaccinium_darrowii|Vadar_010806	Vaccinium_darrowii|Vadar_013499	Vaccinium_darrowii|Vadar_013520	Vaccinium_darrowii|Vadar_013560	Vaccinium_darrowii|Vadar_014651	Vaccinium_darrowii|Vadar_015904	Vaccinium_darrowii|Vadar_015927	Vaccinium_darrowii|Vadar_015981	Vaccinium_darrowii|Vadar_016674	Vaccinium_darrowii|Vadar_017784	Vaccinium_darrowii|Vadar_018287	Vaccinium_darrowii|Vadar_019481	Vaccinium_darrowii|Vadar_019853	Vaccinium_darrowii|Vadar_020156	Vaccinium_darrowii|Vadar_022016	Vaccinium_darrowii|Vadar_022911	Vaccinium_darrowii|Vadar_024218	Vaccinium_darrowii|Vadar_025426	Vaccinium_darrowii|Vadar_026482	Vaccinium_darrowii|Vadar_029023	Vaccinium_darrowii|Vadar_030141	Vaccinium_darrowii|Vadar_030477	Vaccinium_darrowii|Vadar_031329	Vaccinium_darrowii|Vadar_032453	Vaccinium_darrowii|Vadar_032654	Vaccinium_darrowii|Vadar_032815	Vaccinium_darrowii|Vadar_033920	Vaccinium_darrowii|Vadar_034642
76	Vaccinium_darrowii|Vadar_000254	Vaccinium_darrowii|Vadar_004346	Vaccinium_darrowii|Vadar_004993	Vaccinium_darrowii|Vadar_005497	Vaccinium_darrowii|Vadar_007294	Vaccinium_darrowii|Vadar_007691	Vaccinium_darrowii|Vadar_008676	Vaccinium_darrowii|Vadar_008887	Vaccinium_darrowii|Vadar_010646	Vaccinium_darrowii|Vadar_011419	Vaccinium_darrowii|Vadar_011422	Vaccinium_darrowii|Vadar_012475	Vaccinium_darrowii|Vadar_013686	Vaccinium_darrowii|Vadar_014106	Vaccinium_darrowii|Vadar_015295	Vaccinium_darrowii|Vadar_015373	Vaccinium_darrowii|Vadar_015969	Vaccinium_darrowii|Vadar_016117	Vaccinium_darrowii|Vadar_016736	Vaccinium_darrowii|Vadar_018924	Vaccinium_darrowii|Vadar_019308	Vaccinium_darrowii|Vadar_019523	Vaccinium_darrowii|Vadar_022131	Vaccinium_darrowii|Vadar_022193	Vaccinium_darrowii|Vadar_023264	Vaccinium_darrowii|Vadar_023460	Vaccinium_darrowii|Vadar_024157	Vaccinium_darrowii|Vadar_024453	Vaccinium_darrowii|Vadar_024692	Vaccinium_darrowii|Vadar_026835	Vaccinium_darrowii|Vadar_029146	Vaccinium_darrowii|Vadar_029525	Vaccinium_darrowii|Vadar_030228	Vaccinium_darrowii|Vadar_031633	Vaccinium_darrowii|Vadar_031641	Vaccinium_darrowii|Vadar_031931	Vaccinium_darrowii|Vadar_032524	Vaccinium_darrowii|Vadar_033350	Vaccinium_darrowii|Vadar_033746	Vaccinium_darrowii|Vadar_034563
77	A.deliciosa_Hayward|AdH_00015722	A.deliciosa_Hayward|AdH_00015824	A.deliciosa_Hayward|AdH_00019714	A.deliciosa_Hayward|AdH_00048288	A.deliciosa_Hayward|AdH_00048290	A.deliciosa_Hayward|AdH_00048293	A.deliciosa_Hayward|AdH_00087500	A.chinensis_Russell|RUSV2a.021439.1	A.chinensis_Russell|RUSV2a.025834.1	A.chinensis_Russell|RUSV2a.025875.1	A.chinensis_Russell|RUSV2a.031620.1	A.chinensis_Russell|RUSV2a.040264.1	A.chinensis_Russell|RUSV2a.045592.1	A.chinensis_Hongyang|Actinidia08551	A.chinensis_Hongyang|Actinidia23908	A.chinensis_Hongyang|Actinidia23949	A.chinensis_Red5|RED5V2.021439.1.1	A.chinensis_Red5|RED5V2.025834.1.1	A.chinensis_Red5|RED5V2.025834.1.2	A.chinensis_Red5|RED5V2.025875.1.1	A.chinensis_Red5|RED5V2.031620.1.1	A.chinensis_Red5|RED5V2.031775.1.1	A.chinensis_Red5|RED5V2.040264.1.1	Actinidia_eriantha|DTZ79_28g01990	Actinidia_eriantha|DTZ79_28g04340	Vaccinium_darrowii|Vadar_002439	Vaccinium_darrowii|Vadar_007378	Vaccinium_darrowii|Vadar_008061	Vaccinium_darrowii|Vadar_008448	Vaccinium_darrowii|Vadar_010774	Vaccinium_darrowii|Vadar_013931	Vaccinium_darrowii|Vadar_015148	Vaccinium_darrowii|Vadar_017307	Vaccinium_darrowii|Vadar_019928	Vaccinium_darrowii|Vadar_029587	Vaccinium_darrowii|Vadar_030575	Vaccinium_darrowii|Vadar_030732	Vaccinium_darrowii|Vadar_032718	Vaccinium_darrowii|Vadar_034152
78	A.deliciosa_Hayward|AdH_00017004	A.deliciosa_Hayward|AdH_00017010	A.deliciosa_Hayward|AdH_00076511	A.deliciosa_Hayward|AdH_00091067	A.deliciosa_Hayward|AdH_00091071	A.chinensis_Russell|RUSV2a.010017.1	A.chinensis_Russell|RUSV2a.012879.1	A.chinensis_Russell|RUSV2a.017594.1	A.chinensis_Russell|RUSV2a.017596.1	A.chinensis_Russell|RUSV2a.017599.1	A.chinensis_Russell|RUSV2a.022403.1	A.chinensis_Hongyang|Actinidia21862	A.chinensis_Red5|RED5V2.010017.1.1	A.chinensis_Red5|RED5V2.012879.1.1	A.chinensis_Red5|RED5V2.022403.1.1	Actinidia_eriantha|DTZ79_11g11110	Actinidia_eriantha|DTZ79_11g11120	Actinidia_eriantha|DTZ79_11g11130	Actinidia_eriantha|DTZ79_11g12260	Actinidia_eriantha|DTZ79_14g02220	Actinidia_eriantha|DTZ79_14g02230	Actinidia_eriantha|DTZ79_14g02240	Actinidia_eriantha|DTZ79_14g02250	Actinidia_eriantha|DTZ79_14g02260	Actinidia_eriantha|DTZ79_14g13050	Actinidia_eriantha|DTZ79_16g00480	Actinidia_eriantha|DTZ79_16g00490	Actinidia_eriantha|DTZ79_16g00510	Actinidia_eriantha|DTZ79_20g00310	Actinidia_eriantha|DTZ79_28g06300	Vaccinium_darrowii|Vadar_002251	Vaccinium_darrowii|Vadar_009656	Vaccinium_darrowii|Vadar_015316	Vaccinium_darrowii|Vadar_017791	Vaccinium_darrowii|Vadar_019379	Vaccinium_darrowii|Vadar_024217	Vaccinium_darrowii|Vadar_029686	Vaccinium_darrowii|Vadar_031628	Vaccinium_darrowii|Vadar_032294
79	A.deliciosa_Hayward|AdH_00004835	A.deliciosa_Hayward|AdH_00018488	A.deliciosa_Hayward|AdH_00023416	A.deliciosa_Hayward|AdH_00038048	A.deliciosa_Hayward|AdH_00043712	A.deliciosa_Hayward|AdH_00062365	A.deliciosa_Hayward|AdH_00064573	A.chinensis_Russell|RUSV2a.002347.1	A.chinensis_Russell|RUSV2a.004092.1	A.chinensis_Russell|RUSV2a.005743.1	A.chinensis_Russell|RUSV2a.006336.1	A.chinensis_Russell|RUSV2a.018262.1	A.chinensis_Russell|RUSV2a.029863.1	A.chinensis_Russell|RUSV2a.030715.1	A.chinensis_Russell|RUSV2a.045513.1	A.chinensis_Russell|RUSV2a.045514.1	A.chinensis_Hongyang|Actinidia04101	A.chinensis_Hongyang|Actinidia04896	A.chinensis_Hongyang|Actinidia06089	A.chinensis_Hongyang|Actinidia17547	A.chinensis_Hongyang|Actinidia26220	A.chinensis_Hongyang|Actinidia31207	A.chinensis_Hongyang|Actinidia37631	A.chinensis_Red5|RED5V2.002347.1.1	A.chinensis_Red5|RED5V2.004092.1.1	A.chinensis_Red5|RED5V2.005743.1.1	A.chinensis_Red5|RED5V2.006336.1.1	A.chinensis_Red5|RED5V2.018262.1.1	A.chinensis_Red5|RED5V2.029863.1.1	A.chinensis_Red5|RED5V2.030715.1.1	A.chinensis_Red5|RED5V2.031355.1.1	Actinidia_eriantha|DTZ79_02g11910	Actinidia_eriantha|DTZ79_03g17100	Actinidia_eriantha|DTZ79_16g08120	Actinidia_eriantha|DTZ79_27g02450	Vaccinium_darrowii|Vadar_001142	Vaccinium_darrowii|Vadar_012167	Vaccinium_darrowii|Vadar_019772	Vaccinium_darrowii|Vadar_030914
80	A.deliciosa_Hayward|AdH_00030369	A.chinensis_Russell|RUSV2a.003385.1	A.chinensis_Russell|RUSV2a.003401.1	A.chinensis_Russell|RUSV2a.003402.1	A.chinensis_Russell|RUSV2a.003403.1	A.chinensis_Russell|RUSV2a.003405.1	A.chinensis_Russell|RUSV2a.020260.1	A.chinensis_Russell|RUSV2a.020261.1	A.chinensis_Russell|RUSV2a.020263.1	A.chinensis_Russell|RUSV2a.020264.1	A.chinensis_Hongyang|Actinidia08596	A.chinensis_Hongyang|Actinidia08597	A.chinensis_Hongyang|Actinidia08598	A.chinensis_Hongyang|Actinidia08599	A.chinensis_Hongyang|Actinidia34170	A.chinensis_Hongyang|Actinidia34171	A.chinensis_Hongyang|Actinidia34183	A.chinensis_Red5|RED5V2.002658.1.1	A.chinensis_Red5|RED5V2.003385.1.1	A.chinensis_Red5|RED5V2.003401.1.1	A.chinensis_Red5|RED5V2.003402.1.1	A.chinensis_Red5|RED5V2.003405.1.1	A.chinensis_Red5|RED5V2.020260.1.1	A.chinensis_Red5|RED5V2.020261.1.1	A.chinensis_Red5|RED5V2.020262.1.1	A.chinensis_Red5|RED5V2.020263.1.1	A.chinensis_Red5|RED5V2.020264.1.1	A.chinensis_Red5|RED5V2.055013.1	A.chinensis_Red5|RED5V2.055014.1	A.chinensis_Red5|RED5V2.055015.1	Actinidia_eriantha|DTZ79_03g09360	Actinidia_eriantha|DTZ79_18g06600	Actinidia_eriantha|DTZ79_18g06610	Actinidia_eriantha|DTZ79_18g06620	Actinidia_eriantha|DTZ79_18g06630	Actinidia_eriantha|DTZ79_18g06640	Actinidia_eriantha|DTZ79_18g06650	Actinidia_eriantha|DTZ79_18g06660	Vaccinium_darrowii|Vadar_026113
81	A.deliciosa_Hayward|AdH_00033192	A.deliciosa_Hayward|AdH_00034073	A.deliciosa_Hayward|AdH_00082721	A.chinensis_Hongyang|Actinidia03788	A.chinensis_Hongyang|Actinidia04430	A.chinensis_Hongyang|Actinidia05891	A.chinensis_Hongyang|Actinidia07495	A.chinensis_Hongyang|Actinidia13728	A.chinensis_Hongyang|Actinidia17913	Actinidia_eriantha|DTZ79_08g17050	Actinidia_eriantha|DTZ79_29g08250	Vaccinium_darrowii|Vadar_001377	Vaccinium_darrowii|Vadar_001701	Vaccinium_darrowii|Vadar_004316	Vaccinium_darrowii|Vadar_004537	Vaccinium_darrowii|Vadar_004762	Vaccinium_darrowii|Vadar_010596	Vaccinium_darrowii|Vadar_011123	Vaccinium_darrowii|Vadar_011329	Vaccinium_darrowii|Vadar_015050	Vaccinium_darrowii|Vadar_016537	Vaccinium_darrowii|Vadar_017584	Vaccinium_darrowii|Vadar_019946	Vaccinium_darrowii|Vadar_020343	Vaccinium_darrowii|Vadar_020756	Vaccinium_darrowii|Vadar_021317	Vaccinium_darrowii|Vadar_021479	Vaccinium_darrowii|Vadar_025238	Vaccinium_darrowii|Vadar_025490	Vaccinium_darrowii|Vadar_025520	Vaccinium_darrowii|Vadar_027803	Vaccinium_darrowii|Vadar_028239	Vaccinium_darrowii|Vadar_028310	Vaccinium_darrowii|Vadar_029386	Vaccinium_darrowii|Vadar_029614	Vaccinium_darrowii|Vadar_030516	Vaccinium_darrowii|Vadar_030766	Vaccinium_darrowii|Vadar_031024	Vaccinium_darrowii|Vadar_032064
82	A.deliciosa_Hayward|AdH_00001095	A.deliciosa_Hayward|AdH_00027615	A.deliciosa_Hayward|AdH_00027741	A.deliciosa_Hayward|AdH_00056691	A.deliciosa_Hayward|AdH_00078928	A.deliciosa_Hayward|AdH_00080501	A.chinensis_Russell|RUSV2a.019923.1	A.chinensis_Russell|RUSV2a.042207.1	A.chinensis_Russell|RUSV2a.047437.1	A.chinensis_Russell|RUSV2a.047456.1	A.chinensis_Hongyang|Actinidia01569	A.chinensis_Hongyang|Actinidia02471	A.chinensis_Hongyang|Actinidia02495	A.chinensis_Hongyang|Actinidia03276	A.chinensis_Hongyang|Actinidia03501	A.chinensis_Hongyang|Actinidia06784	A.chinensis_Hongyang|Actinidia12705	A.chinensis_Hongyang|Actinidia13418	A.chinensis_Hongyang|Actinidia14829	A.chinensis_Hongyang|Actinidia14965	A.chinensis_Hongyang|Actinidia14966	A.chinensis_Hongyang|Actinidia15059	A.chinensis_Hongyang|Actinidia15986	A.chinensis_Hongyang|Actinidia16792	A.chinensis_Hongyang|Actinidia23320	A.chinensis_Hongyang|Actinidia25485	A.chinensis_Hongyang|Actinidia29244	A.chinensis_Hongyang|Actinidia29536	A.chinensis_Hongyang|Actinidia31217	A.chinensis_Hongyang|Actinidia33706	A.chinensis_Hongyang|Actinidia35616	A.chinensis_Hongyang|Actinidia35882	A.chinensis_Hongyang|Actinidia38956	A.chinensis_Hongyang|Actinidia39249	A.chinensis_Red5|RED5V2.018517.1.1	A.chinensis_Red5|RED5V2.019923.1.1	A.chinensis_Red5|RED5V2.033502.1.1	Actinidia_eriantha|DTZ79_18g02580	Actinidia_eriantha|DTZ79_20g08090
83	A.deliciosa_Hayward|AdH_00022154	A.deliciosa_Hayward|AdH_00078737	A.chinensis_Russell|RUSV2a.031006.1	A.chinensis_Russell|RUSV2a.040754.1	A.chinensis_Russell|RUSV2a.043529.1	A.chinensis_Russell|RUSV2a.043539.1	A.chinensis_Russell|RUSV2a.051702.1	A.chinensis_Hongyang|Actinidia09357	A.chinensis_Hongyang|Actinidia09372	A.chinensis_Hongyang|Actinidia09373	A.chinensis_Hongyang|Actinidia17276	A.chinensis_Hongyang|Actinidia36488	A.chinensis_Hongyang|Actinidia39188	A.chinensis_Hongyang|Actinidia39190	A.chinensis_Red5|RED5V2.013134.1.1	A.chinensis_Red5|RED5V2.023121.1.1	A.chinensis_Red5|RED5V2.031006.1.1	A.chinensis_Red5|RED5V2.049960.1.1	Actinidia_eriantha|DTZ79_12g02920	Actinidia_eriantha|DTZ79_12g02930	Actinidia_eriantha|DTZ79_12g02940	Actinidia_eriantha|DTZ79_12g02980	Actinidia_eriantha|DTZ79_12g03120	Actinidia_eriantha|DTZ79_12g03350	Actinidia_eriantha|DTZ79_12g03370	Actinidia_eriantha|DTZ79_12g03950	Actinidia_eriantha|DTZ79_20g10200	Actinidia_eriantha|DTZ79_20g10290	Actinidia_eriantha|DTZ79_20g10320	Actinidia_eriantha|DTZ79_20g10330	Actinidia_eriantha|DTZ79_20g10340	Actinidia_eriantha|DTZ79_20g15350	Actinidia_eriantha|DTZ79_20g15360	Actinidia_eriantha|DTZ79_20g15460	Actinidia_eriantha|DTZ79_20g15480	Actinidia_eriantha|DTZ79_23g02170	Actinidia_eriantha|DTZ79_27g05990	Vaccinium_darrowii|Vadar_004035	Vaccinium_darrowii|Vadar_004845
84	Actinidia_eriantha|DTZ79_00g00180	Vaccinium_darrowii|Vadar_002678	Vaccinium_darrowii|Vadar_003329	Vaccinium_darrowii|Vadar_003553	Vaccinium_darrowii|Vadar_003963	Vaccinium_darrowii|Vadar_004682	Vaccinium_darrowii|Vadar_005263	Vaccinium_darrowii|Vadar_005997	Vaccinium_darrowii|Vadar_006137	Vaccinium_darrowii|Vadar_007461	Vaccinium_darrowii|Vadar_007960	Vaccinium_darrowii|Vadar_011756	Vaccinium_darrowii|Vadar_012057	Vaccinium_darrowii|Vadar_012641	Vaccinium_darrowii|Vadar_013260	Vaccinium_darrowii|Vadar_014072	Vaccinium_darrowii|Vadar_014444	Vaccinium_darrowii|Vadar_015096	Vaccinium_darrowii|Vadar_015523	Vaccinium_darrowii|Vadar_016208	Vaccinium_darrowii|Vadar_016735	Vaccinium_darrowii|Vadar_017026	Vaccinium_darrowii|Vadar_018620	Vaccinium_darrowii|Vadar_019365	Vaccinium_darrowii|Vadar_019970	Vaccinium_darrowii|Vadar_020064	Vaccinium_darrowii|Vadar_021593	Vaccinium_darrowii|Vadar_022942	Vaccinium_darrowii|Vadar_024864	Vaccinium_darrowii|Vadar_025121	Vaccinium_darrowii|Vadar_025646	Vaccinium_darrowii|Vadar_026191	Vaccinium_darrowii|Vadar_027819	Vaccinium_darrowii|Vadar_029201	Vaccinium_darrowii|Vadar_030329	Vaccinium_darrowii|Vadar_031925	Vaccinium_darrowii|Vadar_034027	Vaccinium_darrowii|Vadar_034231	Vaccinium_darrowii|Vadar_034304
85	Vaccinium_darrowii|Vadar_000990	Vaccinium_darrowii|Vadar_002479	Vaccinium_darrowii|Vadar_002540	Vaccinium_darrowii|Vadar_003871	Vaccinium_darrowii|Vadar_003893	Vaccinium_darrowii|Vadar_003977	Vaccinium_darrowii|Vadar_005102	Vaccinium_darrowii|Vadar_005431	Vaccinium_darrowii|Vadar_006257	Vaccinium_darrowii|Vadar_006878	Vaccinium_darrowii|Vadar_007226	Vaccinium_darrowii|Vadar_008111	Vaccinium_darrowii|Vadar_010163	Vaccinium_darrowii|Vadar_012116	Vaccinium_darrowii|Vadar_012322	Vaccinium_darrowii|Vadar_014171	Vaccinium_darrowii|Vadar_016110	Vaccinium_darrowii|Vadar_017180	Vaccinium_darrowii|Vadar_017980	Vaccinium_darrowii|Vadar_018617	Vaccinium_darrowii|Vadar_018820	Vaccinium_darrowii|Vadar_018857	Vaccinium_darrowii|Vadar_019388	Vaccinium_darrowii|Vadar_019524	Vaccinium_darrowii|Vadar_020034	Vaccinium_darrowii|Vadar_020803	Vaccinium_darrowii|Vadar_020827	Vaccinium_darrowii|Vadar_022076	Vaccinium_darrowii|Vadar_022167	Vaccinium_darrowii|Vadar_023522	Vaccinium_darrowii|Vadar_023583	Vaccinium_darrowii|Vadar_024320	Vaccinium_darrowii|Vadar_025985	Vaccinium_darrowii|Vadar_026822	Vaccinium_darrowii|Vadar_027841	Vaccinium_darrowii|Vadar_029131	Vaccinium_darrowii|Vadar_030784	Vaccinium_darrowii|Vadar_033479	Vaccinium_darrowii|Vadar_033783
86	Vaccinium_darrowii|Vadar_000034	Vaccinium_darrowii|Vadar_002590	Vaccinium_darrowii|Vadar_004814	Vaccinium_darrowii|Vadar_006157	Vaccinium_darrowii|Vadar_007163	Vaccinium_darrowii|Vadar_008161	Vaccinium_darrowii|Vadar_008785	Vaccinium_darrowii|Vadar_010844	Vaccinium_darrowii|Vadar_013190	Vaccinium_darrowii|Vadar_013330	Vaccinium_darrowii|Vadar_013353	Vaccinium_darrowii|Vadar_013575	Vaccinium_darrowii|Vadar_013825	Vaccinium_darrowii|Vadar_015959	Vaccinium_darrowii|Vadar_017652	Vaccinium_darrowii|Vadar_018755	Vaccinium_darrowii|Vadar_018765	Vaccinium_darrowii|Vadar_019426	Vaccinium_darrowii|Vadar_019530	Vaccinium_darrowii|Vadar_021289	Vaccinium_darrowii|Vadar_021316	Vaccinium_darrowii|Vadar_021713	Vaccinium_darrowii|Vadar_022384	Vaccinium_darrowii|Vadar_023422	Vaccinium_darrowii|Vadar_025959	Vaccinium_darrowii|Vadar_026117	Vaccinium_darrowii|Vadar_027166	Vaccinium_darrowii|Vadar_027297	Vaccinium_darrowii|Vadar_028422	Vaccinium_darrowii|Vadar_028471	Vaccinium_darrowii|Vadar_029169	Vaccinium_darrowii|Vadar_029927	Vaccinium_darrowii|Vadar_031150	Vaccinium_darrowii|Vadar_031798	Vaccinium_darrowii|Vadar_032249	Vaccinium_darrowii|Vadar_033050	Vaccinium_darrowii|Vadar_033523	Vaccinium_darrowii|Vadar_034206	Vaccinium_darrowii|Vadar_034696
87	A.deliciosa_Hayward|AdH_00003583	A.deliciosa_Hayward|AdH_00013547	A.deliciosa_Hayward|AdH_00013550	A.deliciosa_Hayward|AdH_00013551	A.deliciosa_Hayward|AdH_00013552	A.deliciosa_Hayward|AdH_00013554	A.deliciosa_Hayward|AdH_00013556	A.deliciosa_Hayward|AdH_00013557	A.deliciosa_Hayward|AdH_00018754	A.deliciosa_Hayward|AdH_00018755	A.deliciosa_Hayward|AdH_00050127	A.deliciosa_Hayward|AdH_00050131	A.deliciosa_Hayward|AdH_00050135	A.chinensis_Russell|RUSV2a.016992.1	A.chinensis_Russell|RUSV2a.016994.1	A.chinensis_Russell|RUSV2a.041761.1	A.chinensis_Russell|RUSV2a.044212.1	A.chinensis_Russell|RUSV2a.044269.1	A.chinensis_Russell|RUSV2a.051856.1	A.chinensis_Hongyang|Actinidia06216	A.chinensis_Hongyang|Actinidia06217	A.chinensis_Hongyang|Actinidia06218	A.chinensis_Hongyang|Actinidia06219	A.chinensis_Hongyang|Actinidia18971	A.chinensis_Red5|RED5V2.016990.1.1	A.chinensis_Red5|RED5V2.016993.1.1	A.chinensis_Red5|RED5V2.016994.1.1	A.chinensis_Red5|RED5V2.018372.1.1	A.chinensis_Red5|RED5V2.026637.1.1	A.chinensis_Red5|RED5V2.041761.1.1	Actinidia_eriantha|DTZ79_06g04900	Actinidia_eriantha|DTZ79_08g01600	Actinidia_eriantha|DTZ79_16g09040	Actinidia_eriantha|DTZ79_16g09050	Actinidia_eriantha|DTZ79_23g13650	Vaccinium_darrowii|Vadar_009152	Vaccinium_darrowii|Vadar_015392	Vaccinium_darrowii|Vadar_032624
88	A.deliciosa_Hayward|AdH_00015008	A.deliciosa_Hayward|AdH_00020115	A.deliciosa_Hayward|AdH_00020117	A.deliciosa_Hayward|AdH_00047832	A.deliciosa_Hayward|AdH_00047834	A.deliciosa_Hayward|AdH_00058485	A.deliciosa_Hayward|AdH_00069694	A.deliciosa_Hayward|AdH_00069695	A.chinensis_Russell|RUSV2a.013840.1	A.chinensis_Russell|RUSV2a.015011.1	A.chinensis_Russell|RUSV2a.018983.1	A.chinensis_Russell|RUSV2a.026064.1	A.chinensis_Russell|RUSV2a.044753.1	A.chinensis_Hongyang|Actinidia39295	A.chinensis_Red5|RED5V2.013840.1.1	A.chinensis_Red5|RED5V2.015011.1.1	A.chinensis_Red5|RED5V2.018983.1.1	A.chinensis_Red5|RED5V2.027344.1.1	Actinidia_eriantha|DTZ79_12g11320	Actinidia_eriantha|DTZ79_13g13210	Actinidia_eriantha|DTZ79_17g02080	Actinidia_eriantha|DTZ79_23g07520	Vaccinium_darrowii|Vadar_005945	Vaccinium_darrowii|Vadar_007684	Vaccinium_darrowii|Vadar_009634	Vaccinium_darrowii|Vadar_009851	Vaccinium_darrowii|Vadar_013691	Vaccinium_darrowii|Vadar_014485	Vaccinium_darrowii|Vadar_015237	Vaccinium_darrowii|Vadar_015971	Vaccinium_darrowii|Vadar_017447	Vaccinium_darrowii|Vadar_018944	Vaccinium_darrowii|Vadar_026645	Vaccinium_darrowii|Vadar_026719	Vaccinium_darrowii|Vadar_027486	Vaccinium_darrowii|Vadar_029226	Vaccinium_darrowii|Vadar_030409	Vaccinium_darrowii|Vadar_030739
89	A.deliciosa_Hayward|AdH_00008882	A.deliciosa_Hayward|AdH_00046004	A.deliciosa_Hayward|AdH_00055323	A.deliciosa_Hayward|AdH_00060037	A.deliciosa_Hayward|AdH_00076059	A.deliciosa_Hayward|AdH_00087652	A.chinensis_Russell|RUSV2a.000597.1	A.chinensis_Russell|RUSV2a.009936.1	A.chinensis_Russell|RUSV2a.022182.1	A.chinensis_Russell|RUSV2a.022228.1	A.chinensis_Russell|RUSV2a.031736.1	A.chinensis_Russell|RUSV2a.032623.1	A.chinensis_Russell|RUSV2a.041157.1	A.chinensis_Russell|RUSV2a.041159.1	A.chinensis_Hongyang|Actinidia07443	A.chinensis_Hongyang|Actinidia08819	A.chinensis_Hongyang|Actinidia16004	A.chinensis_Hongyang|Actinidia19974	A.chinensis_Hongyang|Actinidia22021	A.chinensis_Hongyang|Actinidia26416	A.chinensis_Hongyang|Actinidia40440	A.chinensis_Red5|RED5V2.000597.1.1	A.chinensis_Red5|RED5V2.009936.1.1	A.chinensis_Red5|RED5V2.014426.1.1	A.chinensis_Red5|RED5V2.019508.1.1	A.chinensis_Red5|RED5V2.022182.1.1	A.chinensis_Red5|RED5V2.022228.1.1	A.chinensis_Red5|RED5V2.031736.1.1	A.chinensis_Red5|RED5V2.032623.1.1	Actinidia_eriantha|DTZ79_01g07400	Actinidia_eriantha|DTZ79_09g01890	Actinidia_eriantha|DTZ79_13g05400	Actinidia_eriantha|DTZ79_17g08820	Actinidia_eriantha|DTZ79_19g14380	Actinidia_eriantha|DTZ79_28g03810	Actinidia_eriantha|DTZ79_29g00740	Vaccinium_darrowii|Vadar_006562	Vaccinium_darrowii|Vadar_020615
90	A.deliciosa_Hayward|AdH_00000155	A.deliciosa_Hayward|AdH_00017342	A.deliciosa_Hayward|AdH_00017345	A.deliciosa_Hayward|AdH_00017360	A.deliciosa_Hayward|AdH_00020667	A.deliciosa_Hayward|AdH_00046443	A.deliciosa_Hayward|AdH_00048773	A.deliciosa_Hayward|AdH_00048774	A.deliciosa_Hayward|AdH_00064731	A.deliciosa_Hayward|AdH_00090475	A.chinensis_Russell|RUSV2a.009692.1	A.chinensis_Russell|RUSV2a.013598.1	A.chinensis_Russell|RUSV2a.017512.1	A.chinensis_Russell|RUSV2a.017513.1	A.chinensis_Hongyang|Actinidia02308	A.chinensis_Hongyang|Actinidia02309	A.chinensis_Hongyang|Actinidia09772	A.chinensis_Hongyang|Actinidia17605	A.chinensis_Hongyang|Actinidia21681	A.chinensis_Hongyang|Actinidia21682	A.chinensis_Hongyang|Actinidia21689	A.chinensis_Hongyang|Actinidia26853	A.chinensis_Red5|RED5V2.002282.1.1	A.chinensis_Red5|RED5V2.009692.1.1	A.chinensis_Red5|RED5V2.013598.1.1	A.chinensis_Red5|RED5V2.017512.1.1	A.chinensis_Red5|RED5V2.017513.1.1	A.chinensis_Red5|RED5V2.017774.1.1	Actinidia_eriantha|DTZ79_08g17000	Actinidia_eriantha|DTZ79_12g08900	Actinidia_eriantha|DTZ79_13g07640	Actinidia_eriantha|DTZ79_15g14030	Actinidia_eriantha|DTZ79_15g14040	Actinidia_eriantha|DTZ79_16g02350	Vaccinium_darrowii|Vadar_003341	Vaccinium_darrowii|Vadar_012135	Vaccinium_darrowii|Vadar_017520	Vaccinium_darrowii|Vadar_019014
91	A.deliciosa_Hayward|AdH_00026861	A.deliciosa_Hayward|AdH_00026863	A.deliciosa_Hayward|AdH_00050850	A.deliciosa_Hayward|AdH_00051444	A.deliciosa_Hayward|AdH_00083469	A.chinensis_Russell|RUSV2a.015702.1	A.chinensis_Russell|RUSV2a.016579.1	A.chinensis_Russell|RUSV2a.016781.1	A.chinensis_Russell|RUSV2a.028851.1	A.chinensis_Russell|RUSV2a.028854.1	A.chinensis_Russell|RUSV2a.041939.1	A.chinensis_Russell|RUSV2a.041941.1	A.chinensis_Russell|RUSV2a.041943.1	A.chinensis_Russell|RUSV2a.045048.1	A.chinensis_Russell|RUSV2a.045049.1	A.chinensis_Russell|RUSV2a.045050.1	A.chinensis_Hongyang|Actinidia02029	A.chinensis_Hongyang|Actinidia23165	A.chinensis_Hongyang|Actinidia27394	A.chinensis_Red5|RED5V2.015702.1.1	A.chinensis_Red5|RED5V2.016578.1.1	A.chinensis_Red5|RED5V2.016781.1.1	A.chinensis_Red5|RED5V2.028851.1.1	A.chinensis_Red5|RED5V2.028852.1.1	A.chinensis_Red5|RED5V2.028853.1.1	A.chinensis_Red5|RED5V2.028854.1.1	Actinidia_eriantha|DTZ79_15g02650	Actinidia_eriantha|DTZ79_15g02660	Actinidia_eriantha|DTZ79_15g05380	Actinidia_eriantha|DTZ79_25g06710	Vaccinium_darrowii|Vadar_005230	Vaccinium_darrowii|Vadar_005363	Vaccinium_darrowii|Vadar_008514	Vaccinium_darrowii|Vadar_010485	Vaccinium_darrowii|Vadar_023355	Vaccinium_darrowii|Vadar_025081	Vaccinium_darrowii|Vadar_027963	Vaccinium_darrowii|Vadar_033259
92	A.deliciosa_Hayward|AdH_00054861	A.deliciosa_Hayward|AdH_00067767	A.chinensis_Russell|RUSV2a.048006.1	A.chinensis_Red5|RED5V2.048006.1.1	Actinidia_eriantha|DTZ79_22g11050	Actinidia_eriantha|DTZ79_22g11100	Actinidia_eriantha|DTZ79_22g11110	Actinidia_eriantha|DTZ79_22g11120	Actinidia_eriantha|DTZ79_22g11140	Actinidia_eriantha|DTZ79_22g11180	Actinidia_eriantha|DTZ79_22g11200	Actinidia_eriantha|DTZ79_22g12770	Actinidia_eriantha|DTZ79_22g12790	Actinidia_eriantha|DTZ79_22g12810	Actinidia_eriantha|DTZ79_22g12840	Actinidia_eriantha|DTZ79_22g12850	Actinidia_eriantha|DTZ79_22g12870	Actinidia_eriantha|DTZ79_22g12880	Actinidia_eriantha|DTZ79_23g08380	Vaccinium_darrowii|Vadar_003852	Vaccinium_darrowii|Vadar_006596	Vaccinium_darrowii|Vadar_006857	Vaccinium_darrowii|Vadar_009514	Vaccinium_darrowii|Vadar_009569	Vaccinium_darrowii|Vadar_010199	Vaccinium_darrowii|Vadar_011209	Vaccinium_darrowii|Vadar_013745	Vaccinium_darrowii|Vadar_021244	Vaccinium_darrowii|Vadar_022963	Vaccinium_darrowii|Vadar_024953	Vaccinium_darrowii|Vadar_025155	Vaccinium_darrowii|Vadar_026580	Vaccinium_darrowii|Vadar_030081	Vaccinium_darrowii|Vadar_030835	Vaccinium_darrowii|Vadar_031007	Vaccinium_darrowii|Vadar_032180	Vaccinium_darrowii|Vadar_032732	Vaccinium_darrowii|Vadar_034716
93	A.deliciosa_Hayward|AdH_00057163	A.deliciosa_Hayward|AdH_00057181	A.deliciosa_Hayward|AdH_00077910	A.chinensis_Russell|RUSV2a.022852.1	A.chinensis_Russell|RUSV2a.022853.1	A.chinensis_Russell|RUSV2a.030610.1	A.chinensis_Russell|RUSV2a.033118.1	A.chinensis_Russell|RUSV2a.033119.1	A.chinensis_Russell|RUSV2a.033120.1	A.chinensis_Russell|RUSV2a.033122.1	A.chinensis_Russell|RUSV2a.033128.1	A.chinensis_Russell|RUSV2a.033129.1	A.chinensis_Hongyang|Actinidia00031	A.chinensis_Hongyang|Actinidia00032	A.chinensis_Hongyang|Actinidia00033	A.chinensis_Hongyang|Actinidia00043	A.chinensis_Hongyang|Actinidia00044	A.chinensis_Hongyang|Actinidia14307	A.chinensis_Hongyang|Actinidia14308	A.chinensis_Hongyang|Actinidia36104	A.chinensis_Red5|RED5V2.022852.1.1	A.chinensis_Red5|RED5V2.022853.1.1	A.chinensis_Red5|RED5V2.030610.1.1	A.chinensis_Red5|RED5V2.033118.1.1	A.chinensis_Red5|RED5V2.033119.1.1	A.chinensis_Red5|RED5V2.033120.1.1	A.chinensis_Red5|RED5V2.033122.1.1	A.chinensis_Red5|RED5V2.033128.1.1	A.chinensis_Red5|RED5V2.033129.1.1	Actinidia_eriantha|DTZ79_20g06220	Actinidia_eriantha|DTZ79_20g06230	Actinidia_eriantha|DTZ79_29g09000	Actinidia_eriantha|DTZ79_29g09020	Actinidia_eriantha|DTZ79_29g09030	Actinidia_eriantha|DTZ79_29g09090	Actinidia_eriantha|DTZ79_29g09110	Actinidia_eriantha|DTZ79_29g09130	Vaccinium_darrowii|Vadar_034240
94	A.deliciosa_Hayward|AdH_00004693	A.deliciosa_Hayward|AdH_00004694	A.deliciosa_Hayward|AdH_00004695	A.deliciosa_Hayward|AdH_00004699	A.deliciosa_Hayward|AdH_00040237	A.deliciosa_Hayward|AdH_00040240	A.deliciosa_Hayward|AdH_00040243	A.deliciosa_Hayward|AdH_00069446	A.deliciosa_Hayward|AdH_00081923	A.deliciosa_Hayward|AdH_00081924	A.deliciosa_Hayward|AdH_00081926	A.deliciosa_Hayward|AdH_00081927	A.chinensis_Russell|RUSV2a.004160.1	A.chinensis_Russell|RUSV2a.004161.1	A.chinensis_Russell|RUSV2a.027471.1	A.chinensis_Red5|RED5V2.004160.1.1	A.chinensis_Red5|RED5V2.004161.1.1	A.chinensis_Red5|RED5V2.027471.1.1	Actinidia_eriantha|DTZ79_03g17880	Actinidia_eriantha|DTZ79_03g17890	Actinidia_eriantha|DTZ79_03g17900	Actinidia_eriantha|DTZ79_07g07190	Actinidia_eriantha|DTZ79_07g07200	Actinidia_eriantha|DTZ79_07g07220	Actinidia_eriantha|DTZ79_10g02240	Actinidia_eriantha|DTZ79_24g04350	Vaccinium_darrowii|Vadar_003334	Vaccinium_darrowii|Vadar_004308	Vaccinium_darrowii|Vadar_009830	Vaccinium_darrowii|Vadar_011231	Vaccinium_darrowii|Vadar_014547	Vaccinium_darrowii|Vadar_020130	Vaccinium_darrowii|Vadar_020597	Vaccinium_darrowii|Vadar_027233	Vaccinium_darrowii|Vadar_029068	Vaccinium_darrowii|Vadar_029071	Vaccinium_darrowii|Vadar_030985	Vaccinium_darrowii|Vadar_031016
95	Vaccinium_darrowii|Vadar_001008	Vaccinium_darrowii|Vadar_001315	Vaccinium_darrowii|Vadar_001649	Vaccinium_darrowii|Vadar_003726	Vaccinium_darrowii|Vadar_004953	Vaccinium_darrowii|Vadar_005306	Vaccinium_darrowii|Vadar_006228	Vaccinium_darrowii|Vadar_006757	Vaccinium_darrowii|Vadar_009016	Vaccinium_darrowii|Vadar_009146	Vaccinium_darrowii|Vadar_014262	Vaccinium_darrowii|Vadar_016387	Vaccinium_darrowii|Vadar_016764	Vaccinium_darrowii|Vadar_016781	Vaccinium_darrowii|Vadar_018327	Vaccinium_darrowii|Vadar_018583	Vaccinium_darrowii|Vadar_019206	Vaccinium_darrowii|Vadar_020143	Vaccinium_darrowii|Vadar_021189	Vaccinium_darrowii|Vadar_021669	Vaccinium_darrowii|Vadar_021766	Vaccinium_darrowii|Vadar_023215	Vaccinium_darrowii|Vadar_024741	Vaccinium_darrowii|Vadar_024892	Vaccinium_darrowii|Vadar_025307	Vaccinium_darrowii|Vadar_026303	Vaccinium_darrowii|Vadar_026428	Vaccinium_darrowii|Vadar_026523	Vaccinium_darrowii|Vadar_027113	Vaccinium_darrowii|Vadar_027734	Vaccinium_darrowii|Vadar_029412	Vaccinium_darrowii|Vadar_029431	Vaccinium_darrowii|Vadar_029521	Vaccinium_darrowii|Vadar_029964	Vaccinium_darrowii|Vadar_031467	Vaccinium_darrowii|Vadar_031871	Vaccinium_darrowii|Vadar_032684	Vaccinium_darrowii|Vadar_033271
96	Vaccinium_darrowii|Vadar_000235	Vaccinium_darrowii|Vadar_002611	Vaccinium_darrowii|Vadar_003556	Vaccinium_darrowii|Vadar_004446	Vaccinium_darrowii|Vadar_004466	Vaccinium_darrowii|Vadar_004655	Vaccinium_darrowii|Vadar_004681	Vaccinium_darrowii|Vadar_006477	Vaccinium_darrowii|Vadar_007482	Vaccinium_darrowii|Vadar_008030	Vaccinium_darrowii|Vadar_008304	Vaccinium_darrowii|Vadar_009386	Vaccinium_darrowii|Vadar_010707	Vaccinium_darrowii|Vadar_011764	Vaccinium_darrowii|Vadar_012840	Vaccinium_darrowii|Vadar_012917	Vaccinium_darrowii|Vadar_015285	Vaccinium_darrowii|Vadar_015332	Vaccinium_darrowii|Vadar_016047	Vaccinium_darrowii|Vadar_016072	Vaccinium_darrowii|Vadar_016102	Vaccinium_darrowii|Vadar_016412	Vaccinium_darrowii|Vadar_017293	Vaccinium_darrowii|Vadar_018579	Vaccinium_darrowii|Vadar_018771	Vaccinium_darrowii|Vadar_020870	Vaccinium_darrowii|Vadar_021424	Vaccinium_darrowii|Vadar_022134	Vaccinium_darrowii|Vadar_022807	Vaccinium_darrowii|Vadar_023743	Vaccinium_darrowii|Vadar_024189	Vaccinium_darrowii|Vadar_025855	Vaccinium_darrowii|Vadar_030387	Vaccinium_darrowii|Vadar_030618	Vaccinium_darrowii|Vadar_031479	Vaccinium_darrowii|Vadar_031940	Vaccinium_darrowii|Vadar_032114	Vaccinium_darrowii|Vadar_032962
97	A.deliciosa_Hayward|AdH_00008758	A.deliciosa_Hayward|AdH_00012603	A.deliciosa_Hayward|AdH_00027470	A.deliciosa_Hayward|AdH_00076161	A.deliciosa_Hayward|AdH_00079077	A.deliciosa_Hayward|AdH_00090556	A.chinensis_Russell|RUSV2a.012516.1	A.chinensis_Russell|RUSV2a.017745.1	A.chinensis_Russell|RUSV2a.022277.1	A.chinensis_Russell|RUSV2a.026938.1	A.chinensis_Russell|RUSV2a.029120.1	A.chinensis_Russell|RUSV2a.040669.1	A.chinensis_Hongyang|Actinidia14685	A.chinensis_Hongyang|Actinidia15744	A.chinensis_Hongyang|Actinidia32095	A.chinensis_Red5|RED5V2.009885.1.1	A.chinensis_Red5|RED5V2.012516.1.1	A.chinensis_Red5|RED5V2.012651.1.1	A.chinensis_Red5|RED5V2.017745.1.1	A.chinensis_Red5|RED5V2.022277.1.1	A.chinensis_Red5|RED5V2.026938.1.1	A.chinensis_Red5|RED5V2.028624.1.1	A.chinensis_Red5|RED5V2.029120.1.1	Actinidia_eriantha|DTZ79_09g01430	Actinidia_eriantha|DTZ79_11g07200	Actinidia_eriantha|DTZ79_11g09250	Actinidia_eriantha|DTZ79_16g02080	Actinidia_eriantha|DTZ79_19g14960	Actinidia_eriantha|DTZ79_20g12100	Actinidia_eriantha|DTZ79_20g12300	Actinidia_eriantha|DTZ79_23g17790	Actinidia_eriantha|DTZ79_25g04410	Actinidia_eriantha|DTZ79_25g09470	Vaccinium_darrowii|Vadar_004388	Vaccinium_darrowii|Vadar_005451	Vaccinium_darrowii|Vadar_019148	Vaccinium_darrowii|Vadar_021423
98	A.deliciosa_Hayward|AdH_00016170	A.deliciosa_Hayward|AdH_00016181	A.deliciosa_Hayward|AdH_00016184	A.deliciosa_Hayward|AdH_00016187	A.deliciosa_Hayward|AdH_00046763	A.deliciosa_Hayward|AdH_00046764	A.deliciosa_Hayward|AdH_00081834	A.chinensis_Russell|RUSV2a.014717.1	A.chinensis_Russell|RUSV2a.014718.1	A.chinensis_Russell|RUSV2a.014719.1	A.chinensis_Russell|RUSV2a.014720.1	A.chinensis_Russell|RUSV2a.044476.1	A.chinensis_Russell|RUSV2a.044477.1	A.chinensis_Russell|RUSV2a.044478.1	A.chinensis_Russell|RUSV2a.044479.1	A.chinensis_Russell|RUSV2a.044480.1	A.chinensis_Russell|RUSV2a.044481.1	A.chinensis_Hongyang|Actinidia09466	A.chinensis_Hongyang|Actinidia09467	A.chinensis_Hongyang|Actinidia09468	A.chinensis_Hongyang|Actinidia23404	A.chinensis_Hongyang|Actinidia23752	A.chinensis_Hongyang|Actinidia23753	A.chinensis_Hongyang|Actinidia23754	A.chinensis_Hongyang|Actinidia23755	A.chinensis_Hongyang|Actinidia23756	A.chinensis_Hongyang|Actinidia23757	A.chinensis_Hongyang|Actinidia23758	A.chinensis_Red5|RED5V2.014717.1.1	A.chinensis_Red5|RED5V2.014718.1.1	A.chinensis_Red5|RED5V2.014719.1.1	A.chinensis_Red5|RED5V2.014720.1.1	A.chinensis_Red5|RED5V2.048310.1.1	A.chinensis_Red5|RED5V2.054720.1	A.chinensis_Red5|RED5V2.054721.1	Actinidia_eriantha|DTZ79_23g02910	Actinidia_eriantha|DTZ79_23g03310
99	A.deliciosa_Hayward|AdH_00005390	A.deliciosa_Hayward|AdH_00022951	A.deliciosa_Hayward|AdH_00043255	A.deliciosa_Hayward|AdH_00064192	A.chinensis_Russell|RUSV2a.002490.1	A.chinensis_Russell|RUSV2a.003855.1	A.chinensis_Russell|RUSV2a.003856.1	A.chinensis_Russell|RUSV2a.043081.1	A.chinensis_Russell|RUSV2a.045357.1	A.chinensis_Russell|RUSV2a.045358.1	A.chinensis_Russell|RUSV2a.046900.1	A.chinensis_Russell|RUSV2a.046901.1	A.chinensis_Hongyang|Actinidia05909	A.chinensis_Hongyang|Actinidia38214	A.chinensis_Red5|RED5V2.002490.1.1	A.chinensis_Red5|RED5V2.003855.1.1	A.chinensis_Red5|RED5V2.003856.1.1	A.chinensis_Red5|RED5V2.005573.1.1	A.chinensis_Red5|RED5V2.005574.1.1	A.chinensis_Red5|RED5V2.030541.1.1	A.chinensis_Red5|RED5V2.030542.1.1	A.chinensis_Red5|RED5V2.054610.1	Actinidia_eriantha|DTZ79_02g13310	Actinidia_eriantha|DTZ79_02g13320	Actinidia_eriantha|DTZ79_02g13330	Actinidia_eriantha|DTZ79_03g14830	Actinidia_eriantha|DTZ79_03g14840	Actinidia_eriantha|DTZ79_05g05310	Actinidia_eriantha|DTZ79_05g05320	Actinidia_eriantha|DTZ79_05g12210	Actinidia_eriantha|DTZ79_05g12230	Vaccinium_darrowii|Vadar_009179	Vaccinium_darrowii|Vadar_017019	Vaccinium_darrowii|Vadar_017534	Vaccinium_darrowii|Vadar_020279	Vaccinium_darrowii|Vadar_020915	Vaccinium_darrowii|Vadar_029935
100	A.deliciosa_Hayward|AdH_00010710	A.deliciosa_Hayward|AdH_00010714	A.deliciosa_Hayward|AdH_00010715	A.deliciosa_Hayward|AdH_00010719	A.deliciosa_Hayward|AdH_00019112	A.deliciosa_Hayward|AdH_00019118	A.deliciosa_Hayward|AdH_00019122	A.deliciosa_Hayward|AdH_00019129	A.deliciosa_Hayward|AdH_00030959	A.deliciosa_Hayward|AdH_00080819	A.chinensis_Russell|RUSV2a.011475.1	A.chinensis_Russell|RUSV2a.011483.1	A.chinensis_Russell|RUSV2a.018521.1	A.chinensis_Russell|RUSV2a.018523.1	A.chinensis_Russell|RUSV2a.042159.1	A.chinensis_Russell|RUSV2a.042180.1	A.chinensis_Russell|RUSV2a.043010.1	A.chinensis_Russell|RUSV2a.043011.1	A.chinensis_Hongyang|Actinidia04259	A.chinensis_Hongyang|Actinidia04262	A.chinensis_Hongyang|Actinidia20123	A.chinensis_Hongyang|Actinidia29429	A.chinensis_Hongyang|Actinidia29435	A.chinensis_Red5|RED5V2.011475.1.1	A.chinensis_Red5|RED5V2.011483.1.1	A.chinensis_Red5|RED5V2.018516.1.1	A.chinensis_Red5|RED5V2.018521.1.1	A.chinensis_Red5|RED5V2.018523.1.1	A.chinensis_Red5|RED5V2.021383.1.1	Actinidia_eriantha|DTZ79_10g07230	Actinidia_eriantha|DTZ79_10g07300	Actinidia_eriantha|DTZ79_10g07310	Actinidia_eriantha|DTZ79_16g10430	Actinidia_eriantha|DTZ79_16g10470	Actinidia_eriantha|DTZ79_16g10520	Actinidia_eriantha|DTZ79_19g05410	Vaccinium_darrowii|Vadar_012482
101	A.deliciosa_Hayward|AdH_00003278	A.deliciosa_Hayward|AdH_00007678	A.deliciosa_Hayward|AdH_00008011	A.deliciosa_Hayward|AdH_00035575	A.deliciosa_Hayward|AdH_00050766	A.deliciosa_Hayward|AdH_00066144	A.deliciosa_Hayward|AdH_00066557	A.deliciosa_Hayward|AdH_00080755	A.chinensis_Russell|RUSV2a.001585.1	A.chinensis_Russell|RUSV2a.001748.1	A.chinensis_Russell|RUSV2a.002843.1	A.chinensis_Russell|RUSV2a.002980.1	A.chinensis_Russell|RUSV2a.007128.1	A.chinensis_Russell|RUSV2a.010793.1	A.chinensis_Russell|RUSV2a.011496.1	A.chinensis_Russell|RUSV2a.016814.1	A.chinensis_Hongyang|Actinidia05354	A.chinensis_Hongyang|Actinidia20499	A.chinensis_Hongyang|Actinidia29121	A.chinensis_Hongyang|Actinidia29447	A.chinensis_Red5|RED5V2.001585.1.1	A.chinensis_Red5|RED5V2.001748.1.1	A.chinensis_Red5|RED5V2.002843.1.1	A.chinensis_Red5|RED5V2.002980.1.1	A.chinensis_Red5|RED5V2.007128.1.1	A.chinensis_Red5|RED5V2.008634.1.1	A.chinensis_Red5|RED5V2.010793.1.1	A.chinensis_Red5|RED5V2.011496.1.1	A.chinensis_Red5|RED5V2.016814.1.1	Actinidia_eriantha|DTZ79_02g04300	Actinidia_eriantha|DTZ79_03g04890	Actinidia_eriantha|DTZ79_06g13920	Actinidia_eriantha|DTZ79_10g07420	Vaccinium_darrowii|Vadar_001889	Vaccinium_darrowii|Vadar_024465	Vaccinium_darrowii|Vadar_026510	Vaccinium_darrowii|Vadar_029138
102	A.deliciosa_Hayward|AdH_00071944	A.chinensis_Russell|RUSV2a.004973.1	A.chinensis_Russell|RUSV2a.011484.1	A.chinensis_Russell|RUSV2a.012240.1	A.chinensis_Russell|RUSV2a.024017.1	A.chinensis_Russell|RUSV2a.040439.1	A.chinensis_Red5|RED5V2.004973.1.1	A.chinensis_Red5|RED5V2.011484.1.1	A.chinensis_Red5|RED5V2.011541.1.1	A.chinensis_Red5|RED5V2.011544.2.1	A.chinensis_Red5|RED5V2.011597.1.1	A.chinensis_Red5|RED5V2.011598.1.1	A.chinensis_Red5|RED5V2.011601.1.1	A.chinensis_Red5|RED5V2.012240.1.1	Vaccinium_darrowii|Vadar_009096	Vaccinium_darrowii|Vadar_009432	Vaccinium_darrowii|Vadar_009438	Vaccinium_darrowii|Vadar_012272	Vaccinium_darrowii|Vadar_013549	Vaccinium_darrowii|Vadar_013812	Vaccinium_darrowii|Vadar_015220	Vaccinium_darrowii|Vadar_017000	Vaccinium_darrowii|Vadar_021392	Vaccinium_darrowii|Vadar_021513	Vaccinium_darrowii|Vadar_023101	Vaccinium_darrowii|Vadar_023503	Vaccinium_darrowii|Vadar_025915	Vaccinium_darrowii|Vadar_026069	Vaccinium_darrowii|Vadar_026998	Vaccinium_darrowii|Vadar_027661	Vaccinium_darrowii|Vadar_027968	Vaccinium_darrowii|Vadar_027996	Vaccinium_darrowii|Vadar_030465	Vaccinium_darrowii|Vadar_030704	Vaccinium_darrowii|Vadar_031643	Vaccinium_darrowii|Vadar_032989	Vaccinium_darrowii|Vadar_034327
103	A.deliciosa_Hayward|AdH_00035609	A.deliciosa_Hayward|AdH_00072519	A.deliciosa_Hayward|AdH_00073779	A.deliciosa_Hayward|AdH_00080864	A.chinensis_Russell|RUSV2a.004550.1	A.chinensis_Russell|RUSV2a.007110.1	A.chinensis_Russell|RUSV2a.007278.1	A.chinensis_Russell|RUSV2a.011463.1	A.chinensis_Russell|RUSV2a.012236.1	A.chinensis_Russell|RUSV2a.016258.1	A.chinensis_Russell|RUSV2a.043792.1	A.chinensis_Russell|RUSV2a.046792.1	A.chinensis_Hongyang|Actinidia00593	A.chinensis_Hongyang|Actinidia02570	A.chinensis_Hongyang|Actinidia16988	A.chinensis_Hongyang|Actinidia23012	A.chinensis_Hongyang|Actinidia27840	A.chinensis_Hongyang|Actinidia29421	A.chinensis_Red5|RED5V2.004550.1.1	A.chinensis_Red5|RED5V2.007110.1.1	A.chinensis_Red5|RED5V2.007278.1.1	A.chinensis_Red5|RED5V2.011463.1.1	A.chinensis_Red5|RED5V2.012236.1.1	A.chinensis_Red5|RED5V2.016258.1.1	A.chinensis_Red5|RED5V2.043792.1.1	A.chinensis_Red5|RED5V2.046792.1.1	Actinidia_eriantha|DTZ79_04g01510	Actinidia_eriantha|DTZ79_06g13730	Actinidia_eriantha|DTZ79_06g13770	Actinidia_eriantha|DTZ79_07g00770	Actinidia_eriantha|DTZ79_10g07150	Actinidia_eriantha|DTZ79_14g11760	Actinidia_eriantha|DTZ79_21g09130	Vaccinium_darrowii|Vadar_002453	Vaccinium_darrowii|Vadar_010609	Vaccinium_darrowii|Vadar_015684	Vaccinium_darrowii|Vadar_020358
104	A.deliciosa_Hayward|AdH_00050798	Vaccinium_darrowii|Vadar_001078	Vaccinium_darrowii|Vadar_001452	Vaccinium_darrowii|Vadar_001744	Vaccinium_darrowii|Vadar_001957	Vaccinium_darrowii|Vadar_002834	Vaccinium_darrowii|Vadar_003157	Vaccinium_darrowii|Vadar_003291	Vaccinium_darrowii|Vadar_003374	Vaccinium_darrowii|Vadar_004037	Vaccinium_darrowii|Vadar_004418	Vaccinium_darrowii|Vadar_005794	Vaccinium_darrowii|Vadar_005797	Vaccinium_darrowii|Vadar_008201	Vaccinium_darrowii|Vadar_008629	Vaccinium_darrowii|Vadar_010821	Vaccinium_darrowii|Vadar_011111	Vaccinium_darrowii|Vadar_012097	Vaccinium_darrowii|Vadar_012426	Vaccinium_darrowii|Vadar_013615	Vaccinium_darrowii|Vadar_014386	Vaccinium_darrowii|Vadar_016087	Vaccinium_darrowii|Vadar_016964	Vaccinium_darrowii|Vadar_021205	Vaccinium_darrowii|Vadar_021234	Vaccinium_darrowii|Vadar_022394	Vaccinium_darrowii|Vadar_024541	Vaccinium_darrowii|Vadar_024744	Vaccinium_darrowii|Vadar_025058	Vaccinium_darrowii|Vadar_025971	Vaccinium_darrowii|Vadar_026443	Vaccinium_darrowii|Vadar_027766	Vaccinium_darrowii|Vadar_030170	Vaccinium_darrowii|Vadar_031602	Vaccinium_darrowii|Vadar_031966	Vaccinium_darrowii|Vadar_032212	Vaccinium_darrowii|Vadar_034212
105	Vaccinium_darrowii|Vadar_000626	Vaccinium_darrowii|Vadar_000659	Vaccinium_darrowii|Vadar_001119	Vaccinium_darrowii|Vadar_001189	Vaccinium_darrowii|Vadar_001725	Vaccinium_darrowii|Vadar_003402	Vaccinium_darrowii|Vadar_004007	Vaccinium_darrowii|Vadar_004711	Vaccinium_darrowii|Vadar_006010	Vaccinium_darrowii|Vadar_006365	Vaccinium_darrowii|Vadar_006936	Vaccinium_darrowii|Vadar_008215	Vaccinium_darrowii|Vadar_008974	Vaccinium_darrowii|Vadar_009045	Vaccinium_darrowii|Vadar_010495	Vaccinium_darrowii|Vadar_012158	Vaccinium_darrowii|Vadar_012505	Vaccinium_darrowii|Vadar_012773	Vaccinium_darrowii|Vadar_012978	Vaccinium_darrowii|Vadar_013017	Vaccinium_darrowii|Vadar_013711	Vaccinium_darrowii|Vadar_014108	Vaccinium_darrowii|Vadar_014852	Vaccinium_darrowii|Vadar_017962	Vaccinium_darrowii|Vadar_020233	Vaccinium_darrowii|Vadar_020650	Vaccinium_darrowii|Vadar_022760	Vaccinium_darrowii|Vadar_024161	Vaccinium_darrowii|Vadar_026272	Vaccinium_darrowii|Vadar_027035	Vaccinium_darrowii|Vadar_027450	Vaccinium_darrowii|Vadar_028051	Vaccinium_darrowii|Vadar_031025	Vaccinium_darrowii|Vadar_031309	Vaccinium_darrowii|Vadar_033022	Vaccinium_darrowii|Vadar_033617	Vaccinium_darrowii|Vadar_034238
106	Vaccinium_darrowii|Vadar_001486	Vaccinium_darrowii|Vadar_003559	Vaccinium_darrowii|Vadar_004453	Vaccinium_darrowii|Vadar_004756	Vaccinium_darrowii|Vadar_005821	Vaccinium_darrowii|Vadar_006280	Vaccinium_darrowii|Vadar_007306	Vaccinium_darrowii|Vadar_007462	Vaccinium_darrowii|Vadar_008460	Vaccinium_darrowii|Vadar_009192	Vaccinium_darrowii|Vadar_009740	Vaccinium_darrowii|Vadar_010691	Vaccinium_darrowii|Vadar_011207	Vaccinium_darrowii|Vadar_012320	Vaccinium_darrowii|Vadar_012806	Vaccinium_darrowii|Vadar_014577	Vaccinium_darrowii|Vadar_015331	Vaccinium_darrowii|Vadar_016238	Vaccinium_darrowii|Vadar_016369	Vaccinium_darrowii|Vadar_017183	Vaccinium_darrowii|Vadar_017500	Vaccinium_darrowii|Vadar_018938	Vaccinium_darrowii|Vadar_019034	Vaccinium_darrowii|Vadar_019276	Vaccinium_darrowii|Vadar_019578	Vaccinium_darrowii|Vadar_020353	Vaccinium_darrowii|Vadar_021508	Vaccinium_darrowii|Vadar_021685	Vaccinium_darrowii|Vadar_022774	Vaccinium_darrowii|Vadar_024182	Vaccinium_darrowii|Vadar_024302	Vaccinium_darrowii|Vadar_025311	Vaccinium_darrowii|Vadar_027905	Vaccinium_darrowii|Vadar_028647	Vaccinium_darrowii|Vadar_029442	Vaccinium_darrowii|Vadar_031273	Vaccinium_darrowii|Vadar_033332
107	A.deliciosa_Hayward|AdH_00012587	A.deliciosa_Hayward|AdH_00017250	A.deliciosa_Hayward|AdH_00022437	A.deliciosa_Hayward|AdH_00063115	A.deliciosa_Hayward|AdH_00063117	A.deliciosa_Hayward|AdH_00076233	A.deliciosa_Hayward|AdH_00079160	A.deliciosa_Hayward|AdH_00090637	A.chinensis_Russell|RUSV2a.009850.1	A.chinensis_Russell|RUSV2a.012738.1	A.chinensis_Russell|RUSV2a.017725.1	A.chinensis_Russell|RUSV2a.026946.1	A.chinensis_Russell|RUSV2a.043614.1	A.chinensis_Russell|RUSV2a.043615.1	A.chinensis_Hongyang|Actinidia17491	A.chinensis_Hongyang|Actinidia17495	A.chinensis_Hongyang|Actinidia29896	A.chinensis_Hongyang|Actinidia32122	A.chinensis_Hongyang|Actinidia39128	A.chinensis_Red5|RED5V2.009850.1.1	A.chinensis_Red5|RED5V2.012738.1.1	A.chinensis_Red5|RED5V2.017725.1.1	A.chinensis_Red5|RED5V2.026946.1.1	Actinidia_eriantha|DTZ79_09g01050	Actinidia_eriantha|DTZ79_09g01060	Actinidia_eriantha|DTZ79_11g09540	Actinidia_eriantha|DTZ79_12g01480	Actinidia_eriantha|DTZ79_16g01850	Actinidia_eriantha|DTZ79_19g16620	Actinidia_eriantha|DTZ79_20g12580	Actinidia_eriantha|DTZ79_23g17640	Vaccinium_darrowii|Vadar_003140	Vaccinium_darrowii|Vadar_003454	Vaccinium_darrowii|Vadar_023137	Vaccinium_darrowii|Vadar_026407	Vaccinium_darrowii|Vadar_031742
108	A.deliciosa_Hayward|AdH_00009265	A.deliciosa_Hayward|AdH_00013086	A.deliciosa_Hayward|AdH_00018110	A.deliciosa_Hayward|AdH_00018113	A.chinensis_Russell|RUSV2a.018079.1	A.chinensis_Russell|RUSV2a.018080.1	A.chinensis_Russell|RUSV2a.022037.1	A.chinensis_Russell|RUSV2a.026782.1	A.chinensis_Russell|RUSV2a.029680.1	A.chinensis_Russell|RUSV2a.044160.1	A.chinensis_Hongyang|Actinidia36757	A.chinensis_Hongyang|Actinidia36759	A.chinensis_Red5|RED5V2.018079.1.1	A.chinensis_Red5|RED5V2.018080.1.1	A.chinensis_Red5|RED5V2.022037.1.1	A.chinensis_Red5|RED5V2.026782.1.1	A.chinensis_Red5|RED5V2.026783.1.1	A.chinensis_Red5|RED5V2.029680.1.1	A.chinensis_Red5|RED5V2.044160.1.1	Actinidia_eriantha|DTZ79_16g05970	Actinidia_eriantha|DTZ79_16g05980	Actinidia_eriantha|DTZ79_16g06010	Actinidia_eriantha|DTZ79_19g12750	Actinidia_eriantha|DTZ79_23g15360	Actinidia_eriantha|DTZ79_23g15380	Actinidia_eriantha|DTZ79_26g05290	Vaccinium_darrowii|Vadar_000265	Vaccinium_darrowii|Vadar_004917	Vaccinium_darrowii|Vadar_009065	Vaccinium_darrowii|Vadar_016710	Vaccinium_darrowii|Vadar_017803	Vaccinium_darrowii|Vadar_019658	Vaccinium_darrowii|Vadar_023057	Vaccinium_darrowii|Vadar_024095	Vaccinium_darrowii|Vadar_025708	Vaccinium_darrowii|Vadar_025958
109	A.deliciosa_Hayward|AdH_00010176	A.deliciosa_Hayward|AdH_00014162	A.deliciosa_Hayward|AdH_00048935	A.deliciosa_Hayward|AdH_00053429	A.deliciosa_Hayward|AdH_00070534	A.chinensis_Russell|RUSV2a.017448.1	A.chinensis_Russell|RUSV2a.021641.1	A.chinensis_Russell|RUSV2a.023484.1	A.chinensis_Russell|RUSV2a.024806.1	A.chinensis_Russell|RUSV2a.027657.1	A.chinensis_Russell|RUSV2a.046646.1	A.chinensis_Hongyang|Actinidia00048	A.chinensis_Hongyang|Actinidia05526	A.chinensis_Hongyang|Actinidia05527	A.chinensis_Hongyang|Actinidia15501	A.chinensis_Hongyang|Actinidia17050	A.chinensis_Hongyang|Actinidia35331	A.chinensis_Red5|RED5V2.017448.1.1	A.chinensis_Red5|RED5V2.017448.1.2	A.chinensis_Red5|RED5V2.021641.1.1	A.chinensis_Red5|RED5V2.023484.1.1	A.chinensis_Red5|RED5V2.024806.1.1	A.chinensis_Red5|RED5V2.027657.1.1	A.chinensis_Red5|RED5V2.046646.1.1	Actinidia_eriantha|DTZ79_04g00720	Actinidia_eriantha|DTZ79_12g10790	Actinidia_eriantha|DTZ79_15g13340	Actinidia_eriantha|DTZ79_19g07960	Actinidia_eriantha|DTZ79_22g04470	Actinidia_eriantha|DTZ79_23g10890	Actinidia_eriantha|DTZ79_24g07480	Vaccinium_darrowii|Vadar_000816	Vaccinium_darrowii|Vadar_002701	Vaccinium_darrowii|Vadar_023823	Vaccinium_darrowii|Vadar_028686	Vaccinium_darrowii|Vadar_033285
110	A.deliciosa_Hayward|AdH_00053300	A.deliciosa_Hayward|AdH_00069376	A.deliciosa_Hayward|AdH_00070797	A.deliciosa_Hayward|AdH_00086309	A.deliciosa_Hayward|AdH_00088529	A.deliciosa_Hayward|AdH_00091506	A.chinensis_Russell|RUSV2a.004561.1	A.chinensis_Russell|RUSV2a.011911.1	A.chinensis_Russell|RUSV2a.011946.1	A.chinensis_Russell|RUSV2a.023573.1	A.chinensis_Russell|RUSV2a.024762.1	A.chinensis_Russell|RUSV2a.027441.1	A.chinensis_Russell|RUSV2a.030152.1	A.chinensis_Russell|RUSV2a.032210.1	A.chinensis_Hongyang|Actinidia07148	A.chinensis_Hongyang|Actinidia28596	A.chinensis_Red5|RED5V2.004561.1.1	A.chinensis_Red5|RED5V2.011911.1.1	A.chinensis_Red5|RED5V2.023573.1.1	A.chinensis_Red5|RED5V2.024762.1.1	A.chinensis_Red5|RED5V2.027441.1.1	A.chinensis_Red5|RED5V2.030152.1.1	A.chinensis_Red5|RED5V2.032210.1.1	A.chinensis_Red5|RED5V2.054152.1	A.chinensis_Red5|RED5V2.054164.1	Actinidia_eriantha|DTZ79_04g01630	Actinidia_eriantha|DTZ79_10g11850	Actinidia_eriantha|DTZ79_21g01740	Actinidia_eriantha|DTZ79_24g04670	Actinidia_eriantha|DTZ79_26g09720	Actinidia_eriantha|DTZ79_28g09420	Vaccinium_darrowii|Vadar_008091	Vaccinium_darrowii|Vadar_014333	Vaccinium_darrowii|Vadar_020296	Vaccinium_darrowii|Vadar_021502	Vaccinium_darrowii|Vadar_033549
111	A.deliciosa_Hayward|AdH_00033982	A.deliciosa_Hayward|AdH_00040253	A.deliciosa_Hayward|AdH_00053333	A.deliciosa_Hayward|AdH_00053334	A.deliciosa_Hayward|AdH_00055272	A.deliciosa_Hayward|AdH_00055532	A.deliciosa_Hayward|AdH_00055989	A.deliciosa_Hayward|AdH_00059001	A.deliciosa_Hayward|AdH_00059002	A.deliciosa_Hayward|AdH_00062644	A.deliciosa_Hayward|AdH_00067269	A.deliciosa_Hayward|AdH_00083807	A.deliciosa_Hayward|AdH_00089587	A.chinensis_Russell|RUSV2a.000545.1	A.chinensis_Russell|RUSV2a.003323.1	A.chinensis_Russell|RUSV2a.012907.1	A.chinensis_Russell|RUSV2a.044432.1	A.chinensis_Russell|RUSV2a.044762.1	A.chinensis_Hongyang|Actinidia04386	A.chinensis_Hongyang|Actinidia07377	A.chinensis_Hongyang|Actinidia15148	A.chinensis_Hongyang|Actinidia19685	A.chinensis_Hongyang|Actinidia21496	A.chinensis_Hongyang|Actinidia32586	A.chinensis_Hongyang|Actinidia32819	A.chinensis_Hongyang|Actinidia36308	A.chinensis_Hongyang|Actinidia38818	A.chinensis_Hongyang|Actinidia40454	A.chinensis_Red5|RED5V2.000545.1.1	A.chinensis_Red5|RED5V2.012907.1.1	A.chinensis_Red5|RED5V2.044762.1.1	A.chinensis_Red5|RED5V2.054996.1	Actinidia_eriantha|DTZ79_06g09120	Actinidia_eriantha|DTZ79_09g08250	Actinidia_eriantha|DTZ79_28g03960	Actinidia_eriantha|DTZ79_29g02120
112	A.deliciosa_Hayward|AdH_00016942	A.deliciosa_Hayward|AdH_00020994	A.deliciosa_Hayward|AdH_00031433	A.deliciosa_Hayward|AdH_00060046	A.deliciosa_Hayward|AdH_00068452	A.deliciosa_Hayward|AdH_00083653	A.deliciosa_Hayward|AdH_00091170	A.deliciosa_Hayward|AdH_00091174	A.deliciosa_Hayward|AdH_00091175	A.chinensis_Russell|RUSV2a.008182.1	A.chinensis_Russell|RUSV2a.011325.1	A.chinensis_Russell|RUSV2a.012909.1	A.chinensis_Russell|RUSV2a.015771.1	A.chinensis_Russell|RUSV2a.017556.1	A.chinensis_Russell|RUSV2a.027736.1	A.chinensis_Russell|RUSV2a.047529.1	A.chinensis_Hongyang|Actinidia17468	A.chinensis_Hongyang|Actinidia21899	A.chinensis_Red5|RED5V2.007883.1.1	A.chinensis_Red5|RED5V2.008182.1.1	A.chinensis_Red5|RED5V2.011325.1.1	A.chinensis_Red5|RED5V2.012909.1.1	A.chinensis_Red5|RED5V2.014944.1.1	A.chinensis_Red5|RED5V2.015771.1.1	A.chinensis_Red5|RED5V2.027736.1.1	A.chinensis_Red5|RED5V2.028288.1.1	Actinidia_eriantha|DTZ79_03g13140	Actinidia_eriantha|DTZ79_10g07500	Actinidia_eriantha|DTZ79_14g08170	Actinidia_eriantha|DTZ79_16g11010	Actinidia_eriantha|DTZ79_21g08260	Actinidia_eriantha|DTZ79_26g00740	Vaccinium_darrowii|Vadar_003278	Vaccinium_darrowii|Vadar_014057	Vaccinium_darrowii|Vadar_017872	Vaccinium_darrowii|Vadar_031980
113	A.deliciosa_Hayward|AdH_00003065	A.deliciosa_Hayward|AdH_00035124	A.deliciosa_Hayward|AdH_00072927	A.deliciosa_Hayward|AdH_00072936	A.deliciosa_Hayward|AdH_00072948	A.deliciosa_Hayward|AdH_00072951	A.deliciosa_Hayward|AdH_00074010	A.chinensis_Russell|RUSV2a.000100.1	A.chinensis_Russell|RUSV2a.008752.1	A.chinensis_Russell|RUSV2a.010711.1	A.chinensis_Russell|RUSV2a.024282.1	A.chinensis_Russell|RUSV2a.040274.1	A.chinensis_Russell|RUSV2a.040275.1	A.chinensis_Russell|RUSV2a.052552.1	A.chinensis_Hongyang|Actinidia01645	A.chinensis_Hongyang|Actinidia11716	A.chinensis_Red5|RED5V2.000100.1.1	A.chinensis_Red5|RED5V2.008752.1.1	A.chinensis_Red5|RED5V2.010711.1.1	A.chinensis_Red5|RED5V2.010712.1.1	A.chinensis_Red5|RED5V2.024282.1.1	A.chinensis_Red5|RED5V2.054092.1	A.chinensis_Red5|RED5V2.054093.1	Actinidia_eriantha|DTZ79_01g00900	Actinidia_eriantha|DTZ79_08g04160	Actinidia_eriantha|DTZ79_09g10660	Actinidia_eriantha|DTZ79_10g01050	Actinidia_eriantha|DTZ79_21g10860	Actinidia_eriantha|DTZ79_23g16900	Vaccinium_darrowii|Vadar_006393	Vaccinium_darrowii|Vadar_007839	Vaccinium_darrowii|Vadar_010729	Vaccinium_darrowii|Vadar_020664	Vaccinium_darrowii|Vadar_023687	Vaccinium_darrowii|Vadar_024785	Vaccinium_darrowii|Vadar_026595
114	A.deliciosa_Hayward|AdH_00003381	A.deliciosa_Hayward|AdH_00005829	A.deliciosa_Hayward|AdH_00053574	A.deliciosa_Hayward|AdH_00061364	A.deliciosa_Hayward|AdH_00065161	A.deliciosa_Hayward|AdH_00068530	A.deliciosa_Hayward|AdH_00085955	A.chinensis_Russell|RUSV2a.008571.1	A.chinensis_Russell|RUSV2a.008571.2	A.chinensis_Russell|RUSV2a.024862.1	A.chinensis_Russell|RUSV2a.027694.1	A.chinensis_Russell|RUSV2a.030249.1	A.chinensis_Russell|RUSV2a.032313.1	A.chinensis_Russell|RUSV2a.043156.1	A.chinensis_Russell|RUSV2a.043190.1	A.chinensis_Hongyang|Actinidia02968	A.chinensis_Hongyang|Actinidia05300	A.chinensis_Hongyang|Actinidia07049	A.chinensis_Hongyang|Actinidia07715	A.chinensis_Hongyang|Actinidia11247	A.chinensis_Hongyang|Actinidia13131	A.chinensis_Red5|RED5V2.008571.1.1	A.chinensis_Red5|RED5V2.008571.1.2	A.chinensis_Red5|RED5V2.030249.1.1	A.chinensis_Red5|RED5V2.032313.1.1	A.chinensis_Red5|RED5V2.043156.1.1	Actinidia_eriantha|DTZ79_02g10130	Actinidia_eriantha|DTZ79_03g13490	Actinidia_eriantha|DTZ79_08g02450	Actinidia_eriantha|DTZ79_15g07070	Actinidia_eriantha|DTZ79_15g07260	Actinidia_eriantha|DTZ79_22g05000	Actinidia_eriantha|DTZ79_24g07820	Actinidia_eriantha|DTZ79_26g10560	Actinidia_eriantha|DTZ79_28g10460	Actinidia_eriantha|DTZ79_28g13270
115	A.deliciosa_Hayward|AdH_00052248	A.deliciosa_Hayward|AdH_00056900	A.deliciosa_Hayward|AdH_00070372	A.deliciosa_Hayward|AdH_00074111	A.deliciosa_Hayward|AdH_00078113	A.deliciosa_Hayward|AdH_00079604	A.deliciosa_Hayward|AdH_00079626	A.deliciosa_Hayward|AdH_00079627	A.chinensis_Russell|RUSV2a.010682.1	A.chinensis_Russell|RUSV2a.010920.1	A.chinensis_Russell|RUSV2a.022919.1	A.chinensis_Russell|RUSV2a.024221.1	A.chinensis_Russell|RUSV2a.024222.1	A.chinensis_Russell|RUSV2a.027064.1	A.chinensis_Russell|RUSV2a.033232.1	A.chinensis_Russell|RUSV2a.043802.1	A.chinensis_Hongyang|Actinidia01662	A.chinensis_Hongyang|Actinidia02538	A.chinensis_Hongyang|Actinidia11687	A.chinensis_Hongyang|Actinidia16914	A.chinensis_Hongyang|Actinidia18511	A.chinensis_Red5|RED5V2.010682.1.1	A.chinensis_Red5|RED5V2.010920.1.1	A.chinensis_Red5|RED5V2.022919.1.1	A.chinensis_Red5|RED5V2.024221.1.1	A.chinensis_Red5|RED5V2.024222.1.1	A.chinensis_Red5|RED5V2.027064.1.1	A.chinensis_Red5|RED5V2.033232.1.1	A.chinensis_Red5|RED5V2.043802.1.1	A.chinensis_Red5|RED5V2.054680.1	Actinidia_eriantha|DTZ79_10g01260	Actinidia_eriantha|DTZ79_20g07320	Vaccinium_darrowii|Vadar_001724	Vaccinium_darrowii|Vadar_007265	Vaccinium_darrowii|Vadar_008008	Vaccinium_darrowii|Vadar_022876
116	A.chinensis_Russell|RUSV2a.005809.1	A.chinensis_Russell|RUSV2a.005812.1	A.chinensis_Russell|RUSV2a.005814.1	A.chinensis_Russell|RUSV2a.030786.1	A.chinensis_Russell|RUSV2a.046986.1	A.chinensis_Russell|RUSV2a.046987.1	A.chinensis_Russell|RUSV2a.046988.1	A.chinensis_Russell|RUSV2a.046989.1	A.chinensis_Russell|RUSV2a.046990.1	A.chinensis_Hongyang|Actinidia18050	A.chinensis_Hongyang|Actinidia18052	A.chinensis_Hongyang|Actinidia18054	A.chinensis_Hongyang|Actinidia18055	A.chinensis_Hongyang|Actinidia18056	A.chinensis_Hongyang|Actinidia18058	A.chinensis_Hongyang|Actinidia18059	A.chinensis_Hongyang|Actinidia18060	A.chinensis_Hongyang|Actinidia18061	A.chinensis_Hongyang|Actinidia18063	A.chinensis_Hongyang|Actinidia18066	A.chinensis_Hongyang|Actinidia18068	A.chinensis_Hongyang|Actinidia18069	A.chinensis_Hongyang|Actinidia36251	A.chinensis_Hongyang|Actinidia36253	A.chinensis_Hongyang|Actinidia36261	A.chinensis_Red5|RED5V2.005809.1.1	A.chinensis_Red5|RED5V2.005811.1.1	A.chinensis_Red5|RED5V2.005812.1.1	A.chinensis_Red5|RED5V2.005814.1.1	A.chinensis_Red5|RED5V2.030786.1.1	A.chinensis_Red5|RED5V2.046986.1.1	A.chinensis_Red5|RED5V2.052740.1.1	A.chinensis_Red5|RED5V2.055103.1	Actinidia_eriantha|DTZ79_05g07840	Vaccinium_darrowii|Vadar_014685	Vaccinium_darrowii|Vadar_029852
117	Vaccinium_darrowii|Vadar_000576	Vaccinium_darrowii|Vadar_003192	Vaccinium_darrowii|Vadar_005071	Vaccinium_darrowii|Vadar_005485	Vaccinium_darrowii|Vadar_006190	Vaccinium_darrowii|Vadar_006289	Vaccinium_darrowii|Vadar_007182	Vaccinium_darrowii|Vadar_007300	Vaccinium_darrowii|Vadar_007694	Vaccinium_darrowii|Vadar_007871	Vaccinium_darrowii|Vadar_013563	Vaccinium_darrowii|Vadar_014053	Vaccinium_darrowii|Vadar_015122	Vaccinium_darrowii|Vadar_015835	Vaccinium_darrowii|Vadar_016317	Vaccinium_darrowii|Vadar_017097	Vaccinium_darrowii|Vadar_021058	Vaccinium_darrowii|Vadar_021308	Vaccinium_darrowii|Vadar_021956	Vaccinium_darrowii|Vadar_022423	Vaccinium_darrowii|Vadar_023217	Vaccinium_darrowii|Vadar_023277	Vaccinium_darrowii|Vadar_024026	Vaccinium_darrowii|Vadar_025617	Vaccinium_darrowii|Vadar_026149	Vaccinium_darrowii|Vadar_026491	Vaccinium_darrowii|Vadar_026793	Vaccinium_darrowii|Vadar_027034	Vaccinium_darrowii|Vadar_027231	Vaccinium_darrowii|Vadar_027718	Vaccinium_darrowii|Vadar_027738	Vaccinium_darrowii|Vadar_028661	Vaccinium_darrowii|Vadar_029714	Vaccinium_darrowii|Vadar_030733	Vaccinium_darrowii|Vadar_031104	Vaccinium_darrowii|Vadar_032085
118	A.deliciosa_Hayward|AdH_00008673	A.deliciosa_Hayward|AdH_00012503	A.chinensis_Russell|RUSV2a.012781.1	A.chinensis_Russell|RUSV2a.017679.1	A.chinensis_Russell|RUSV2a.022316.1	A.chinensis_Russell|RUSV2a.022620.1	A.chinensis_Russell|RUSV2a.028676.1	A.chinensis_Russell|RUSV2a.029081.1	A.chinensis_Russell|RUSV2a.029499.1	A.chinensis_Russell|RUSV2a.044113.1	A.chinensis_Hongyang|Actinidia01229	A.chinensis_Hongyang|Actinidia14726	A.chinensis_Hongyang|Actinidia18176	A.chinensis_Hongyang|Actinidia21776	A.chinensis_Hongyang|Actinidia32163	A.chinensis_Hongyang|Actinidia39096	A.chinensis_Red5|RED5V2.012781.1.1	A.chinensis_Red5|RED5V2.022316.1.1	A.chinensis_Red5|RED5V2.022620.1.1	A.chinensis_Red5|RED5V2.028676.1.1	A.chinensis_Red5|RED5V2.029081.1.1	A.chinensis_Red5|RED5V2.029499.1.1	A.chinensis_Red5|RED5V2.050476.1.1	Actinidia_eriantha|DTZ79_11g10060	Actinidia_eriantha|DTZ79_16g01420	Actinidia_eriantha|DTZ79_19g15390	Actinidia_eriantha|DTZ79_23g18070	Actinidia_eriantha|DTZ79_25g04870	Actinidia_eriantha|DTZ79_26g03330	Vaccinium_darrowii|Vadar_005699	Vaccinium_darrowii|Vadar_008461	Vaccinium_darrowii|Vadar_016144	Vaccinium_darrowii|Vadar_019065	Vaccinium_darrowii|Vadar_019381	Vaccinium_darrowii|Vadar_031171
119	A.deliciosa_Hayward|AdH_00008680	A.deliciosa_Hayward|AdH_00012509	A.deliciosa_Hayward|AdH_00076281	A.deliciosa_Hayward|AdH_00079311	A.deliciosa_Hayward|AdH_00090783	A.chinensis_Russell|RUSV2a.000931.1	A.chinensis_Russell|RUSV2a.009835.1	A.chinensis_Russell|RUSV2a.012780.1	A.chinensis_Russell|RUSV2a.012991.1	A.chinensis_Russell|RUSV2a.022313.1	A.chinensis_Russell|RUSV2a.023346.1	A.chinensis_Russell|RUSV2a.026983.1	A.chinensis_Russell|RUSV2a.042014.1	A.chinensis_Hongyang|Actinidia21774	A.chinensis_Hongyang|Actinidia25241	A.chinensis_Hongyang|Actinidia26045	A.chinensis_Hongyang|Actinidia32162	A.chinensis_Hongyang|Actinidia38456	A.chinensis_Hongyang|Actinidia39098	A.chinensis_Hongyang|Actinidia39708	A.chinensis_Red5|RED5V2.000931.1.1	A.chinensis_Red5|RED5V2.009835.1.1	A.chinensis_Red5|RED5V2.012780.1.1	A.chinensis_Red5|RED5V2.012991.1.1	A.chinensis_Red5|RED5V2.022313.1.1	A.chinensis_Red5|RED5V2.023346.1.1	A.chinensis_Red5|RED5V2.026983.1.1	Actinidia_eriantha|DTZ79_11g10050	Actinidia_eriantha|DTZ79_12g01000	Actinidia_eriantha|DTZ79_16g01440	Actinidia_eriantha|DTZ79_19g15350	Actinidia_eriantha|DTZ79_23g18050	Vaccinium_darrowii|Vadar_007331	Vaccinium_darrowii|Vadar_007565	Vaccinium_darrowii|Vadar_019751
120	A.deliciosa_Hayward|AdH_00004270	A.deliciosa_Hayward|AdH_00014796	A.deliciosa_Hayward|AdH_00048029	A.deliciosa_Hayward|AdH_00057228	A.deliciosa_Hayward|AdH_00069867	A.chinensis_Russell|RUSV2a.004329.1	A.chinensis_Russell|RUSV2a.014380.1	A.chinensis_Russell|RUSV2a.015070.1	A.chinensis_Russell|RUSV2a.026119.1	A.chinensis_Russell|RUSV2a.027273.1	A.chinensis_Russell|RUSV2a.045831.1	A.chinensis_Russell|RUSV2a.046110.1	A.chinensis_Russell|RUSV2a.046121.1	A.chinensis_Hongyang|Actinidia00063	A.chinensis_Hongyang|Actinidia30431	A.chinensis_Hongyang|Actinidia39355	A.chinensis_Red5|RED5V2.004329.1.1	A.chinensis_Red5|RED5V2.014380.1.1	A.chinensis_Red5|RED5V2.015070.1.1	A.chinensis_Red5|RED5V2.018200.1.1	A.chinensis_Red5|RED5V2.026119.1.1	A.chinensis_Red5|RED5V2.027273.1.1	A.chinensis_Red5|RED5V2.033154.1.1	Actinidia_eriantha|DTZ79_01g08620	Actinidia_eriantha|DTZ79_03g19680	Actinidia_eriantha|DTZ79_13g05040	Actinidia_eriantha|DTZ79_13g14000	Actinidia_eriantha|DTZ79_23g08240	Actinidia_eriantha|DTZ79_24g02440	Actinidia_eriantha|DTZ79_29g01310	Actinidia_eriantha|DTZ79_29g09360	Vaccinium_darrowii|Vadar_008044	Vaccinium_darrowii|Vadar_014799	Vaccinium_darrowii|Vadar_026057	Vaccinium_darrowii|Vadar_031611
121	A.deliciosa_Hayward|AdH_00014740	A.deliciosa_Hayward|AdH_00048127	A.deliciosa_Hayward|AdH_00058832	A.deliciosa_Hayward|AdH_00058833	A.deliciosa_Hayward|AdH_00082426	A.deliciosa_Hayward|AdH_00090512	A.chinensis_Russell|RUSV2a.015366.1	A.chinensis_Russell|RUSV2a.026152.1	A.chinensis_Russell|RUSV2a.026152.2	A.chinensis_Russell|RUSV2a.026153.1	A.chinensis_Russell|RUSV2a.026542.1	A.chinensis_Russell|RUSV2a.041309.1	A.chinensis_Russell|RUSV2a.042300.1	A.chinensis_Russell|RUSV2a.042301.1	A.chinensis_Russell|RUSV2a.042914.1	A.chinensis_Russell|RUSV2a.043921.1	A.chinensis_Russell|RUSV2a.043922.1	A.chinensis_Hongyang|Actinidia32068	A.chinensis_Hongyang|Actinidia39389	A.chinensis_Red5|RED5V2.015366.1.1	A.chinensis_Red5|RED5V2.019077.1.1	A.chinensis_Red5|RED5V2.019078.1.1	A.chinensis_Red5|RED5V2.026152.1.1	A.chinensis_Red5|RED5V2.026542.1.1	A.chinensis_Red5|RED5V2.041309.1.1	A.chinensis_Red5|RED5V2.042914.1.1	Actinidia_eriantha|DTZ79_12g08010	Actinidia_eriantha|DTZ79_12g08030	Actinidia_eriantha|DTZ79_23g12580	Vaccinium_darrowii|Vadar_000650	Vaccinium_darrowii|Vadar_010451	Vaccinium_darrowii|Vadar_018853	Vaccinium_darrowii|Vadar_021057	Vaccinium_darrowii|Vadar_024756	Vaccinium_darrowii|Vadar_026046
122	A.deliciosa_Hayward|AdH_00003337	A.deliciosa_Hayward|AdH_00015781	A.deliciosa_Hayward|AdH_00050673	A.deliciosa_Hayward|AdH_00053659	A.deliciosa_Hayward|AdH_00065235	A.chinensis_Russell|RUSV2a.008592.2	A.chinensis_Russell|RUSV2a.016845.1	A.chinensis_Russell|RUSV2a.024894.1	A.chinensis_Russell|RUSV2a.044451.1	A.chinensis_Russell|RUSV2a.044454.1	A.chinensis_Russell|RUSV2a.044457.1	A.chinensis_Russell|RUSV2a.044460.1	A.chinensis_Hongyang|Actinidia05320	A.chinensis_Hongyang|Actinidia13153	A.chinensis_Hongyang|Actinidia26477	A.chinensis_Hongyang|Actinidia34421	A.chinensis_Red5|RED5V2.008592.2.2	A.chinensis_Red5|RED5V2.016845.1.1	A.chinensis_Red5|RED5V2.024894.1.1	A.chinensis_Red5|RED5V2.044454.1.1	A.chinensis_Red5|RED5V2.050258.1.1	A.chinensis_Red5|RED5V2.050267.1.1	Actinidia_eriantha|DTZ79_02g09840	Actinidia_eriantha|DTZ79_08g02670	Actinidia_eriantha|DTZ79_13g10590	Actinidia_eriantha|DTZ79_15g15240	Actinidia_eriantha|DTZ79_22g05330	Actinidia_eriantha|DTZ79_22g12960	Vaccinium_darrowii|Vadar_004812	Vaccinium_darrowii|Vadar_009276	Vaccinium_darrowii|Vadar_009527	Vaccinium_darrowii|Vadar_014602	Vaccinium_darrowii|Vadar_017357	Vaccinium_darrowii|Vadar_029613	Vaccinium_darrowii|Vadar_030097
123	A.deliciosa_Hayward|AdH_00015834	A.deliciosa_Hayward|AdH_00047084	A.deliciosa_Hayward|AdH_00050757	A.deliciosa_Hayward|AdH_00057142	A.deliciosa_Hayward|AdH_00066157	A.deliciosa_Hayward|AdH_00068364	A.chinensis_Russell|RUSV2a.001739.1	A.chinensis_Russell|RUSV2a.014832.1	A.chinensis_Russell|RUSV2a.016818.1	A.chinensis_Russell|RUSV2a.025824.1	A.chinensis_Russell|RUSV2a.027785.1	A.chinensis_Russell|RUSV2a.027785.2	A.chinensis_Russell|RUSV2a.046585.1	A.chinensis_Russell|RUSV2a.046587.1	A.chinensis_Hongyang|Actinidia01108	A.chinensis_Hongyang|Actinidia23899	A.chinensis_Hongyang|Actinidia29126	A.chinensis_Hongyang|Actinidia29674	A.chinensis_Hongyang|Actinidia34446	A.chinensis_Red5|RED5V2.001739.1.1	A.chinensis_Red5|RED5V2.002975.1.1	A.chinensis_Red5|RED5V2.008628.1.1	A.chinensis_Red5|RED5V2.014832.1.1	A.chinensis_Red5|RED5V2.016818.1.1	A.chinensis_Red5|RED5V2.025824.1.1	Actinidia_eriantha|DTZ79_02g05840	Actinidia_eriantha|DTZ79_03g04830	Actinidia_eriantha|DTZ79_13g10820	Actinidia_eriantha|DTZ79_23g04680	Actinidia_eriantha|DTZ79_24g08720	Vaccinium_darrowii|Vadar_000682	Vaccinium_darrowii|Vadar_008626	Vaccinium_darrowii|Vadar_020640	Vaccinium_darrowii|Vadar_020936	Vaccinium_darrowii|Vadar_030160
124	A.deliciosa_Hayward|AdH_00008560	A.deliciosa_Hayward|AdH_00018256	A.deliciosa_Hayward|AdH_00023815	A.deliciosa_Hayward|AdH_00024674	A.deliciosa_Hayward|AdH_00030347	A.deliciosa_Hayward|AdH_00044974	A.deliciosa_Hayward|AdH_00044975	A.deliciosa_Hayward|AdH_00051330	A.deliciosa_Hayward|AdH_00051331	A.deliciosa_Hayward|AdH_00052459	A.deliciosa_Hayward|AdH_00060650	A.deliciosa_Hayward|AdH_00064419	A.deliciosa_Hayward|AdH_00065008	A.deliciosa_Hayward|AdH_00065009	A.deliciosa_Hayward|AdH_00074660	A.deliciosa_Hayward|AdH_00076866	A.deliciosa_Hayward|AdH_00083390	A.deliciosa_Hayward|AdH_00084226	A.chinensis_Russell|RUSV2a.004335.1	A.chinensis_Hongyang|Actinidia09680	A.chinensis_Hongyang|Actinidia15598	A.chinensis_Hongyang|Actinidia17688	A.chinensis_Hongyang|Actinidia17901	A.chinensis_Hongyang|Actinidia23438	A.chinensis_Hongyang|Actinidia29943	A.chinensis_Hongyang|Actinidia32180	A.chinensis_Hongyang|Actinidia33028	A.chinensis_Hongyang|Actinidia35710	A.chinensis_Hongyang|Actinidia37869	Actinidia_eriantha|DTZ79_20g05280	Vaccinium_darrowii|Vadar_012306	Vaccinium_darrowii|Vadar_017876	Vaccinium_darrowii|Vadar_021283	Vaccinium_darrowii|Vadar_023090	Vaccinium_darrowii|Vadar_034503
125	A.deliciosa_Hayward|AdH_00029686	A.deliciosa_Hayward|AdH_00047786	A.deliciosa_Hayward|AdH_00048964	A.deliciosa_Hayward|AdH_00057478	A.deliciosa_Hayward|AdH_00059815	A.chinensis_Russell|RUSV2a.013770.1	A.chinensis_Russell|RUSV2a.014993.1	A.chinensis_Russell|RUSV2a.017440.1	A.chinensis_Russell|RUSV2a.019407.1	A.chinensis_Russell|RUSV2a.019426.1	A.chinensis_Russell|RUSV2a.020570.1	A.chinensis_Russell|RUSV2a.044038.1	A.chinensis_Russell|RUSV2a.045635.1	A.chinensis_Russell|RUSV2a.046035.1	A.chinensis_Russell|RUSV2a.046194.1	A.chinensis_Hongyang|Actinidia05094	A.chinensis_Hongyang|Actinidia05533	A.chinensis_Hongyang|Actinidia09922	A.chinensis_Hongyang|Actinidia30514	A.chinensis_Red5|RED5V2.013770.1.1	A.chinensis_Red5|RED5V2.014993.1.1	A.chinensis_Red5|RED5V2.017440.1.1	A.chinensis_Red5|RED5V2.019407.1.1	A.chinensis_Red5|RED5V2.019426.1.1	A.chinensis_Red5|RED5V2.020570.1.1	A.chinensis_Red5|RED5V2.025041.1.1	A.chinensis_Red5|RED5V2.033323.1.1	Actinidia_eriantha|DTZ79_12g10710	Actinidia_eriantha|DTZ79_15g13270	Actinidia_eriantha|DTZ79_17g07720	Actinidia_eriantha|DTZ79_18g09870	Vaccinium_darrowii|Vadar_005936	Vaccinium_darrowii|Vadar_021004	Vaccinium_darrowii|Vadar_030332	Vaccinium_darrowii|Vadar_031695
126	A.deliciosa_Hayward|AdH_00009651	A.deliciosa_Hayward|AdH_00024334	A.deliciosa_Hayward|AdH_00037600	A.deliciosa_Hayward|AdH_00048040	A.deliciosa_Hayward|AdH_00066602	A.deliciosa_Hayward|AdH_00078242	A.deliciosa_Hayward|AdH_00078243	A.deliciosa_Hayward|AdH_00080978	A.deliciosa_Hayward|AdH_00080984	A.deliciosa_Hayward|AdH_00080985	A.deliciosa_Hayward|AdH_00086500	A.deliciosa_Hayward|AdH_00089727	A.chinensis_Russell|RUSV2a.032138.1	A.chinensis_Russell|RUSV2a.046679.1	A.chinensis_Hongyang|Actinidia03524	A.chinensis_Hongyang|Actinidia05403	A.chinensis_Hongyang|Actinidia22604	A.chinensis_Hongyang|Actinidia23315	A.chinensis_Hongyang|Actinidia24178	A.chinensis_Hongyang|Actinidia24775	A.chinensis_Hongyang|Actinidia32592	A.chinensis_Red5|RED5V2.028491.1.1	A.chinensis_Red5|RED5V2.032138.1.1	A.chinensis_Red5|RED5V2.055074.1	Actinidia_eriantha|DTZ79_05g03630	Actinidia_eriantha|DTZ79_22g03550	Actinidia_eriantha|DTZ79_24g04380	Actinidia_eriantha|DTZ79_26g00620	Actinidia_eriantha|DTZ79_26g00650	Actinidia_eriantha|DTZ79_28g08740	Vaccinium_darrowii|Vadar_009198	Vaccinium_darrowii|Vadar_010296	Vaccinium_darrowii|Vadar_014753	Vaccinium_darrowii|Vadar_027351	Vaccinium_darrowii|Vadar_027372
127	A.deliciosa_Hayward|AdH_00000867	A.deliciosa_Hayward|AdH_00026624	A.deliciosa_Hayward|AdH_00049584	A.deliciosa_Hayward|AdH_00051092	A.deliciosa_Hayward|AdH_00067651	A.deliciosa_Hayward|AdH_00083919	A.deliciosa_Hayward|AdH_00084658	A.chinensis_Russell|RUSV2a.009414.1	A.chinensis_Russell|RUSV2a.009414.2	A.chinensis_Russell|RUSV2a.015871.1	A.chinensis_Russell|RUSV2a.015871.2	A.chinensis_Russell|RUSV2a.028113.1	A.chinensis_Russell|RUSV2a.028964.1	A.chinensis_Russell|RUSV2a.041699.1	A.chinensis_Russell|RUSV2a.041897.1	A.chinensis_Hongyang|Actinidia03412	A.chinensis_Hongyang|Actinidia05783	A.chinensis_Hongyang|Actinidia10868	A.chinensis_Hongyang|Actinidia12635	A.chinensis_Hongyang|Actinidia30946	A.chinensis_Hongyang|Actinidia31488	A.chinensis_Red5|RED5V2.054290.1	A.chinensis_Red5|RED5V2.054334.1	A.chinensis_Red5|RED5V2.054336.1	A.chinensis_Red5|RED5V2.054757.1	A.chinensis_Red5|RED5V2.054791.1	A.chinensis_Red5|RED5V2.055192.1	Actinidia_eriantha|DTZ79_08g13530	Actinidia_eriantha|DTZ79_08g13600	Actinidia_eriantha|DTZ79_14g07020	Actinidia_eriantha|DTZ79_14g10090	Actinidia_eriantha|DTZ79_15g04210	Actinidia_eriantha|DTZ79_15g10370	Actinidia_eriantha|DTZ79_15g10460	Actinidia_eriantha|DTZ79_25g07800
128	A.deliciosa_Hayward|AdH_00002255	Vaccinium_darrowii|Vadar_000481	Vaccinium_darrowii|Vadar_000787	Vaccinium_darrowii|Vadar_001832	Vaccinium_darrowii|Vadar_004519	Vaccinium_darrowii|Vadar_004869	Vaccinium_darrowii|Vadar_005774	Vaccinium_darrowii|Vadar_006160	Vaccinium_darrowii|Vadar_006977	Vaccinium_darrowii|Vadar_009529	Vaccinium_darrowii|Vadar_011228	Vaccinium_darrowii|Vadar_011818	Vaccinium_darrowii|Vadar_014157	Vaccinium_darrowii|Vadar_014502	Vaccinium_darrowii|Vadar_014982	Vaccinium_darrowii|Vadar_015547	Vaccinium_darrowii|Vadar_016010	Vaccinium_darrowii|Vadar_018064	Vaccinium_darrowii|Vadar_020098	Vaccinium_darrowii|Vadar_020374	Vaccinium_darrowii|Vadar_020516	Vaccinium_darrowii|Vadar_022401	Vaccinium_darrowii|Vadar_022417	Vaccinium_darrowii|Vadar_023860	Vaccinium_darrowii|Vadar_025359	Vaccinium_darrowii|Vadar_025847	Vaccinium_darrowii|Vadar_028080	Vaccinium_darrowii|Vadar_028103	Vaccinium_darrowii|Vadar_028460	Vaccinium_darrowii|Vadar_028520	Vaccinium_darrowii|Vadar_030339	Vaccinium_darrowii|Vadar_031826	Vaccinium_darrowii|Vadar_031829	Vaccinium_darrowii|Vadar_034299	Vaccinium_darrowii|Vadar_034515
129	A.deliciosa_Hayward|AdH_00056214	A.deliciosa_Hayward|AdH_00056215	A.deliciosa_Hayward|AdH_00056216	A.deliciosa_Hayward|AdH_00056220	A.deliciosa_Hayward|AdH_00056222	A.deliciosa_Hayward|AdH_00056265	A.deliciosa_Hayward|AdH_00056287	A.deliciosa_Hayward|AdH_00056307	A.chinensis_Russell|RUSV2a.045863.1	A.chinensis_Russell|RUSV2a.045864.1	A.chinensis_Red5|RED5V2.032924.1.1	A.chinensis_Red5|RED5V2.032931.1.1	A.chinensis_Red5|RED5V2.033539.1.1	Actinidia_eriantha|DTZ79_01g14280	Actinidia_eriantha|DTZ79_29g03140	Actinidia_eriantha|DTZ79_29g03440	Actinidia_eriantha|DTZ79_29g04330	Actinidia_eriantha|DTZ79_29g04340	Actinidia_eriantha|DTZ79_29g05250	Actinidia_eriantha|DTZ79_29g05260	Actinidia_eriantha|DTZ79_29g05270	Actinidia_eriantha|DTZ79_29g05480	Actinidia_eriantha|DTZ79_29g05500	Actinidia_eriantha|DTZ79_29g05510	Actinidia_eriantha|DTZ79_29g05520	Actinidia_eriantha|DTZ79_29g05570	Actinidia_eriantha|DTZ79_29g05580	Actinidia_eriantha|DTZ79_29g05590	Actinidia_eriantha|DTZ79_29g05670	Actinidia_eriantha|DTZ79_29g05680	Actinidia_eriantha|DTZ79_29g05690	Actinidia_eriantha|DTZ79_29g13010	Actinidia_eriantha|DTZ79_29g13020	Actinidia_eriantha|DTZ79_29g13800	Actinidia_eriantha|DTZ79_29g13810
130	Vaccinium_darrowii|Vadar_001570	Vaccinium_darrowii|Vadar_001580	Vaccinium_darrowii|Vadar_001991	Vaccinium_darrowii|Vadar_002213	Vaccinium_darrowii|Vadar_002466	Vaccinium_darrowii|Vadar_003631	Vaccinium_darrowii|Vadar_004036	Vaccinium_darrowii|Vadar_004746	Vaccinium_darrowii|Vadar_005987	Vaccinium_darrowii|Vadar_006433	Vaccinium_darrowii|Vadar_006574	Vaccinium_darrowii|Vadar_007288	Vaccinium_darrowii|Vadar_007640	Vaccinium_darrowii|Vadar_009163	Vaccinium_darrowii|Vadar_009288	Vaccinium_darrowii|Vadar_009924	Vaccinium_darrowii|Vadar_010236	Vaccinium_darrowii|Vadar_010766	Vaccinium_darrowii|Vadar_011106	Vaccinium_darrowii|Vadar_012677	Vaccinium_darrowii|Vadar_013044	Vaccinium_darrowii|Vadar_016257	Vaccinium_darrowii|Vadar_019277	Vaccinium_darrowii|Vadar_019573	Vaccinium_darrowii|Vadar_020874	Vaccinium_darrowii|Vadar_022305	Vaccinium_darrowii|Vadar_022939	Vaccinium_darrowii|Vadar_023846	Vaccinium_darrowii|Vadar_024438	Vaccinium_darrowii|Vadar_025935	Vaccinium_darrowii|Vadar_026348	Vaccinium_darrowii|Vadar_027793	Vaccinium_darrowii|Vadar_028086	Vaccinium_darrowii|Vadar_030163	Vaccinium_darrowii|Vadar_032742
131	Vaccinium_darrowii|Vadar_001538	Vaccinium_darrowii|Vadar_001658	Vaccinium_darrowii|Vadar_001848	Vaccinium_darrowii|Vadar_002537	Vaccinium_darrowii|Vadar_003456	Vaccinium_darrowii|Vadar_004778	Vaccinium_darrowii|Vadar_005506	Vaccinium_darrowii|Vadar_005925	Vaccinium_darrowii|Vadar_006272	Vaccinium_darrowii|Vadar_006358	Vaccinium_darrowii|Vadar_006771	Vaccinium_darrowii|Vadar_008120	Vaccinium_darrowii|Vadar_008322	Vaccinium_darrowii|Vadar_009485	Vaccinium_darrowii|Vadar_010455	Vaccinium_darrowii|Vadar_010728	Vaccinium_darrowii|Vadar_011516	Vaccinium_darrowii|Vadar_014484	Vaccinium_darrowii|Vadar_015600	Vaccinium_darrowii|Vadar_015702	Vaccinium_darrowii|Vadar_015720	Vaccinium_darrowii|Vadar_017802	Vaccinium_darrowii|Vadar_019874	Vaccinium_darrowii|Vadar_020690	Vaccinium_darrowii|Vadar_021533	Vaccinium_darrowii|Vadar_024304	Vaccinium_darrowii|Vadar_024471	Vaccinium_darrowii|Vadar_024559	Vaccinium_darrowii|Vadar_024635	Vaccinium_darrowii|Vadar_025124	Vaccinium_darrowii|Vadar_025897	Vaccinium_darrowii|Vadar_026877	Vaccinium_darrowii|Vadar_029949	Vaccinium_darrowii|Vadar_031266	Vaccinium_darrowii|Vadar_032805
132	Vaccinium_darrowii|Vadar_001678	Vaccinium_darrowii|Vadar_001946	Vaccinium_darrowii|Vadar_002668	Vaccinium_darrowii|Vadar_004910	Vaccinium_darrowii|Vadar_005067	Vaccinium_darrowii|Vadar_005879	Vaccinium_darrowii|Vadar_006040	Vaccinium_darrowii|Vadar_008555	Vaccinium_darrowii|Vadar_011432	Vaccinium_darrowii|Vadar_012343	Vaccinium_darrowii|Vadar_012416	Vaccinium_darrowii|Vadar_014124	Vaccinium_darrowii|Vadar_015526	Vaccinium_darrowii|Vadar_020063	Vaccinium_darrowii|Vadar_021267	Vaccinium_darrowii|Vadar_022979	Vaccinium_darrowii|Vadar_023577	Vaccinium_darrowii|Vadar_024036	Vaccinium_darrowii|Vadar_024363	Vaccinium_darrowii|Vadar_024639	Vaccinium_darrowii|Vadar_026072	Vaccinium_darrowii|Vadar_026486	Vaccinium_darrowii|Vadar_027685	Vaccinium_darrowii|Vadar_028085	Vaccinium_darrowii|Vadar_028261	Vaccinium_darrowii|Vadar_028441	Vaccinium_darrowii|Vadar_028817	Vaccinium_darrowii|Vadar_029889	Vaccinium_darrowii|Vadar_030374	Vaccinium_darrowii|Vadar_030424	Vaccinium_darrowii|Vadar_030429	Vaccinium_darrowii|Vadar_031373	Vaccinium_darrowii|Vadar_032924	Vaccinium_darrowii|Vadar_032966	Vaccinium_darrowii|Vadar_034509
133	Vaccinium_darrowii|Vadar_001106	Vaccinium_darrowii|Vadar_001115	Vaccinium_darrowii|Vadar_001505	Vaccinium_darrowii|Vadar_003417	Vaccinium_darrowii|Vadar_004924	Vaccinium_darrowii|Vadar_006271	Vaccinium_darrowii|Vadar_006464	Vaccinium_darrowii|Vadar_007780	Vaccinium_darrowii|Vadar_007956	Vaccinium_darrowii|Vadar_010122	Vaccinium_darrowii|Vadar_012419	Vaccinium_darrowii|Vadar_013417	Vaccinium_darrowii|Vadar_013472	Vaccinium_darrowii|Vadar_014647	Vaccinium_darrowii|Vadar_015129	Vaccinium_darrowii|Vadar_019662	Vaccinium_darrowii|Vadar_022174	Vaccinium_darrowii|Vadar_025139	Vaccinium_darrowii|Vadar_026019	Vaccinium_darrowii|Vadar_026151	Vaccinium_darrowii|Vadar_026220	Vaccinium_darrowii|Vadar_026323	Vaccinium_darrowii|Vadar_027290	Vaccinium_darrowii|Vadar_028255	Vaccinium_darrowii|Vadar_029799	Vaccinium_darrowii|Vadar_030213	Vaccinium_darrowii|Vadar_030537	Vaccinium_darrowii|Vadar_032007	Vaccinium_darrowii|Vadar_032207	Vaccinium_darrowii|Vadar_033127	Vaccinium_darrowii|Vadar_033519	Vaccinium_darrowii|Vadar_033542	Vaccinium_darrowii|Vadar_033543	Vaccinium_darrowii|Vadar_034170	Vaccinium_darrowii|Vadar_034273
134	Vaccinium_darrowii|Vadar_001457	Vaccinium_darrowii|Vadar_005564	Vaccinium_darrowii|Vadar_005902	Vaccinium_darrowii|Vadar_006699	Vaccinium_darrowii|Vadar_007185	Vaccinium_darrowii|Vadar_007751	Vaccinium_darrowii|Vadar_007832	Vaccinium_darrowii|Vadar_009630	Vaccinium_darrowii|Vadar_009652	Vaccinium_darrowii|Vadar_009721	Vaccinium_darrowii|Vadar_010018	Vaccinium_darrowii|Vadar_010299	Vaccinium_darrowii|Vadar_012073	Vaccinium_darrowii|Vadar_013845	Vaccinium_darrowii|Vadar_014916	Vaccinium_darrowii|Vadar_016001	Vaccinium_darrowii|Vadar_016106	Vaccinium_darrowii|Vadar_016408	Vaccinium_darrowii|Vadar_019323	Vaccinium_darrowii|Vadar_019366	Vaccinium_darrowii|Vadar_019911	Vaccinium_darrowii|Vadar_020658	Vaccinium_darrowii|Vadar_021237	Vaccinium_darrowii|Vadar_022512	Vaccinium_darrowii|Vadar_023953	Vaccinium_darrowii|Vadar_024267	Vaccinium_darrowii|Vadar_027133	Vaccinium_darrowii|Vadar_027848	Vaccinium_darrowii|Vadar_029162	Vaccinium_darrowii|Vadar_029263	Vaccinium_darrowii|Vadar_030813	Vaccinium_darrowii|Vadar_031977	Vaccinium_darrowii|Vadar_033785	Vaccinium_darrowii|Vadar_034363	Vaccinium_darrowii|Vadar_034450
135	A.deliciosa_Hayward|AdH_00013330	A.deliciosa_Hayward|AdH_00023412	A.deliciosa_Hayward|AdH_00038070	A.deliciosa_Hayward|AdH_00043698	A.chinensis_Russell|RUSV2a.006327.1	A.chinensis_Russell|RUSV2a.021945.1	A.chinensis_Russell|RUSV2a.026704.1	A.chinensis_Russell|RUSV2a.030712.1	A.chinensis_Russell|RUSV2a.031371.1	A.chinensis_Russell|RUSV2a.041107.1	A.chinensis_Russell|RUSV2a.045889.1	A.chinensis_Russell|RUSV2a.046977.1	A.chinensis_Russell|RUSV2a.046982.1	A.chinensis_Hongyang|Actinidia04035	A.chinensis_Hongyang|Actinidia06085	A.chinensis_Hongyang|Actinidia07839	A.chinensis_Hongyang|Actinidia19044	A.chinensis_Hongyang|Actinidia34990	A.chinensis_Red5|RED5V2.005739.1.1	A.chinensis_Red5|RED5V2.006327.1.1	A.chinensis_Red5|RED5V2.014142.1.1	A.chinensis_Red5|RED5V2.021945.1.1	A.chinensis_Red5|RED5V2.026704.1.1	A.chinensis_Red5|RED5V2.030712.1.1	A.chinensis_Red5|RED5V2.045889.1.1	Actinidia_eriantha|DTZ79_05g06970	Actinidia_eriantha|DTZ79_06g03790	Actinidia_eriantha|DTZ79_06g14760	Actinidia_eriantha|DTZ79_13g02210	Actinidia_eriantha|DTZ79_13g02240	Actinidia_eriantha|DTZ79_23g14520	Actinidia_eriantha|DTZ79_29g06860	Vaccinium_darrowii|Vadar_026452	Vaccinium_darrowii|Vadar_026679
136	A.deliciosa_Hayward|AdH_00009239	A.deliciosa_Hayward|AdH_00013042	A.deliciosa_Hayward|AdH_00018092	A.deliciosa_Hayward|AdH_00038543	A.deliciosa_Hayward|AdH_00039133	A.deliciosa_Hayward|AdH_00062773	A.deliciosa_Hayward|AdH_00064265	A.chinensis_Russell|RUSV2a.008218.1	A.chinensis_Russell|RUSV2a.018073.1	A.chinensis_Russell|RUSV2a.022048.1	A.chinensis_Russell|RUSV2a.029689.1	A.chinensis_Russell|RUSV2a.044159.1	A.chinensis_Russell|RUSV2a.047323.1	A.chinensis_Russell|RUSV2a.047384.1	A.chinensis_Hongyang|Actinidia15124	A.chinensis_Hongyang|Actinidia16205	A.chinensis_Hongyang|Actinidia18437	A.chinensis_Hongyang|Actinidia19372	A.chinensis_Hongyang|Actinidia36771	A.chinensis_Hongyang|Actinidia37460	A.chinensis_Red5|RED5V2.002463.1.1	A.chinensis_Red5|RED5V2.003373.1.1	A.chinensis_Red5|RED5V2.008218.1.1	A.chinensis_Red5|RED5V2.018073.1.1	A.chinensis_Red5|RED5V2.022048.1.1	A.chinensis_Red5|RED5V2.026793.1.1	A.chinensis_Red5|RED5V2.029689.1.1	Actinidia_eriantha|DTZ79_07g12260	Actinidia_eriantha|DTZ79_16g13420	Actinidia_eriantha|DTZ79_26g05410	Vaccinium_darrowii|Vadar_014116	Vaccinium_darrowii|Vadar_014376	Vaccinium_darrowii|Vadar_021742	Vaccinium_darrowii|Vadar_030382
137	A.deliciosa_Hayward|AdH_00013718	A.deliciosa_Hayward|AdH_00040154	A.deliciosa_Hayward|AdH_00042449	A.deliciosa_Hayward|AdH_00057256	A.deliciosa_Hayward|AdH_00069862	A.deliciosa_Hayward|AdH_00077827	A.chinensis_Russell|RUSV2a.005365.1	A.chinensis_Russell|RUSV2a.007921.1	A.chinensis_Russell|RUSV2a.022821.1	A.chinensis_Russell|RUSV2a.026571.1	A.chinensis_Russell|RUSV2a.027276.1	A.chinensis_Russell|RUSV2a.046098.1	A.chinensis_Russell|RUSV2a.046133.1	A.chinensis_Hongyang|Actinidia06486	A.chinensis_Hongyang|Actinidia08523	A.chinensis_Hongyang|Actinidia17203	A.chinensis_Hongyang|Actinidia18890	A.chinensis_Hongyang|Actinidia40203	A.chinensis_Red5|RED5V2.005365.1.1	A.chinensis_Red5|RED5V2.007921.1.1	A.chinensis_Red5|RED5V2.022821.1.1	A.chinensis_Red5|RED5V2.026571.1.1	A.chinensis_Red5|RED5V2.027276.1.1	A.chinensis_Red5|RED5V2.033168.1.1	Actinidia_eriantha|DTZ79_05g02320	Actinidia_eriantha|DTZ79_05g02610	Actinidia_eriantha|DTZ79_06g06150	Actinidia_eriantha|DTZ79_07g08640	Actinidia_eriantha|DTZ79_20g05850	Actinidia_eriantha|DTZ79_23g12840	Actinidia_eriantha|DTZ79_24g02560	Actinidia_eriantha|DTZ79_29g09480	Vaccinium_darrowii|Vadar_007389	Vaccinium_darrowii|Vadar_009373
138	A.deliciosa_Hayward|AdH_00045557	A.deliciosa_Hayward|AdH_00045559	A.deliciosa_Hayward|AdH_00045560	A.deliciosa_Hayward|AdH_00055796	A.chinensis_Russell|RUSV2a.014251.1	A.chinensis_Russell|RUSV2a.014252.1	A.chinensis_Russell|RUSV2a.014253.1	A.chinensis_Russell|RUSV2a.014254.1	A.chinensis_Russell|RUSV2a.014256.1	A.chinensis_Russell|RUSV2a.014257.1	A.chinensis_Russell|RUSV2a.014260.1	A.chinensis_Russell|RUSV2a.032773.1	A.chinensis_Hongyang|Actinidia08098	A.chinensis_Hongyang|Actinidia08099	A.chinensis_Hongyang|Actinidia08100	A.chinensis_Hongyang|Actinidia08101	A.chinensis_Hongyang|Actinidia08102	A.chinensis_Hongyang|Actinidia30685	A.chinensis_Red5|RED5V2.014251.1.1	A.chinensis_Red5|RED5V2.014252.1.1	A.chinensis_Red5|RED5V2.014253.1.1	A.chinensis_Red5|RED5V2.014254.1.1	A.chinensis_Red5|RED5V2.014256.1.1	A.chinensis_Red5|RED5V2.014257.1.1	A.chinensis_Red5|RED5V2.032773.1.1	A.chinensis_Red5|RED5V2.054255.1	Actinidia_eriantha|DTZ79_00g03320	Actinidia_eriantha|DTZ79_13g03670	Actinidia_eriantha|DTZ79_13g03680	Actinidia_eriantha|DTZ79_13g03690	Actinidia_eriantha|DTZ79_13g03710	Actinidia_eriantha|DTZ79_13g18100	Actinidia_eriantha|DTZ79_13g18110	Vaccinium_darrowii|Vadar_025357
139	A.deliciosa_Hayward|AdH_00018931	A.deliciosa_Hayward|AdH_00031472	A.deliciosa_Hayward|AdH_00033609	A.deliciosa_Hayward|AdH_00046144	A.deliciosa_Hayward|AdH_00050963	A.deliciosa_Hayward|AdH_00083703	A.chinensis_Russell|RUSV2a.000660.1	A.chinensis_Russell|RUSV2a.014490.1	A.chinensis_Russell|RUSV2a.016749.1	A.chinensis_Russell|RUSV2a.018748.1	A.chinensis_Russell|RUSV2a.019902.1	A.chinensis_Russell|RUSV2a.028921.1	A.chinensis_Hongyang|Actinidia02113	A.chinensis_Hongyang|Actinidia05197	A.chinensis_Hongyang|Actinidia07318	A.chinensis_Hongyang|Actinidia21949	A.chinensis_Hongyang|Actinidia27461	A.chinensis_Hongyang|Actinidia38719	A.chinensis_Red5|RED5V2.000660.1.1	A.chinensis_Red5|RED5V2.014490.1.1	A.chinensis_Red5|RED5V2.016749.1.1	A.chinensis_Red5|RED5V2.018748.1.1	A.chinensis_Red5|RED5V2.019902.1.1	A.chinensis_Red5|RED5V2.028921.1.1	Actinidia_eriantha|DTZ79_01g07810	Actinidia_eriantha|DTZ79_13g06150	Actinidia_eriantha|DTZ79_14g06000	Actinidia_eriantha|DTZ79_16g09600	Actinidia_eriantha|DTZ79_16g13130	Actinidia_eriantha|DTZ79_18g02360	Vaccinium_darrowii|Vadar_006383	Vaccinium_darrowii|Vadar_009339	Vaccinium_darrowii|Vadar_015406	Vaccinium_darrowii|Vadar_023157
140	A.deliciosa_Hayward|AdH_00000454	A.deliciosa_Hayward|AdH_00006221	A.deliciosa_Hayward|AdH_00033006	A.deliciosa_Hayward|AdH_00043202	A.deliciosa_Hayward|AdH_00052858	A.deliciosa_Hayward|AdH_00061087	A.deliciosa_Hayward|AdH_00088055	A.deliciosa_Hayward|AdH_00089868	A.deliciosa_Hayward|AdH_00092978	A.chinensis_Hongyang|Actinidia23256	A.chinensis_Hongyang|Actinidia24346	Actinidia_eriantha|DTZ79_13g05850	Vaccinium_darrowii|Vadar_000761	Vaccinium_darrowii|Vadar_002142	Vaccinium_darrowii|Vadar_004989	Vaccinium_darrowii|Vadar_006924	Vaccinium_darrowii|Vadar_007781	Vaccinium_darrowii|Vadar_008109	Vaccinium_darrowii|Vadar_008459	Vaccinium_darrowii|Vadar_008690	Vaccinium_darrowii|Vadar_011833	Vaccinium_darrowii|Vadar_013947	Vaccinium_darrowii|Vadar_014300	Vaccinium_darrowii|Vadar_016027	Vaccinium_darrowii|Vadar_016759	Vaccinium_darrowii|Vadar_020628	Vaccinium_darrowii|Vadar_025217	Vaccinium_darrowii|Vadar_026018	Vaccinium_darrowii|Vadar_027340	Vaccinium_darrowii|Vadar_029032	Vaccinium_darrowii|Vadar_030635	Vaccinium_darrowii|Vadar_031655	Vaccinium_darrowii|Vadar_033579	Vaccinium_darrowii|Vadar_033815
141	A.deliciosa_Hayward|AdH_00003496	A.deliciosa_Hayward|AdH_00028720	A.deliciosa_Hayward|AdH_00050492	A.deliciosa_Hayward|AdH_00068780	A.deliciosa_Hayward|AdH_00086326	A.chinensis_Russell|RUSV2a.008481.1	A.chinensis_Russell|RUSV2a.008530.1	A.chinensis_Russell|RUSV2a.020943.1	A.chinensis_Russell|RUSV2a.020944.1	A.chinensis_Russell|RUSV2a.030147.1	A.chinensis_Russell|RUSV2a.044696.1	A.chinensis_Russell|RUSV2a.045758.1	A.chinensis_Hongyang|Actinidia06760	A.chinensis_Hongyang|Actinidia07153	A.chinensis_Hongyang|Actinidia13078	A.chinensis_Hongyang|Actinidia22446	A.chinensis_Hongyang|Actinidia24116	A.chinensis_Hongyang|Actinidia32439	A.chinensis_Hongyang|Actinidia32440	A.chinensis_Red5|RED5V2.003785.1.1	A.chinensis_Red5|RED5V2.008481.1.1	A.chinensis_Red5|RED5V2.008530.1.1	A.chinensis_Red5|RED5V2.020943.1.1	A.chinensis_Red5|RED5V2.020944.1.1	A.chinensis_Red5|RED5V2.030147.1.1	A.chinensis_Red5|RED5V2.044696.1.1	A.chinensis_Red5|RED5V2.045758.1.1	Actinidia_eriantha|DTZ79_15g06470	Actinidia_eriantha|DTZ79_26g09680	Vaccinium_darrowii|Vadar_003187	Vaccinium_darrowii|Vadar_018633	Vaccinium_darrowii|Vadar_021581	Vaccinium_darrowii|Vadar_026310	Vaccinium_darrowii|Vadar_029073
142	A.deliciosa_Hayward|AdH_00007156	A.deliciosa_Hayward|AdH_00010479	A.deliciosa_Hayward|AdH_00029964	A.deliciosa_Hayward|AdH_00050461	A.deliciosa_Hayward|AdH_00056928	A.deliciosa_Hayward|AdH_00060690	A.deliciosa_Hayward|AdH_00078086	A.deliciosa_Hayward|AdH_00088374	A.chinensis_Russell|RUSV2a.008469.1	A.chinensis_Russell|RUSV2a.008519.1	A.chinensis_Russell|RUSV2a.021491.1	A.chinensis_Russell|RUSV2a.022913.1	A.chinensis_Russell|RUSV2a.042498.1	A.chinensis_Russell|RUSV2a.042635.1	A.chinensis_Russell|RUSV2a.042706.1	A.chinensis_Russell|RUSV2a.045525.1	A.chinensis_Hongyang|Actinidia02543	A.chinensis_Hongyang|Actinidia28909	A.chinensis_Hongyang|Actinidia35492	A.chinensis_Red5|RED5V2.003176.1.1	A.chinensis_Red5|RED5V2.008469.1.1	A.chinensis_Red5|RED5V2.008519.1.1	A.chinensis_Red5|RED5V2.019715.1.1	A.chinensis_Red5|RED5V2.021491.1.1	A.chinensis_Red5|RED5V2.022913.1.1	A.chinensis_Red5|RED5V2.033237.1.1	A.chinensis_Red5|RED5V2.045525.1.1	Actinidia_eriantha|DTZ79_15g06330	Actinidia_eriantha|DTZ79_18g08680	Actinidia_eriantha|DTZ79_19g06500	Actinidia_eriantha|DTZ79_20g07190	Actinidia_eriantha|DTZ79_28g00240	Vaccinium_darrowii|Vadar_019301	Vaccinium_darrowii|Vadar_029656
143	A.deliciosa_Hayward|AdH_00001417	A.deliciosa_Hayward|AdH_00006844	A.deliciosa_Hayward|AdH_00008438	A.deliciosa_Hayward|AdH_00031896	A.deliciosa_Hayward|AdH_00041004	A.deliciosa_Hayward|AdH_00067105	A.chinensis_Russell|RUSV2a.002611.1	A.chinensis_Russell|RUSV2a.002629.1	A.chinensis_Russell|RUSV2a.003295.1	A.chinensis_Russell|RUSV2a.007570.1	A.chinensis_Russell|RUSV2a.009224.1	A.chinensis_Russell|RUSV2a.019772.1	A.chinensis_Russell|RUSV2a.020312.1	A.chinensis_Hongyang|Actinidia03169	A.chinensis_Hongyang|Actinidia06149	A.chinensis_Hongyang|Actinidia10143	A.chinensis_Hongyang|Actinidia20245	A.chinensis_Hongyang|Actinidia28116	A.chinensis_Red5|RED5V2.002611.1.1	A.chinensis_Red5|RED5V2.002629.1.1	A.chinensis_Red5|RED5V2.003295.1.1	A.chinensis_Red5|RED5V2.007570.1.1	A.chinensis_Red5|RED5V2.019772.1.1	A.chinensis_Red5|RED5V2.055236.1	A.chinensis_Red5|RED5V2.055248.1	Actinidia_eriantha|DTZ79_03g01020	Actinidia_eriantha|DTZ79_03g08830	Actinidia_eriantha|DTZ79_03g22660	Actinidia_eriantha|DTZ79_07g03890	Actinidia_eriantha|DTZ79_18g00730	Actinidia_eriantha|DTZ79_18g07180	Vaccinium_darrowii|Vadar_003462	Vaccinium_darrowii|Vadar_014662	Vaccinium_darrowii|Vadar_033071
144	A.deliciosa_Hayward|AdH_00021612	A.deliciosa_Hayward|AdH_00084731	A.deliciosa_Hayward|AdH_00084758	A.deliciosa_Hayward|AdH_00084838	A.deliciosa_Hayward|AdH_00084840	A.deliciosa_Hayward|AdH_00084842	A.deliciosa_Hayward|AdH_00084845	A.deliciosa_Hayward|AdH_00084892	A.deliciosa_Hayward|AdH_00084899	A.deliciosa_Hayward|AdH_00084902	A.deliciosa_Hayward|AdH_00085107	A.chinensis_Russell|RUSV2a.016173.1	A.chinensis_Russell|RUSV2a.041560.1	A.chinensis_Russell|RUSV2a.041598.1	A.chinensis_Russell|RUSV2a.046113.1	A.chinensis_Russell|RUSV2a.051804.1	A.chinensis_Russell|RUSV2a.051805.1	A.chinensis_Russell|RUSV2a.053152.1	A.chinensis_Hongyang|Actinidia15942	A.chinensis_Hongyang|Actinidia20689	A.chinensis_Red5|RED5V2.016156.1.1	A.chinensis_Red5|RED5V2.016173.1.1	A.chinensis_Red5|RED5V2.016192.1.1	A.chinensis_Red5|RED5V2.016194.1.1	A.chinensis_Red5|RED5V2.016229.1.1	A.chinensis_Red5|RED5V2.016232.1.1	A.chinensis_Red5|RED5V2.041598.1.1	A.chinensis_Red5|RED5V2.046113.1.1	A.chinensis_Red5|RED5V2.051178.1.1	Actinidia_eriantha|DTZ79_14g11110	Actinidia_eriantha|DTZ79_14g11120	Actinidia_eriantha|DTZ79_14g11170	Actinidia_eriantha|DTZ79_14g11250	Actinidia_eriantha|DTZ79_14g12000
145	A.deliciosa_Hayward|AdH_00002969	A.deliciosa_Hayward|AdH_00002970	A.deliciosa_Hayward|AdH_00066302	A.chinensis_Russell|RUSV2a.008785.1	A.chinensis_Russell|RUSV2a.008786.1	A.chinensis_Russell|RUSV2a.043272.1	A.chinensis_Hongyang|Actinidia13838	A.chinensis_Hongyang|Actinidia13839	A.chinensis_Hongyang|Actinidia20857	A.chinensis_Hongyang|Actinidia24790	A.chinensis_Red5|RED5V2.008785.1.1	A.chinensis_Red5|RED5V2.008786.1.1	A.chinensis_Red5|RED5V2.043272.1.1	Actinidia_eriantha|DTZ79_02g05040	Actinidia_eriantha|DTZ79_08g04670	Actinidia_eriantha|DTZ79_08g04700	Actinidia_eriantha|DTZ79_08g04790	Actinidia_eriantha|DTZ79_10g04630	Vaccinium_darrowii|Vadar_000426	Vaccinium_darrowii|Vadar_000565	Vaccinium_darrowii|Vadar_001407	Vaccinium_darrowii|Vadar_001545	Vaccinium_darrowii|Vadar_002495	Vaccinium_darrowii|Vadar_009714	Vaccinium_darrowii|Vadar_012501	Vaccinium_darrowii|Vadar_015860	Vaccinium_darrowii|Vadar_016019	Vaccinium_darrowii|Vadar_018091	Vaccinium_darrowii|Vadar_021732	Vaccinium_darrowii|Vadar_023870	Vaccinium_darrowii|Vadar_025027	Vaccinium_darrowii|Vadar_030675	Vaccinium_darrowii|Vadar_033511	Vaccinium_darrowii|Vadar_034457
146	A.deliciosa_Hayward|AdH_00003714	A.deliciosa_Hayward|AdH_00021202	A.deliciosa_Hayward|AdH_00021209	A.deliciosa_Hayward|AdH_00050330	A.deliciosa_Hayward|AdH_00061841	A.deliciosa_Hayward|AdH_00086575	A.deliciosa_Hayward|AdH_00086577	A.chinensis_Russell|RUSV2a.008403.1	A.chinensis_Russell|RUSV2a.013423.1	A.chinensis_Russell|RUSV2a.016934.1	A.chinensis_Russell|RUSV2a.021514.1	A.chinensis_Russell|RUSV2a.022951.1	A.chinensis_Russell|RUSV2a.030053.1	A.chinensis_Russell|RUSV2a.032108.1	A.chinensis_Hongyang|Actinidia05432	A.chinensis_Hongyang|Actinidia07249	A.chinensis_Hongyang|Actinidia24216	A.chinensis_Hongyang|Actinidia31272	A.chinensis_Hongyang|Actinidia35465	A.chinensis_Red5|RED5V2.008403.1.1	A.chinensis_Red5|RED5V2.013423.1.1	A.chinensis_Red5|RED5V2.016934.1.1	A.chinensis_Red5|RED5V2.021514.1.1	A.chinensis_Red5|RED5V2.022951.1.1	A.chinensis_Red5|RED5V2.030053.1.1	A.chinensis_Red5|RED5V2.032108.1.1	Actinidia_eriantha|DTZ79_08g01000	Actinidia_eriantha|DTZ79_12g06730	Actinidia_eriantha|DTZ79_15g05790	Actinidia_eriantha|DTZ79_19g06600	Actinidia_eriantha|DTZ79_19g06670	Actinidia_eriantha|DTZ79_26g08830	Actinidia_eriantha|DTZ79_28g08380	Vaccinium_darrowii|Vadar_006507
147	A.deliciosa_Hayward|AdH_00019116	A.deliciosa_Hayward|AdH_00019121	A.deliciosa_Hayward|AdH_00019128	A.deliciosa_Hayward|AdH_00036810	A.deliciosa_Hayward|AdH_00069617	A.chinensis_Hongyang|Actinidia04261	Actinidia_eriantha|DTZ79_16g10390	Actinidia_eriantha|DTZ79_16g10450	Actinidia_eriantha|DTZ79_16g10500	Actinidia_eriantha|DTZ79_16g10510	Actinidia_eriantha|DTZ79_19g05400	Actinidia_eriantha|DTZ79_24g03600	Actinidia_eriantha|DTZ79_24g03630	Actinidia_eriantha|DTZ79_28g02400	Actinidia_eriantha|DTZ79_28g02410	Actinidia_eriantha|DTZ79_28g02470	Actinidia_eriantha|DTZ79_28g02530	Vaccinium_darrowii|Vadar_003054	Vaccinium_darrowii|Vadar_004741	Vaccinium_darrowii|Vadar_010164	Vaccinium_darrowii|Vadar_010652	Vaccinium_darrowii|Vadar_015169	Vaccinium_darrowii|Vadar_015667	Vaccinium_darrowii|Vadar_016233	Vaccinium_darrowii|Vadar_018504	Vaccinium_darrowii|Vadar_018558	Vaccinium_darrowii|Vadar_019390	Vaccinium_darrowii|Vadar_023115	Vaccinium_darrowii|Vadar_027209	Vaccinium_darrowii|Vadar_027923	Vaccinium_darrowii|Vadar_032773	Vaccinium_darrowii|Vadar_033618	Vaccinium_darrowii|Vadar_033619	Vaccinium_darrowii|Vadar_033993
148	A.deliciosa_Hayward|AdH_00056390	A.deliciosa_Hayward|AdH_00056391	A.deliciosa_Hayward|AdH_00056590	A.chinensis_Russell|RUSV2a.006293.1	A.chinensis_Russell|RUSV2a.006294.1	A.chinensis_Russell|RUSV2a.014162.1	A.chinensis_Russell|RUSV2a.041109.1	A.chinensis_Russell|RUSV2a.041110.1	A.chinensis_Hongyang|Actinidia17743	A.chinensis_Red5|RED5V2.006293.1.1	A.chinensis_Red5|RED5V2.006294.1.1	A.chinensis_Red5|RED5V2.041109.1.1	Actinidia_eriantha|DTZ79_06g03590	Actinidia_eriantha|DTZ79_06g03600	Actinidia_eriantha|DTZ79_06g04150	Actinidia_eriantha|DTZ79_06g15160	Actinidia_eriantha|DTZ79_06g15170	Actinidia_eriantha|DTZ79_13g02520	Actinidia_eriantha|DTZ79_29g05890	Actinidia_eriantha|DTZ79_29g05900	Actinidia_eriantha|DTZ79_29g06040	Actinidia_eriantha|DTZ79_29g07050	Vaccinium_darrowii|Vadar_001627	Vaccinium_darrowii|Vadar_006173	Vaccinium_darrowii|Vadar_006443	Vaccinium_darrowii|Vadar_006837	Vaccinium_darrowii|Vadar_012951	Vaccinium_darrowii|Vadar_016074	Vaccinium_darrowii|Vadar_016823	Vaccinium_darrowii|Vadar_017185	Vaccinium_darrowii|Vadar_017339	Vaccinium_darrowii|Vadar_024918	Vaccinium_darrowii|Vadar_029187	Vaccinium_darrowii|Vadar_030246
149	A.chinensis_Russell|RUSV2a.029278.1	A.chinensis_Russell|RUSV2a.047535.1	A.chinensis_Hongyang|Actinidia20107	A.chinensis_Hongyang|Actinidia34655	A.chinensis_Red5|RED5V2.029278.1.1	Actinidia_eriantha|DTZ79_08g06120	Actinidia_eriantha|DTZ79_22g01090	Vaccinium_darrowii|Vadar_000840	Vaccinium_darrowii|Vadar_003611	Vaccinium_darrowii|Vadar_004843	Vaccinium_darrowii|Vadar_005460	Vaccinium_darrowii|Vadar_009698	Vaccinium_darrowii|Vadar_009889	Vaccinium_darrowii|Vadar_011060	Vaccinium_darrowii|Vadar_014671	Vaccinium_darrowii|Vadar_015584	Vaccinium_darrowii|Vadar_016401	Vaccinium_darrowii|Vadar_018009	Vaccinium_darrowii|Vadar_018309	Vaccinium_darrowii|Vadar_018448	Vaccinium_darrowii|Vadar_018618	Vaccinium_darrowii|Vadar_018741	Vaccinium_darrowii|Vadar_019260	Vaccinium_darrowii|Vadar_019407	Vaccinium_darrowii|Vadar_025905	Vaccinium_darrowii|Vadar_028821	Vaccinium_darrowii|Vadar_029018	Vaccinium_darrowii|Vadar_029021	Vaccinium_darrowii|Vadar_029787	Vaccinium_darrowii|Vadar_030052	Vaccinium_darrowii|Vadar_031889	Vaccinium_darrowii|Vadar_032255	Vaccinium_darrowii|Vadar_033137	Vaccinium_darrowii|Vadar_033701
150	Actinidia_eriantha|DTZ79_08g06470	Actinidia_eriantha|DTZ79_08g06510	Vaccinium_darrowii|Vadar_000920	Vaccinium_darrowii|Vadar_001890	Vaccinium_darrowii|Vadar_004184	Vaccinium_darrowii|Vadar_004506	Vaccinium_darrowii|Vadar_005036	Vaccinium_darrowii|Vadar_005346	Vaccinium_darrowii|Vadar_006917	Vaccinium_darrowii|Vadar_007475	Vaccinium_darrowii|Vadar_008583	Vaccinium_darrowii|Vadar_009094	Vaccinium_darrowii|Vadar_011088	Vaccinium_darrowii|Vadar_011126	Vaccinium_darrowii|Vadar_012615	Vaccinium_darrowii|Vadar_013507	Vaccinium_darrowii|Vadar_013885	Vaccinium_darrowii|Vadar_015662	Vaccinium_darrowii|Vadar_016779	Vaccinium_darrowii|Vadar_017535	Vaccinium_darrowii|Vadar_017612	Vaccinium_darrowii|Vadar_019801	Vaccinium_darrowii|Vadar_021591	Vaccinium_darrowii|Vadar_022024	Vaccinium_darrowii|Vadar_024019	Vaccinium_darrowii|Vadar_024148	Vaccinium_darrowii|Vadar_024216	Vaccinium_darrowii|Vadar_025713	Vaccinium_darrowii|Vadar_026285	Vaccinium_darrowii|Vadar_026625	Vaccinium_darrowii|Vadar_028231	Vaccinium_darrowii|Vadar_030219	Vaccinium_darrowii|Vadar_033219	Vaccinium_darrowii|Vadar_033533
151	Actinidia_eriantha|DTZ79_08g12870	Vaccinium_darrowii|Vadar_001395	Vaccinium_darrowii|Vadar_001565	Vaccinium_darrowii|Vadar_001962	Vaccinium_darrowii|Vadar_002200	Vaccinium_darrowii|Vadar_003218	Vaccinium_darrowii|Vadar_003475	Vaccinium_darrowii|Vadar_003681	Vaccinium_darrowii|Vadar_004008	Vaccinium_darrowii|Vadar_004094	Vaccinium_darrowii|Vadar_004158	Vaccinium_darrowii|Vadar_005098	Vaccinium_darrowii|Vadar_007022	Vaccinium_darrowii|Vadar_011227	Vaccinium_darrowii|Vadar_011391	Vaccinium_darrowii|Vadar_012584	Vaccinium_darrowii|Vadar_012997	Vaccinium_darrowii|Vadar_013622	Vaccinium_darrowii|Vadar_020970	Vaccinium_darrowii|Vadar_021916	Vaccinium_darrowii|Vadar_023666	Vaccinium_darrowii|Vadar_025319	Vaccinium_darrowii|Vadar_025499	Vaccinium_darrowii|Vadar_026509	Vaccinium_darrowii|Vadar_028195	Vaccinium_darrowii|Vadar_028499	Vaccinium_darrowii|Vadar_029192	Vaccinium_darrowii|Vadar_030708	Vaccinium_darrowii|Vadar_031205	Vaccinium_darrowii|Vadar_032772	Vaccinium_darrowii|Vadar_032813	Vaccinium_darrowii|Vadar_033605	Vaccinium_darrowii|Vadar_033984	Vaccinium_darrowii|Vadar_034123
152	Vaccinium_darrowii|Vadar_000839	Vaccinium_darrowii|Vadar_001092	Vaccinium_darrowii|Vadar_002268	Vaccinium_darrowii|Vadar_003424	Vaccinium_darrowii|Vadar_004031	Vaccinium_darrowii|Vadar_004390	Vaccinium_darrowii|Vadar_005124	Vaccinium_darrowii|Vadar_005411	Vaccinium_darrowii|Vadar_005796	Vaccinium_darrowii|Vadar_005980	Vaccinium_darrowii|Vadar_007393	Vaccinium_darrowii|Vadar_007589	Vaccinium_darrowii|Vadar_008131	Vaccinium_darrowii|Vadar_011799	Vaccinium_darrowii|Vadar_012724	Vaccinium_darrowii|Vadar_013902	Vaccinium_darrowii|Vadar_014189	Vaccinium_darrowii|Vadar_016273	Vaccinium_darrowii|Vadar_018753	Vaccinium_darrowii|Vadar_019056	Vaccinium_darrowii|Vadar_020842	Vaccinium_darrowii|Vadar_023071	Vaccinium_darrowii|Vadar_023777	Vaccinium_darrowii|Vadar_024677	Vaccinium_darrowii|Vadar_026820	Vaccinium_darrowii|Vadar_027062	Vaccinium_darrowii|Vadar_029026	Vaccinium_darrowii|Vadar_029883	Vaccinium_darrowii|Vadar_030443	Vaccinium_darrowii|Vadar_030482	Vaccinium_darrowii|Vadar_031568	Vaccinium_darrowii|Vadar_032500	Vaccinium_darrowii|Vadar_032761	Vaccinium_darrowii|Vadar_033638
153	A.deliciosa_Hayward|AdH_00002439	A.deliciosa_Hayward|AdH_00009875	A.deliciosa_Hayward|AdH_00013880	A.deliciosa_Hayward|AdH_00037364	A.deliciosa_Hayward|AdH_00059016	A.deliciosa_Hayward|AdH_00084814	A.chinensis_Russell|RUSV2a.009318.1.PI	A.chinensis_Russell|RUSV2a.042317.1	A.chinensis_Russell|RUSV2a.042318.1	A.chinensis_Russell|RUSV2a.042932.1	A.chinensis_Russell|RUSV2a.044339.1	A.chinensis_Russell|RUSV2a.047193.1	A.chinensis_Russell|RUSV2a.047194.1	A.chinensis_Russell|RUSV2a.047195.1	A.chinensis_Hongyang|Actinidia12588	A.chinensis_Hongyang|Actinidia12589	A.chinensis_Hongyang|Actinidia16770	A.chinensis_Hongyang|Actinidia16772	A.chinensis_Hongyang|Actinidia18808	A.chinensis_Red5|RED5V2.042317.1.1	A.chinensis_Red5|RED5V2.042932.1.1	A.chinensis_Red5|RED5V2.044339.1.1	Actinidia_eriantha|DTZ79_06g06850	Actinidia_eriantha|DTZ79_17g04140	Actinidia_eriantha|DTZ79_19g05290	Actinidia_eriantha|DTZ79_19g05320	Actinidia_eriantha|DTZ79_19g09210	Actinidia_eriantha|DTZ79_22g09000	Actinidia_eriantha|DTZ79_22g13100	Actinidia_eriantha|DTZ79_23g12070	Vaccinium_darrowii|Vadar_006154	Vaccinium_darrowii|Vadar_008564	Vaccinium_darrowii|Vadar_011066
154	A.deliciosa_Hayward|AdH_00014307	A.deliciosa_Hayward|AdH_00014310	A.deliciosa_Hayward|AdH_00014316	A.chinensis_Russell|RUSV2a.020513.1	A.chinensis_Russell|RUSV2a.026295.1	A.chinensis_Russell|RUSV2a.044359.1	A.chinensis_Russell|RUSV2a.044362.1	A.chinensis_Russell|RUSV2a.045995.1	A.chinensis_Russell|RUSV2a.046230.1	A.chinensis_Hongyang|Actinidia30419	A.chinensis_Hongyang|Actinidia35389	A.chinensis_Red5|RED5V2.020513.1.1	A.chinensis_Red5|RED5V2.026296.1.1	A.chinensis_Red5|RED5V2.033378.1.1	Actinidia_eriantha|DTZ79_18g09230	Actinidia_eriantha|DTZ79_19g07400	Actinidia_eriantha|DTZ79_23g10350	Actinidia_eriantha|DTZ79_23g10360	Actinidia_eriantha|DTZ79_23g10380	Actinidia_eriantha|DTZ79_29g11060	Actinidia_eriantha|DTZ79_29g11070	Actinidia_eriantha|DTZ79_29g11080	Vaccinium_darrowii|Vadar_002235	Vaccinium_darrowii|Vadar_002569	Vaccinium_darrowii|Vadar_011949	Vaccinium_darrowii|Vadar_011994	Vaccinium_darrowii|Vadar_012645	Vaccinium_darrowii|Vadar_013303	Vaccinium_darrowii|Vadar_017923	Vaccinium_darrowii|Vadar_018763	Vaccinium_darrowii|Vadar_021263	Vaccinium_darrowii|Vadar_027353	Vaccinium_darrowii|Vadar_033807
155	A.deliciosa_Hayward|AdH_00016354	A.deliciosa_Hayward|AdH_00046531	A.deliciosa_Hayward|AdH_00046534	A.deliciosa_Hayward|AdH_00087973	A.deliciosa_Hayward|AdH_00087975	A.chinensis_Russell|RUSV2a.025611.1	A.chinensis_Russell|RUSV2a.025612.1	A.chinensis_Russell|RUSV2a.025613.1	A.chinensis_Russell|RUSV2a.025614.1	A.chinensis_Russell|RUSV2a.031622.1	A.chinensis_Russell|RUSV2a.041187.1	A.chinensis_Russell|RUSV2a.041189.1	A.chinensis_Hongyang|Actinidia09560	A.chinensis_Hongyang|Actinidia21198	A.chinensis_Hongyang|Actinidia24324	A.chinensis_Red5|RED5V2.014618.1.1	A.chinensis_Red5|RED5V2.025611.1.1	A.chinensis_Red5|RED5V2.025612.1.1	A.chinensis_Red5|RED5V2.025613.1.1	A.chinensis_Red5|RED5V2.025614.1.1	A.chinensis_Red5|RED5V2.031622.1.1	Actinidia_eriantha|DTZ79_13g08160	Actinidia_eriantha|DTZ79_13g08170	Actinidia_eriantha|DTZ79_23g02360	Actinidia_eriantha|DTZ79_23g02380	Actinidia_eriantha|DTZ79_23g02390	Vaccinium_darrowii|Vadar_002607	Vaccinium_darrowii|Vadar_009583	Vaccinium_darrowii|Vadar_009779	Vaccinium_darrowii|Vadar_011444	Vaccinium_darrowii|Vadar_030951	Vaccinium_darrowii|Vadar_033640	Vaccinium_darrowii|Vadar_034437
156	A.deliciosa_Hayward|AdH_00033250	A.deliciosa_Hayward|AdH_00048042	A.deliciosa_Hayward|AdH_00048043	A.deliciosa_Hayward|AdH_00075684	A.deliciosa_Hayward|AdH_00082547	A.deliciosa_Hayward|AdH_00085471	A.chinensis_Russell|RUSV2a.000796.1	A.chinensis_Russell|RUSV2a.010153.1	A.chinensis_Russell|RUSV2a.015075.1	A.chinensis_Russell|RUSV2a.026122.1	A.chinensis_Russell|RUSV2a.030454.1	A.chinensis_Russell|RUSV2a.032525.1	A.chinensis_Hongyang|Actinidia06851	A.chinensis_Hongyang|Actinidia16262	A.chinensis_Hongyang|Actinidia17289	A.chinensis_Hongyang|Actinidia21998	A.chinensis_Hongyang|Actinidia38599	A.chinensis_Hongyang|Actinidia39359	A.chinensis_Red5|RED5V2.000796.1.1	A.chinensis_Red5|RED5V2.010153.1.1	A.chinensis_Red5|RED5V2.015075.1.1	A.chinensis_Red5|RED5V2.026122.1.1	A.chinensis_Red5|RED5V2.030454.1.1	A.chinensis_Red5|RED5V2.032525.1.1	Actinidia_eriantha|DTZ79_01g09250	Actinidia_eriantha|DTZ79_09g03910	Actinidia_eriantha|DTZ79_13g14040	Actinidia_eriantha|DTZ79_23g08270	Actinidia_eriantha|DTZ79_23g18830	Actinidia_eriantha|DTZ79_26g12730	Actinidia_eriantha|DTZ79_28g12770	Vaccinium_darrowii|Vadar_004547	Vaccinium_darrowii|Vadar_031820
157	A.deliciosa_Hayward|AdH_00010898	A.deliciosa_Hayward|AdH_00010901	A.deliciosa_Hayward|AdH_00029222	A.deliciosa_Hayward|AdH_00037149	A.deliciosa_Hayward|AdH_00054523	A.chinensis_Russell|RUSV2a.006486.1	A.chinensis_Russell|RUSV2a.006487.1	A.chinensis_Russell|RUSV2a.006597.1	A.chinensis_Russell|RUSV2a.020748.1	A.chinensis_Russell|RUSV2a.020749.1	A.chinensis_Russell|RUSV2a.021328.1	A.chinensis_Russell|RUSV2a.025199.1	A.chinensis_Hongyang|Actinidia07678	A.chinensis_Hongyang|Actinidia16730	A.chinensis_Hongyang|Actinidia19508	A.chinensis_Hongyang|Actinidia19509	A.chinensis_Hongyang|Actinidia39557	A.chinensis_Red5|RED5V2.006486.1.1	A.chinensis_Red5|RED5V2.006487.1.1	A.chinensis_Red5|RED5V2.006597.1.1	A.chinensis_Red5|RED5V2.020748.1.1	A.chinensis_Red5|RED5V2.020749.1.1	A.chinensis_Red5|RED5V2.021328.1.1	A.chinensis_Red5|RED5V2.025199.1.1	Actinidia_eriantha|DTZ79_06g06220	Actinidia_eriantha|DTZ79_06g06230	Actinidia_eriantha|DTZ79_18g11780	Actinidia_eriantha|DTZ79_18g11800	Vaccinium_darrowii|Vadar_003531	Vaccinium_darrowii|Vadar_014973	Vaccinium_darrowii|Vadar_016061	Vaccinium_darrowii|Vadar_021678	Vaccinium_darrowii|Vadar_026457
158	A.deliciosa_Hayward|AdH_00003363	A.deliciosa_Hayward|AdH_00005861	A.deliciosa_Hayward|AdH_00033425	A.deliciosa_Hayward|AdH_00061348	A.deliciosa_Hayward|AdH_00065199	A.deliciosa_Hayward|AdH_00075836	A.deliciosa_Hayward|AdH_00085929	A.deliciosa_Hayward|AdH_00085941	A.chinensis_Russell|RUSV2a.003750.1	A.chinensis_Russell|RUSV2a.008579.1	A.chinensis_Russell|RUSV2a.010086.1	A.chinensis_Russell|RUSV2a.016859.1	A.chinensis_Russell|RUSV2a.024869.1	A.chinensis_Russell|RUSV2a.027707.1	A.chinensis_Russell|RUSV2a.030255.1	A.chinensis_Russell|RUSV2a.032322.1	A.chinensis_Red5|RED5V2.003750.1.1	A.chinensis_Red5|RED5V2.010086.1.1	A.chinensis_Red5|RED5V2.016859.1.1	A.chinensis_Red5|RED5V2.024869.1.1	A.chinensis_Red5|RED5V2.030255.1.1	A.chinensis_Red5|RED5V2.032322.1.1	Actinidia_eriantha|DTZ79_01g08400	Actinidia_eriantha|DTZ79_03g13310	Actinidia_eriantha|DTZ79_08g18030	Actinidia_eriantha|DTZ79_09g03150	Actinidia_eriantha|DTZ79_15g07160	Actinidia_eriantha|DTZ79_18g05640	Actinidia_eriantha|DTZ79_22g05070	Actinidia_eriantha|DTZ79_24g07990	Actinidia_eriantha|DTZ79_26g10620	Actinidia_eriantha|DTZ79_28g10520	Vaccinium_darrowii|Vadar_022902
159	A.deliciosa_Hayward|AdH_00042138	A.deliciosa_Hayward|AdH_00070543	A.deliciosa_Hayward|AdH_00091312	A.deliciosa_Hayward|AdH_00091314	A.chinensis_Russell|RUSV2a.004489.1	A.chinensis_Russell|RUSV2a.004489.2	A.chinensis_Russell|RUSV2a.023488.1	A.chinensis_Russell|RUSV2a.024359.1	A.chinensis_Russell|RUSV2a.024359.2	A.chinensis_Russell|RUSV2a.040511.1	A.chinensis_Russell|RUSV2a.040516.1	A.chinensis_Russell|RUSV2a.046649.1	A.chinensis_Hongyang|Actinidia15496	A.chinensis_Hongyang|Actinidia15497	A.chinensis_Hongyang|Actinidia17045	A.chinensis_Hongyang|Actinidia17046	A.chinensis_Hongyang|Actinidia17374	A.chinensis_Hongyang|Actinidia22906	A.chinensis_Hongyang|Actinidia37916	A.chinensis_Red5|RED5V2.004489.1.1	A.chinensis_Red5|RED5V2.023488.1.1	A.chinensis_Red5|RED5V2.024359.1.1	A.chinensis_Red5|RED5V2.024359.1.2	A.chinensis_Red5|RED5V2.040511.1.1	A.chinensis_Red5|RED5V2.040516.1.1	A.chinensis_Red5|RED5V2.046649.1.1	Actinidia_eriantha|DTZ79_04g00800	Actinidia_eriantha|DTZ79_04g00810	Actinidia_eriantha|DTZ79_11g00220	Actinidia_eriantha|DTZ79_21g00730	Actinidia_eriantha|DTZ79_24g05740	Vaccinium_darrowii|Vadar_030818	Vaccinium_darrowii|Vadar_031054
160	A.deliciosa_Hayward|AdH_00020328	A.deliciosa_Hayward|AdH_00040028	A.deliciosa_Hayward|AdH_00059985	A.deliciosa_Hayward|AdH_00059986	A.deliciosa_Hayward|AdH_00059988	A.chinensis_Russell|RUSV2a.013740.1	A.chinensis_Russell|RUSV2a.013742.1	A.chinensis_Russell|RUSV2a.019469.1	A.chinensis_Russell|RUSV2a.042444.1	A.chinensis_Russell|RUSV2a.042445.1	A.chinensis_Hongyang|Actinidia05163	A.chinensis_Hongyang|Actinidia09944	A.chinensis_Red5|RED5V2.013740.1.1	A.chinensis_Red5|RED5V2.013742.1.1	A.chinensis_Red5|RED5V2.019469.1.1	A.chinensis_Red5|RED5V2.042444.1.1	Actinidia_eriantha|DTZ79_12g10410	Actinidia_eriantha|DTZ79_17g08260	Actinidia_eriantha|DTZ79_17g08290	Vaccinium_darrowii|Vadar_003925	Vaccinium_darrowii|Vadar_004092	Vaccinium_darrowii|Vadar_004854	Vaccinium_darrowii|Vadar_008332	Vaccinium_darrowii|Vadar_010643	Vaccinium_darrowii|Vadar_015795	Vaccinium_darrowii|Vadar_019081	Vaccinium_darrowii|Vadar_019470	Vaccinium_darrowii|Vadar_019579	Vaccinium_darrowii|Vadar_020872	Vaccinium_darrowii|Vadar_023293	Vaccinium_darrowii|Vadar_024120	Vaccinium_darrowii|Vadar_024621	Vaccinium_darrowii|Vadar_028030
161	A.deliciosa_Hayward|AdH_00020237	A.deliciosa_Hayward|AdH_00058693	A.deliciosa_Hayward|AdH_00058700	A.deliciosa_Hayward|AdH_00058701	A.deliciosa_Hayward|AdH_00058702	A.deliciosa_Hayward|AdH_00058703	A.chinensis_Russell|RUSV2a.019028.1	A.chinensis_Russell|RUSV2a.041042.1	A.chinensis_Russell|RUSV2a.042266.1	A.chinensis_Russell|RUSV2a.042267.1	A.chinensis_Russell|RUSV2a.042268.1	A.chinensis_Hongyang|Actinidia09906	A.chinensis_Hongyang|Actinidia12460	A.chinensis_Hongyang|Actinidia12461	A.chinensis_Hongyang|Actinidia12462	A.chinensis_Hongyang|Actinidia12463	A.chinensis_Hongyang|Actinidia12464	A.chinensis_Red5|RED5V2.013781.1.1	A.chinensis_Red5|RED5V2.019028.1.1	A.chinensis_Red5|RED5V2.019028.1.2	A.chinensis_Red5|RED5V2.019029.1.1	A.chinensis_Red5|RED5V2.019030.1.1	A.chinensis_Red5|RED5V2.019032.1.1	A.chinensis_Red5|RED5V2.042266.1.1	Actinidia_eriantha|DTZ79_12g13090	Actinidia_eriantha|DTZ79_17g02680	Actinidia_eriantha|DTZ79_17g02690	Vaccinium_darrowii|Vadar_011107	Vaccinium_darrowii|Vadar_012578	Vaccinium_darrowii|Vadar_018592	Vaccinium_darrowii|Vadar_019973	Vaccinium_darrowii|Vadar_027367	Vaccinium_darrowii|Vadar_031842
162	A.deliciosa_Hayward|AdH_00042374	A.chinensis_Hongyang|Actinidia14514	A.chinensis_Hongyang|Actinidia17173	A.chinensis_Hongyang|Actinidia17174	Actinidia_eriantha|DTZ79_18g03190	Vaccinium_darrowii|Vadar_001871	Vaccinium_darrowii|Vadar_002444	Vaccinium_darrowii|Vadar_002763	Vaccinium_darrowii|Vadar_003287	Vaccinium_darrowii|Vadar_006704	Vaccinium_darrowii|Vadar_008928	Vaccinium_darrowii|Vadar_010052	Vaccinium_darrowii|Vadar_010984	Vaccinium_darrowii|Vadar_011924	Vaccinium_darrowii|Vadar_012852	Vaccinium_darrowii|Vadar_013258	Vaccinium_darrowii|Vadar_013978	Vaccinium_darrowii|Vadar_015326	Vaccinium_darrowii|Vadar_015655	Vaccinium_darrowii|Vadar_016395	Vaccinium_darrowii|Vadar_016774	Vaccinium_darrowii|Vadar_017624	Vaccinium_darrowii|Vadar_018826	Vaccinium_darrowii|Vadar_022755	Vaccinium_darrowii|Vadar_023010	Vaccinium_darrowii|Vadar_024874	Vaccinium_darrowii|Vadar_025863	Vaccinium_darrowii|Vadar_026841	Vaccinium_darrowii|Vadar_026978	Vaccinium_darrowii|Vadar_027889	Vaccinium_darrowii|Vadar_031271	Vaccinium_darrowii|Vadar_032377	Vaccinium_darrowii|Vadar_034296
163	Vaccinium_darrowii|Vadar_001013	Vaccinium_darrowii|Vadar_001427	Vaccinium_darrowii|Vadar_001611	Vaccinium_darrowii|Vadar_001754	Vaccinium_darrowii|Vadar_002367	Vaccinium_darrowii|Vadar_002677	Vaccinium_darrowii|Vadar_003724	Vaccinium_darrowii|Vadar_004271	Vaccinium_darrowii|Vadar_005216	Vaccinium_darrowii|Vadar_006621	Vaccinium_darrowii|Vadar_006827	Vaccinium_darrowii|Vadar_007071	Vaccinium_darrowii|Vadar_007793	Vaccinium_darrowii|Vadar_009216	Vaccinium_darrowii|Vadar_010301	Vaccinium_darrowii|Vadar_012896	Vaccinium_darrowii|Vadar_014535	Vaccinium_darrowii|Vadar_015005	Vaccinium_darrowii|Vadar_016049	Vaccinium_darrowii|Vadar_017159	Vaccinium_darrowii|Vadar_017630	Vaccinium_darrowii|Vadar_019273	Vaccinium_darrowii|Vadar_022972	Vaccinium_darrowii|Vadar_025162	Vaccinium_darrowii|Vadar_027061	Vaccinium_darrowii|Vadar_027193	Vaccinium_darrowii|Vadar_027512	Vaccinium_darrowii|Vadar_027788	Vaccinium_darrowii|Vadar_028910	Vaccinium_darrowii|Vadar_029524	Vaccinium_darrowii|Vadar_032716	Vaccinium_darrowii|Vadar_032855	Vaccinium_darrowii|Vadar_033730
164	Vaccinium_darrowii|Vadar_000961	Vaccinium_darrowii|Vadar_001714	Vaccinium_darrowii|Vadar_004153	Vaccinium_darrowii|Vadar_004810	Vaccinium_darrowii|Vadar_007143	Vaccinium_darrowii|Vadar_008113	Vaccinium_darrowii|Vadar_008527	Vaccinium_darrowii|Vadar_009617	Vaccinium_darrowii|Vadar_011921	Vaccinium_darrowii|Vadar_013648	Vaccinium_darrowii|Vadar_013953	Vaccinium_darrowii|Vadar_014499	Vaccinium_darrowii|Vadar_014664	Vaccinium_darrowii|Vadar_016468	Vaccinium_darrowii|Vadar_018454	Vaccinium_darrowii|Vadar_018667	Vaccinium_darrowii|Vadar_019913	Vaccinium_darrowii|Vadar_020107	Vaccinium_darrowii|Vadar_020978	Vaccinium_darrowii|Vadar_022419	Vaccinium_darrowii|Vadar_022825	Vaccinium_darrowii|Vadar_023165	Vaccinium_darrowii|Vadar_024234	Vaccinium_darrowii|Vadar_025521	Vaccinium_darrowii|Vadar_026736	Vaccinium_darrowii|Vadar_026865	Vaccinium_darrowii|Vadar_027008	Vaccinium_darrowii|Vadar_027171	Vaccinium_darrowii|Vadar_027337	Vaccinium_darrowii|Vadar_027399	Vaccinium_darrowii|Vadar_030086	Vaccinium_darrowii|Vadar_030707	Vaccinium_darrowii|Vadar_034205
165	Vaccinium_darrowii|Vadar_000634	Vaccinium_darrowii|Vadar_000637	Vaccinium_darrowii|Vadar_000943	Vaccinium_darrowii|Vadar_001194	Vaccinium_darrowii|Vadar_002428	Vaccinium_darrowii|Vadar_002690	Vaccinium_darrowii|Vadar_004383	Vaccinium_darrowii|Vadar_005175	Vaccinium_darrowii|Vadar_005845	Vaccinium_darrowii|Vadar_006049	Vaccinium_darrowii|Vadar_006218	Vaccinium_darrowii|Vadar_006656	Vaccinium_darrowii|Vadar_008863	Vaccinium_darrowii|Vadar_009707	Vaccinium_darrowii|Vadar_010172	Vaccinium_darrowii|Vadar_010341	Vaccinium_darrowii|Vadar_010659	Vaccinium_darrowii|Vadar_011247	Vaccinium_darrowii|Vadar_011794	Vaccinium_darrowii|Vadar_018078	Vaccinium_darrowii|Vadar_020287	Vaccinium_darrowii|Vadar_020528	Vaccinium_darrowii|Vadar_021883	Vaccinium_darrowii|Vadar_023618	Vaccinium_darrowii|Vadar_024752	Vaccinium_darrowii|Vadar_025804	Vaccinium_darrowii|Vadar_028122	Vaccinium_darrowii|Vadar_029342	Vaccinium_darrowii|Vadar_030800	Vaccinium_darrowii|Vadar_030960	Vaccinium_darrowii|Vadar_031679	Vaccinium_darrowii|Vadar_032014	Vaccinium_darrowii|Vadar_034538
166	Vaccinium_darrowii|Vadar_002390	Vaccinium_darrowii|Vadar_002729	Vaccinium_darrowii|Vadar_006855	Vaccinium_darrowii|Vadar_007741	Vaccinium_darrowii|Vadar_007922	Vaccinium_darrowii|Vadar_007946	Vaccinium_darrowii|Vadar_008130	Vaccinium_darrowii|Vadar_008919	Vaccinium_darrowii|Vadar_009638	Vaccinium_darrowii|Vadar_011530	Vaccinium_darrowii|Vadar_013708	Vaccinium_darrowii|Vadar_015244	Vaccinium_darrowii|Vadar_015529	Vaccinium_darrowii|Vadar_015697	Vaccinium_darrowii|Vadar_016631	Vaccinium_darrowii|Vadar_018512	Vaccinium_darrowii|Vadar_021414	Vaccinium_darrowii|Vadar_022185	Vaccinium_darrowii|Vadar_022610	Vaccinium_darrowii|Vadar_023229	Vaccinium_darrowii|Vadar_023371	Vaccinium_darrowii|Vadar_023787	Vaccinium_darrowii|Vadar_023807	Vaccinium_darrowii|Vadar_026414	Vaccinium_darrowii|Vadar_027705	Vaccinium_darrowii|Vadar_028745	Vaccinium_darrowii|Vadar_030812	Vaccinium_darrowii|Vadar_030909	Vaccinium_darrowii|Vadar_031403	Vaccinium_darrowii|Vadar_032407	Vaccinium_darrowii|Vadar_033060	Vaccinium_darrowii|Vadar_033161	Vaccinium_darrowii|Vadar_033164
167	A.deliciosa_Hayward|AdH_00008987	A.deliciosa_Hayward|AdH_00008989	A.deliciosa_Hayward|AdH_00012810	A.deliciosa_Hayward|AdH_00018397	A.deliciosa_Hayward|AdH_00031635	A.deliciosa_Hayward|AdH_00032942	A.deliciosa_Hayward|AdH_00033517	A.deliciosa_Hayward|AdH_00040615	A.deliciosa_Hayward|AdH_00046271	A.deliciosa_Hayward|AdH_00052951	A.deliciosa_Hayward|AdH_00062441	A.deliciosa_Hayward|AdH_00064487	A.deliciosa_Hayward|AdH_00076365	A.deliciosa_Hayward|AdH_00076985	A.deliciosa_Hayward|AdH_00083849	A.deliciosa_Hayward|AdH_00091022	A.chinensis_Russell|RUSV2a.022147.1	A.chinensis_Hongyang|Actinidia20133	A.chinensis_Hongyang|Actinidia38689	A.chinensis_Red5|RED5V2.022147.1.1	Actinidia_eriantha|DTZ79_02g12180	Actinidia_eriantha|DTZ79_02g14610	Actinidia_eriantha|DTZ79_02g14970	Actinidia_eriantha|DTZ79_02g14980	Actinidia_eriantha|DTZ79_07g05580	Actinidia_eriantha|DTZ79_09g02710	Actinidia_eriantha|DTZ79_13g05420	Actinidia_eriantha|DTZ79_13g06760	Actinidia_eriantha|DTZ79_14g09820	Actinidia_eriantha|DTZ79_20g04210	Actinidia_eriantha|DTZ79_20g09530	Actinidia_eriantha|DTZ79_26g06730
168	A.deliciosa_Hayward|AdH_00010067	A.deliciosa_Hayward|AdH_00014059	A.deliciosa_Hayward|AdH_00029613	A.deliciosa_Hayward|AdH_00047065	A.deliciosa_Hayward|AdH_00054143	A.deliciosa_Hayward|AdH_00059954	A.chinensis_Russell|RUSV2a.013746.1	A.chinensis_Russell|RUSV2a.014825.1	A.chinensis_Russell|RUSV2a.019463.1	A.chinensis_Russell|RUSV2a.020593.1	A.chinensis_Russell|RUSV2a.021673.1	A.chinensis_Russell|RUSV2a.025055.1	A.chinensis_Russell|RUSV2a.026374.1	A.chinensis_Hongyang|Actinidia05157	A.chinensis_Hongyang|Actinidia09939	A.chinensis_Hongyang|Actinidia18733	A.chinensis_Hongyang|Actinidia24047	A.chinensis_Hongyang|Actinidia34452	A.chinensis_Hongyang|Actinidia35291	A.chinensis_Red5|RED5V2.013746.1.1	A.chinensis_Red5|RED5V2.014825.1.1	A.chinensis_Red5|RED5V2.019463.1.1	A.chinensis_Red5|RED5V2.020593.1.1	A.chinensis_Red5|RED5V2.021673.1.1	A.chinensis_Red5|RED5V2.025055.1.1	Actinidia_eriantha|DTZ79_13g10430	Actinidia_eriantha|DTZ79_17g08220	Actinidia_eriantha|DTZ79_23g11200	Vaccinium_darrowii|Vadar_012871	Vaccinium_darrowii|Vadar_019159	Vaccinium_darrowii|Vadar_023849	Vaccinium_darrowii|Vadar_025460
169	A.deliciosa_Hayward|AdH_00014227	A.deliciosa_Hayward|AdH_00054087	A.deliciosa_Hayward|AdH_00057379	A.deliciosa_Hayward|AdH_00059748	A.chinensis_Russell|RUSV2a.021609.1	A.chinensis_Russell|RUSV2a.026316.1	A.chinensis_Russell|RUSV2a.042427.1	A.chinensis_Russell|RUSV2a.042434.1	A.chinensis_Russell|RUSV2a.044002.1	A.chinensis_Russell|RUSV2a.045674.1	A.chinensis_Russell|RUSV2a.046059.1	A.chinensis_Russell|RUSV2a.046170.1	A.chinensis_Hongyang|Actinidia05064	A.chinensis_Hongyang|Actinidia10749	A.chinensis_Hongyang|Actinidia32280	A.chinensis_Hongyang|Actinidia35368	A.chinensis_Hongyang|Actinidia39264	A.chinensis_Red5|RED5V2.019385.1.1	A.chinensis_Red5|RED5V2.021609.1.1	A.chinensis_Red5|RED5V2.024997.1.1	A.chinensis_Red5|RED5V2.026316.1.1	A.chinensis_Red5|RED5V2.033290.1.1	Actinidia_eriantha|DTZ79_17g07240	Actinidia_eriantha|DTZ79_17g12400	Actinidia_eriantha|DTZ79_22g07280	Actinidia_eriantha|DTZ79_23g10650	Actinidia_eriantha|DTZ79_29g09960	Actinidia_eriantha|DTZ79_29g13450	Vaccinium_darrowii|Vadar_019354	Vaccinium_darrowii|Vadar_020656	Vaccinium_darrowii|Vadar_023001	Vaccinium_darrowii|Vadar_030889
170	A.deliciosa_Hayward|AdH_00046717	A.deliciosa_Hayward|AdH_00054003	A.deliciosa_Hayward|AdH_00065606	A.chinensis_Russell|RUSV2a.000263.1	A.chinensis_Russell|RUSV2a.002001.1	A.chinensis_Russell|RUSV2a.014696.1	A.chinensis_Russell|RUSV2a.024968.1	A.chinensis_Russell|RUSV2a.025678.1	A.chinensis_Russell|RUSV2a.029905.1	A.chinensis_Russell|RUSV2a.031995.1	A.chinensis_Hongyang|Actinidia09491	A.chinensis_Hongyang|Actinidia11398	A.chinensis_Hongyang|Actinidia23730	A.chinensis_Hongyang|Actinidia35956	A.chinensis_Hongyang|Actinidia39958	A.chinensis_Red5|RED5V2.000263.1.1	A.chinensis_Red5|RED5V2.002001.1.1	A.chinensis_Red5|RED5V2.014696.1.1	A.chinensis_Red5|RED5V2.024968.1.1	A.chinensis_Red5|RED5V2.025678.1.1	A.chinensis_Red5|RED5V2.029905.1.1	Actinidia_eriantha|DTZ79_01g02880	Actinidia_eriantha|DTZ79_02g08230	Actinidia_eriantha|DTZ79_13g08920	Actinidia_eriantha|DTZ79_22g06880	Actinidia_eriantha|DTZ79_23g03160	Actinidia_eriantha|DTZ79_26g07630	Actinidia_eriantha|DTZ79_28g07070	Vaccinium_darrowii|Vadar_002746	Vaccinium_darrowii|Vadar_007113	Vaccinium_darrowii|Vadar_012183	Vaccinium_darrowii|Vadar_023276
171	A.deliciosa_Hayward|AdH_00023929	A.deliciosa_Hayward|AdH_00033967	A.deliciosa_Hayward|AdH_00041387	A.deliciosa_Hayward|AdH_00044455	A.deliciosa_Hayward|AdH_00075340	A.deliciosa_Hayward|AdH_00081534	A.chinensis_Russell|RUSV2a.006000.1	A.chinensis_Russell|RUSV2a.007415.1	A.chinensis_Russell|RUSV2a.010294.1	A.chinensis_Russell|RUSV2a.011285.1	A.chinensis_Russell|RUSV2a.040123.1	A.chinensis_Hongyang|Actinidia03817	A.chinensis_Hongyang|Actinidia05502	A.chinensis_Hongyang|Actinidia12008	A.chinensis_Hongyang|Actinidia21245	A.chinensis_Hongyang|Actinidia27976	A.chinensis_Hongyang|Actinidia36451	A.chinensis_Red5|RED5V2.000550.1.1	A.chinensis_Red5|RED5V2.006000.1.1	A.chinensis_Red5|RED5V2.010294.1.1	A.chinensis_Red5|RED5V2.011285.1.1	A.chinensis_Red5|RED5V2.030973.1.1	Actinidia_eriantha|DTZ79_05g10150	Actinidia_eriantha|DTZ79_07g02210	Actinidia_eriantha|DTZ79_09g05420	Actinidia_eriantha|DTZ79_10g04700	Actinidia_eriantha|DTZ79_10g13000	Actinidia_eriantha|DTZ79_27g05550	Actinidia_eriantha|DTZ79_27g05600	Vaccinium_darrowii|Vadar_006543	Vaccinium_darrowii|Vadar_014594	Vaccinium_darrowii|Vadar_025340
172	A.deliciosa_Hayward|AdH_00000209	A.deliciosa_Hayward|AdH_00020607	A.deliciosa_Hayward|AdH_00029787	A.deliciosa_Hayward|AdH_00048835	A.deliciosa_Hayward|AdH_00054085	A.deliciosa_Hayward|AdH_00059348	A.chinensis_Russell|RUSV2a.009717.1	A.chinensis_Russell|RUSV2a.013619.1	A.chinensis_Russell|RUSV2a.017490.1	A.chinensis_Russell|RUSV2a.019252.1	A.chinensis_Russell|RUSV2a.042580.1	A.chinensis_Russell|RUSV2a.042653.1	A.chinensis_Russell|RUSV2a.044000.1	A.chinensis_Russell|RUSV2a.045676.1	A.chinensis_Hongyang|Actinidia02332	A.chinensis_Hongyang|Actinidia09749	A.chinensis_Hongyang|Actinidia11873	A.chinensis_Hongyang|Actinidia13733	A.chinensis_Hongyang|Actinidia26880	A.chinensis_Hongyang|Actinidia39262	A.chinensis_Red5|RED5V2.009717.1.1	A.chinensis_Red5|RED5V2.013619.1.1	A.chinensis_Red5|RED5V2.017490.1.1	A.chinensis_Red5|RED5V2.019252.1.1	A.chinensis_Red5|RED5V2.024995.1.1	A.chinensis_Red5|RED5V2.042580.1.1	Actinidia_eriantha|DTZ79_12g09100	Actinidia_eriantha|DTZ79_18g09500	Actinidia_eriantha|DTZ79_22g07270	Actinidia_eriantha|DTZ79_22g13340	Vaccinium_darrowii|Vadar_018584	Vaccinium_darrowii|Vadar_032553
173	A.deliciosa_Hayward|AdH_00041790	A.deliciosa_Hayward|AdH_00041791	A.deliciosa_Hayward|AdH_00042078	A.deliciosa_Hayward|AdH_00042082	A.deliciosa_Hayward|AdH_00042086	A.deliciosa_Hayward|AdH_00073160	A.deliciosa_Hayward|AdH_00073162	A.deliciosa_Hayward|AdH_00085317	A.chinensis_Russell|RUSV2a.003463.1	A.chinensis_Russell|RUSV2a.005261.1	A.chinensis_Russell|RUSV2a.005263.1	A.chinensis_Russell|RUSV2a.024397.1	A.chinensis_Hongyang|Actinidia17388	A.chinensis_Hongyang|Actinidia17390	A.chinensis_Hongyang|Actinidia22914	A.chinensis_Hongyang|Actinidia22915	A.chinensis_Hongyang|Actinidia22916	A.chinensis_Hongyang|Actinidia32021	A.chinensis_Red5|RED5V2.004863.1.1	A.chinensis_Red5|RED5V2.005261.1.1	A.chinensis_Red5|RED5V2.024397.1.1	A.chinensis_Red5|RED5V2.024398.1.1	Actinidia_eriantha|DTZ79_21g11720	Actinidia_eriantha|DTZ79_21g11850	Actinidia_eriantha|DTZ79_21g11880	Actinidia_eriantha|DTZ79_21g13030	Vaccinium_darrowii|Vadar_000494	Vaccinium_darrowii|Vadar_001410	Vaccinium_darrowii|Vadar_010732	Vaccinium_darrowii|Vadar_014675	Vaccinium_darrowii|Vadar_019397	Vaccinium_darrowii|Vadar_029249
174	A.deliciosa_Hayward|AdH_00003455	A.deliciosa_Hayward|AdH_00050546	A.deliciosa_Hayward|AdH_00053372	A.deliciosa_Hayward|AdH_00065093	A.chinensis_Russell|RUSV2a.001971.1	A.chinensis_Russell|RUSV2a.008498.1	A.chinensis_Russell|RUSV2a.008546.1	A.chinensis_Russell|RUSV2a.043137.1	A.chinensis_Russell|RUSV2a.043884.1	A.chinensis_Russell|RUSV2a.043986.1	A.chinensis_Russell|RUSV2a.044443.1	A.chinensis_Russell|RUSV2a.045691.1	A.chinensis_Hongyang|Actinidia05267	A.chinensis_Hongyang|Actinidia11420	A.chinensis_Hongyang|Actinidia39240	A.chinensis_Red5|RED5V2.001971.1.1	A.chinensis_Red5|RED5V2.008498.1.1	A.chinensis_Red5|RED5V2.008546.1.1	A.chinensis_Red5|RED5V2.024787.1.1	A.chinensis_Red5|RED5V2.024976.1.1	A.chinensis_Red5|RED5V2.025930.1.1	Actinidia_eriantha|DTZ79_02g07990	Actinidia_eriantha|DTZ79_15g06730	Actinidia_eriantha|DTZ79_22g04270	Actinidia_eriantha|DTZ79_22g07080	Actinidia_eriantha|DTZ79_23g05780	Actinidia_eriantha|DTZ79_23g05790	Vaccinium_darrowii|Vadar_005134	Vaccinium_darrowii|Vadar_010421	Vaccinium_darrowii|Vadar_020487	Vaccinium_darrowii|Vadar_022257	Vaccinium_darrowii|Vadar_032876
175	A.deliciosa_Hayward|AdH_00008959	A.deliciosa_Hayward|AdH_00017580	A.deliciosa_Hayward|AdH_00033587	A.deliciosa_Hayward|AdH_00063071	A.deliciosa_Hayward|AdH_00072704	A.deliciosa_Hayward|AdH_00075960	A.deliciosa_Hayward|AdH_00079681	A.chinensis_Russell|RUSV2a.000667.1	A.chinensis_Russell|RUSV2a.010902.1	A.chinensis_Russell|RUSV2a.022197.1	A.chinensis_Russell|RUSV2a.024182.1	A.chinensis_Russell|RUSV2a.029533.1	A.chinensis_Russell|RUSV2a.048117.1	A.chinensis_Hongyang|Actinidia01514	A.chinensis_Hongyang|Actinidia01685	A.chinensis_Hongyang|Actinidia08957	A.chinensis_Hongyang|Actinidia18220	A.chinensis_Hongyang|Actinidia26363	A.chinensis_Red5|RED5V2.000667.1.1	A.chinensis_Red5|RED5V2.022197.1.1	A.chinensis_Red5|RED5V2.024182.1.1	A.chinensis_Red5|RED5V2.029533.1.1	A.chinensis_Red5|RED5V2.048117.1.1	Actinidia_eriantha|DTZ79_09g02440	Actinidia_eriantha|DTZ79_10g01540	Actinidia_eriantha|DTZ79_19g14060	Actinidia_eriantha|DTZ79_21g09850	Actinidia_eriantha|DTZ79_23g19050	Vaccinium_darrowii|Vadar_009025	Vaccinium_darrowii|Vadar_012371	Vaccinium_darrowii|Vadar_015199	Vaccinium_darrowii|Vadar_019047
176	A.deliciosa_Hayward|AdH_00051909	A.deliciosa_Hayward|AdH_00053666	A.deliciosa_Hayward|AdH_00053669	A.deliciosa_Hayward|AdH_00053842	A.deliciosa_Hayward|AdH_00065246	A.deliciosa_Hayward|AdH_00065247	A.deliciosa_Hayward|AdH_00087556	A.chinensis_Russell|RUSV2a.002170.1	A.chinensis_Russell|RUSV2a.002171.1	A.chinensis_Russell|RUSV2a.008497.1	A.chinensis_Russell|RUSV2a.024898.1	A.chinensis_Russell|RUSV2a.043904.1	A.chinensis_Russell|RUSV2a.043916.1	A.chinensis_Hongyang|Actinidia08534	A.chinensis_Hongyang|Actinidia26481	A.chinensis_Hongyang|Actinidia26482	A.chinensis_Red5|RED5V2.002170.1.1	A.chinensis_Red5|RED5V2.002171.1.1	A.chinensis_Red5|RED5V2.008497.1.1	A.chinensis_Red5|RED5V2.024898.1.1	A.chinensis_Red5|RED5V2.031755.1.1	A.chinensis_Red5|RED5V2.043904.1.1	A.chinensis_Red5|RED5V2.043916.1.1	Actinidia_eriantha|DTZ79_22g05360	Actinidia_eriantha|DTZ79_22g05370	Actinidia_eriantha|DTZ79_22g06120	Actinidia_eriantha|DTZ79_28g04070	Vaccinium_darrowii|Vadar_009203	Vaccinium_darrowii|Vadar_012705	Vaccinium_darrowii|Vadar_021049	Vaccinium_darrowii|Vadar_022270	Vaccinium_darrowii|Vadar_028566
177	A.deliciosa_Hayward|AdH_00005025	A.deliciosa_Hayward|AdH_00027743	A.deliciosa_Hayward|AdH_00056235	A.chinensis_Russell|RUSV2a.002247.1	A.chinensis_Russell|RUSV2a.004004.1	A.chinensis_Russell|RUSV2a.014033.1	A.chinensis_Russell|RUSV2a.028516.1	A.chinensis_Russell|RUSV2a.031298.2	A.chinensis_Russell|RUSV2a.032907.1	A.chinensis_Hongyang|Actinidia13664	A.chinensis_Hongyang|Actinidia14882	A.chinensis_Hongyang|Actinidia14883	A.chinensis_Hongyang|Actinidia16645	A.chinensis_Hongyang|Actinidia17631	A.chinensis_Hongyang|Actinidia26299	A.chinensis_Hongyang|Actinidia38381	A.chinensis_Hongyang|Actinidia38382	A.chinensis_Red5|RED5V2.002247.1.1	A.chinensis_Red5|RED5V2.004004.1.1	A.chinensis_Red5|RED5V2.014033.1.1	A.chinensis_Red5|RED5V2.028516.1.1	A.chinensis_Red5|RED5V2.031298.2.1	A.chinensis_Red5|RED5V2.032907.1.1	Actinidia_eriantha|DTZ79_02g11040	Actinidia_eriantha|DTZ79_03g16250	Actinidia_eriantha|DTZ79_13g00870	Actinidia_eriantha|DTZ79_25g03360	Actinidia_eriantha|DTZ79_27g09190	Actinidia_eriantha|DTZ79_29g05350	Vaccinium_darrowii|Vadar_029388	Vaccinium_darrowii|Vadar_029560	Vaccinium_darrowii|Vadar_029828
178	A.deliciosa_Hayward|AdH_00009498	A.deliciosa_Hayward|AdH_00013532	A.deliciosa_Hayward|AdH_00018737	A.deliciosa_Hayward|AdH_00023499	A.deliciosa_Hayward|AdH_00043922	A.deliciosa_Hayward|AdH_00063682	A.chinensis_Russell|RUSV2a.005820.1	A.chinensis_Russell|RUSV2a.018366.1	A.chinensis_Russell|RUSV2a.029302.1	A.chinensis_Russell|RUSV2a.030791.1	A.chinensis_Russell|RUSV2a.044206.1	A.chinensis_Russell|RUSV2a.044262.1	A.chinensis_Hongyang|Actinidia10448	A.chinensis_Hongyang|Actinidia18074	A.chinensis_Hongyang|Actinidia18976	A.chinensis_Hongyang|Actinidia35049	A.chinensis_Hongyang|Actinidia36265	A.chinensis_Red5|RED5V2.005820.1.1	A.chinensis_Red5|RED5V2.018366.1.1	A.chinensis_Red5|RED5V2.021887.1.1	A.chinensis_Red5|RED5V2.029302.1.1	A.chinensis_Red5|RED5V2.030791.1.1	A.chinensis_Red5|RED5V2.044262.1.1	Actinidia_eriantha|DTZ79_05g08010	Actinidia_eriantha|DTZ79_05g12550	Actinidia_eriantha|DTZ79_19g11060	Actinidia_eriantha|DTZ79_23g13720	Actinidia_eriantha|DTZ79_27g03500	Vaccinium_darrowii|Vadar_006423	Vaccinium_darrowii|Vadar_012717	Vaccinium_darrowii|Vadar_019449
179	A.deliciosa_Hayward|AdH_00018483	A.deliciosa_Hayward|AdH_00025446	A.deliciosa_Hayward|AdH_00026582	A.deliciosa_Hayward|AdH_00038056	A.deliciosa_Hayward|AdH_00045312	A.deliciosa_Hayward|AdH_00051166	A.deliciosa_Hayward|AdH_00062369	A.chinensis_Russell|RUSV2a.006332.1	A.chinensis_Russell|RUSV2a.018258.1	A.chinensis_Russell|RUSV2a.028978.1	A.chinensis_Russell|RUSV2a.029861.1	A.chinensis_Russell|RUSV2a.031392.1	A.chinensis_Russell|RUSV2a.041899.1	A.chinensis_Russell|RUSV2a.045521.1	A.chinensis_Hongyang|Actinidia04041	A.chinensis_Hongyang|Actinidia04900	A.chinensis_Hongyang|Actinidia31895	A.chinensis_Red5|RED5V2.006332.1.1	A.chinensis_Red5|RED5V2.018258.1.1	A.chinensis_Red5|RED5V2.028978.1.1	A.chinensis_Red5|RED5V2.029861.1.1	A.chinensis_Red5|RED5V2.050755.1.1	Actinidia_eriantha|DTZ79_06g03860	Actinidia_eriantha|DTZ79_16g08080	Actinidia_eriantha|DTZ79_25g07940	Actinidia_eriantha|DTZ79_26g06970	Actinidia_eriantha|DTZ79_27g10840	Actinidia_eriantha|DTZ79_29g06690	Vaccinium_darrowii|Vadar_000748	Vaccinium_darrowii|Vadar_007354	Vaccinium_darrowii|Vadar_026280
180	A.deliciosa_Hayward|AdH_00004818	A.deliciosa_Hayward|AdH_00043674	A.deliciosa_Hayward|AdH_00045349	A.deliciosa_Hayward|AdH_00056575	A.deliciosa_Hayward|AdH_00064499	A.chinensis_Russell|RUSV2a.002366.1	A.chinensis_Russell|RUSV2a.004097.1	A.chinensis_Russell|RUSV2a.005729.1	A.chinensis_Russell|RUSV2a.014154.1	A.chinensis_Russell|RUSV2a.045508.1	A.chinensis_Hongyang|Actinidia02697	A.chinensis_Hongyang|Actinidia04021	A.chinensis_Hongyang|Actinidia06073	A.chinensis_Hongyang|Actinidia08215	A.chinensis_Hongyang|Actinidia15648	A.chinensis_Hongyang|Actinidia19858	A.chinensis_Hongyang|Actinidia26215	A.chinensis_Red5|RED5V2.002366.1.1	A.chinensis_Red5|RED5V2.004097.1.1	A.chinensis_Red5|RED5V2.005729.1.1	A.chinensis_Red5|RED5V2.014154.1.1	A.chinensis_Red5|RED5V2.031411.1.1	Actinidia_eriantha|DTZ79_02g12140	Actinidia_eriantha|DTZ79_03g17150	Actinidia_eriantha|DTZ79_05g06870	Actinidia_eriantha|DTZ79_13g02400	Actinidia_eriantha|DTZ79_27g10760	Actinidia_eriantha|DTZ79_29g06970	Vaccinium_darrowii|Vadar_005492	Vaccinium_darrowii|Vadar_014097	Vaccinium_darrowii|Vadar_017454
181	A.deliciosa_Hayward|AdH_00032214	A.deliciosa_Hayward|AdH_00032217	A.deliciosa_Hayward|AdH_00041190	A.deliciosa_Hayward|AdH_00071753	A.deliciosa_Hayward|AdH_00080357	A.deliciosa_Hayward|AdH_00089248	A.deliciosa_Hayward|AdH_00092393	A.chinensis_Russell|RUSV2a.004898.1	A.chinensis_Russell|RUSV2a.011239.1	A.chinensis_Russell|RUSV2a.011666.1	A.chinensis_Russell|RUSV2a.012176.1	A.chinensis_Russell|RUSV2a.023930.1	A.chinensis_Hongyang|Actinidia28046	A.chinensis_Hongyang|Actinidia29257	A.chinensis_Red5|RED5V2.004898.1.1	A.chinensis_Red5|RED5V2.007491.1.1	A.chinensis_Red5|RED5V2.011239.1.1	A.chinensis_Red5|RED5V2.011666.1.1	A.chinensis_Red5|RED5V2.012176.1.1	A.chinensis_Red5|RED5V2.023930.1.1	Actinidia_eriantha|DTZ79_01g13410	Actinidia_eriantha|DTZ79_04g05550	Actinidia_eriantha|DTZ79_07g03060	Actinidia_eriantha|DTZ79_10g09200	Actinidia_eriantha|DTZ79_11g03620	Actinidia_eriantha|DTZ79_21g06050	Vaccinium_darrowii|Vadar_016353	Vaccinium_darrowii|Vadar_016689	Vaccinium_darrowii|Vadar_018016	Vaccinium_darrowii|Vadar_023604	Vaccinium_darrowii|Vadar_023812
182	A.deliciosa_Hayward|AdH_00002398	A.deliciosa_Hayward|AdH_00004496	A.deliciosa_Hayward|AdH_00026012	A.deliciosa_Hayward|AdH_00069598	A.deliciosa_Hayward|AdH_00076874	A.deliciosa_Hayward|AdH_00090129	A.chinensis_Russell|RUSV2a.004224.1	A.chinensis_Russell|RUSV2a.012475.1	A.chinensis_Russell|RUSV2a.022506.1	A.chinensis_Russell|RUSV2a.029164.1	A.chinensis_Russell|RUSV2a.044737.1	A.chinensis_Russell|RUSV2a.044742.1	A.chinensis_Hongyang|Actinidia04500	A.chinensis_Hongyang|Actinidia13265	A.chinensis_Hongyang|Actinidia15697	A.chinensis_Hongyang|Actinidia34621	A.chinensis_Hongyang|Actinidia40101	A.chinensis_Red5|RED5V2.004224.1.1	A.chinensis_Red5|RED5V2.012475.1.1	A.chinensis_Red5|RED5V2.022506.1.1	A.chinensis_Red5|RED5V2.027375.1.1	A.chinensis_Red5|RED5V2.029164.1.1	Actinidia_eriantha|DTZ79_03g21980	Actinidia_eriantha|DTZ79_08g07250	Actinidia_eriantha|DTZ79_11g12120	Actinidia_eriantha|DTZ79_20g01820	Actinidia_eriantha|DTZ79_24g03710	Actinidia_eriantha|DTZ79_25g09990	Vaccinium_darrowii|Vadar_005478	Vaccinium_darrowii|Vadar_025797	Vaccinium_darrowii|Vadar_029991
183	A.deliciosa_Hayward|AdH_00010498	A.deliciosa_Hayward|AdH_00023179	A.deliciosa_Hayward|AdH_00037029	A.deliciosa_Hayward|AdH_00060667	A.deliciosa_Hayward|AdH_00088343	A.chinensis_Russell|RUSV2a.005666.1	A.chinensis_Russell|RUSV2a.006631.1	A.chinensis_Russell|RUSV2a.010917.1	A.chinensis_Russell|RUSV2a.019707.1	A.chinensis_Russell|RUSV2a.021484.1	A.chinensis_Russell|RUSV2a.029366.1	A.chinensis_Russell|RUSV2a.030618.1	A.chinensis_Hongyang|Actinidia01666	A.chinensis_Hongyang|Actinidia17940	A.chinensis_Hongyang|Actinidia21364	A.chinensis_Red5|RED5V2.005666.1.1	A.chinensis_Red5|RED5V2.006631.1.1	A.chinensis_Red5|RED5V2.010917.1.1	A.chinensis_Red5|RED5V2.019707.1.1	A.chinensis_Red5|RED5V2.021484.1.1	A.chinensis_Red5|RED5V2.029366.1.1	A.chinensis_Red5|RED5V2.030618.1.1	Actinidia_eriantha|DTZ79_05g06240	Actinidia_eriantha|DTZ79_06g08070	Actinidia_eriantha|DTZ79_10g01300	Actinidia_eriantha|DTZ79_17g11410	Actinidia_eriantha|DTZ79_19g06430	Actinidia_eriantha|DTZ79_27g01610	Actinidia_eriantha|DTZ79_28g00390	Vaccinium_darrowii|Vadar_008376	Vaccinium_darrowii|Vadar_022046
184	A.deliciosa_Hayward|AdH_00018416	A.deliciosa_Hayward|AdH_00023374	A.deliciosa_Hayward|AdH_00043672	A.deliciosa_Hayward|AdH_00062423	A.deliciosa_Hayward|AdH_00064495	A.chinensis_Russell|RUSV2a.002368.1	A.chinensis_Russell|RUSV2a.005728.1	A.chinensis_Russell|RUSV2a.018237.1	A.chinensis_Russell|RUSV2a.029842.1	A.chinensis_Russell|RUSV2a.030698.1	A.chinensis_Hongyang|Actinidia04918	A.chinensis_Hongyang|Actinidia06072	A.chinensis_Hongyang|Actinidia23572	A.chinensis_Hongyang|Actinidia37656	A.chinensis_Hongyang|Actinidia38748	A.chinensis_Red5|RED5V2.002368.1.1	A.chinensis_Red5|RED5V2.005728.1.1	A.chinensis_Red5|RED5V2.018237.1.1	A.chinensis_Red5|RED5V2.029842.1.1	A.chinensis_Red5|RED5V2.030698.1.1	Actinidia_eriantha|DTZ79_02g12160	Actinidia_eriantha|DTZ79_05g06850	Actinidia_eriantha|DTZ79_26g06770	Actinidia_eriantha|DTZ79_27g02240	Vaccinium_darrowii|Vadar_001501	Vaccinium_darrowii|Vadar_008158	Vaccinium_darrowii|Vadar_013687	Vaccinium_darrowii|Vadar_016976	Vaccinium_darrowii|Vadar_020895	Vaccinium_darrowii|Vadar_021428	Vaccinium_darrowii|Vadar_021995
185	A.deliciosa_Hayward|AdH_00025231	A.deliciosa_Hayward|AdH_00037932	A.deliciosa_Hayward|AdH_00076651	A.chinensis_Russell|RUSV2a.000701.1	A.chinensis_Russell|RUSV2a.006367.1	A.chinensis_Russell|RUSV2a.009992.1	A.chinensis_Russell|RUSV2a.014556.1	A.chinensis_Russell|RUSV2a.018488.1	A.chinensis_Russell|RUSV2a.022435.1	A.chinensis_Russell|RUSV2a.045495.1	A.chinensis_Russell|RUSV2a.045501.1	A.chinensis_Russell|RUSV2a.048104.1	A.chinensis_Russell|RUSV2a.048108.1	A.chinensis_Hongyang|Actinidia10519	A.chinensis_Hongyang|Actinidia12309	A.chinensis_Hongyang|Actinidia23552	A.chinensis_Red5|RED5V2.000701.1.1	A.chinensis_Red5|RED5V2.006367.1.1	A.chinensis_Red5|RED5V2.009992.1.1	A.chinensis_Red5|RED5V2.010072.1.1	A.chinensis_Red5|RED5V2.014556.1.1	A.chinensis_Red5|RED5V2.018488.1.1	A.chinensis_Red5|RED5V2.022435.1.1	A.chinensis_Red5|RED5V2.031490.1.1	Actinidia_eriantha|DTZ79_13g07120	Actinidia_eriantha|DTZ79_14g01850	Actinidia_eriantha|DTZ79_20g00700	Vaccinium_darrowii|Vadar_020265	Vaccinium_darrowii|Vadar_022608	Vaccinium_darrowii|Vadar_026798	Vaccinium_darrowii|Vadar_031267
186	A.deliciosa_Hayward|AdH_00002828	A.deliciosa_Hayward|AdH_00005304	A.deliciosa_Hayward|AdH_00011688	A.deliciosa_Hayward|AdH_00011967	A.deliciosa_Hayward|AdH_00011968	A.deliciosa_Hayward|AdH_00011969	A.deliciosa_Hayward|AdH_00012099	A.deliciosa_Hayward|AdH_00019111	A.deliciosa_Hayward|AdH_00019482	A.deliciosa_Hayward|AdH_00020372	A.deliciosa_Hayward|AdH_00020596	A.deliciosa_Hayward|AdH_00025518	A.deliciosa_Hayward|AdH_00027995	A.deliciosa_Hayward|AdH_00044852	A.deliciosa_Hayward|AdH_00052910	A.deliciosa_Hayward|AdH_00059247	A.deliciosa_Hayward|AdH_00071261	A.deliciosa_Hayward|AdH_00072301	A.deliciosa_Hayward|AdH_00083889	A.chinensis_Russell|RUSV2a.043069.1	A.chinensis_Hongyang|Actinidia04231	A.chinensis_Hongyang|Actinidia05047	Actinidia_eriantha|DTZ79_00g01390	Actinidia_eriantha|DTZ79_06g07570	Actinidia_eriantha|DTZ79_16g11550	Actinidia_eriantha|DTZ79_16g12180	Actinidia_eriantha|DTZ79_17g09250	Vaccinium_darrowii|Vadar_012335	Vaccinium_darrowii|Vadar_013553	Vaccinium_darrowii|Vadar_016839	Vaccinium_darrowii|Vadar_034637
187	A.deliciosa_Hayward|AdH_00000904	A.deliciosa_Hayward|AdH_00056014	A.deliciosa_Hayward|AdH_00067595	A.deliciosa_Hayward|AdH_00083991	A.chinensis_Russell|RUSV2a.013981.1	A.chinensis_Russell|RUSV2a.015881.1	A.chinensis_Russell|RUSV2a.017176.1	A.chinensis_Russell|RUSV2a.032852.1	A.chinensis_Russell|RUSV2a.044568.1	A.chinensis_Russell|RUSV2a.047820.1	A.chinensis_Russell|RUSV2a.047864.1	A.chinensis_Hongyang|Actinidia03396	A.chinensis_Hongyang|Actinidia05793	A.chinensis_Hongyang|Actinidia25939	A.chinensis_Hongyang|Actinidia30958	A.chinensis_Hongyang|Actinidia34039	A.chinensis_Hongyang|Actinidia38438	A.chinensis_Red5|RED5V2.009403.1.1	A.chinensis_Red5|RED5V2.013981.1.1	A.chinensis_Red5|RED5V2.015881.1.1	A.chinensis_Red5|RED5V2.017176.1.1	A.chinensis_Red5|RED5V2.032852.1.1	Actinidia_eriantha|DTZ79_08g13450	Actinidia_eriantha|DTZ79_13g00100	Actinidia_eriantha|DTZ79_14g07330	Actinidia_eriantha|DTZ79_15g10260	Actinidia_eriantha|DTZ79_29g04100	Vaccinium_darrowii|Vadar_014338	Vaccinium_darrowii|Vadar_017578	Vaccinium_darrowii|Vadar_030023	Vaccinium_darrowii|Vadar_031343
188	A.deliciosa_Hayward|AdH_00038264	A.deliciosa_Hayward|AdH_00052410	A.deliciosa_Hayward|AdH_00052628	A.deliciosa_Hayward|AdH_00052635	A.deliciosa_Hayward|AdH_00052640	A.deliciosa_Hayward|AdH_00057942	A.deliciosa_Hayward|AdH_00073249	A.deliciosa_Hayward|AdH_00084850	A.deliciosa_Hayward|AdH_00084854	A.deliciosa_Hayward|AdH_00093244	A.chinensis_Russell|RUSV2a.016198.1	A.chinensis_Russell|RUSV2a.016199.1	A.chinensis_Russell|RUSV2a.024581.1	A.chinensis_Russell|RUSV2a.024618.1	A.chinensis_Russell|RUSV2a.043852.1	A.chinensis_Hongyang|Actinidia18619	A.chinensis_Hongyang|Actinidia18621	A.chinensis_Hongyang|Actinidia18625	A.chinensis_Hongyang|Actinidia18626	A.chinensis_Hongyang|Actinidia31546	A.chinensis_Red5|RED5V2.016198.1.1	A.chinensis_Red5|RED5V2.016199.1.1	A.chinensis_Red5|RED5V2.024543.1.1	A.chinensis_Red5|RED5V2.024581.1.1	A.chinensis_Red5|RED5V2.024618.1.1	Actinidia_eriantha|DTZ79_02g07970	Actinidia_eriantha|DTZ79_03g07770	Actinidia_eriantha|DTZ79_06g02950	Actinidia_eriantha|DTZ79_14g10680	Actinidia_eriantha|DTZ79_22g01780	Actinidia_eriantha|DTZ79_22g02000
189	A.deliciosa_Hayward|AdH_00001087	A.deliciosa_Hayward|AdH_00001089	A.deliciosa_Hayward|AdH_00001093	A.deliciosa_Hayward|AdH_00001096	A.deliciosa_Hayward|AdH_00001098	A.deliciosa_Hayward|AdH_00049789	A.deliciosa_Hayward|AdH_00049790	A.deliciosa_Hayward|AdH_00049792	A.deliciosa_Hayward|AdH_00049793	A.chinensis_Russell|RUSV2a.009335.1	A.chinensis_Russell|RUSV2a.017106.1	A.chinensis_Russell|RUSV2a.017107.1	A.chinensis_Russell|RUSV2a.017109.1	A.chinensis_Russell|RUSV2a.017110.1	A.chinensis_Russell|RUSV2a.047787.1	A.chinensis_Hongyang|Actinidia31698	A.chinensis_Hongyang|Actinidia32329	A.chinensis_Hongyang|Actinidia32330	A.chinensis_Hongyang|Actinidia32331	A.chinensis_Hongyang|Actinidia32332	A.chinensis_Red5|RED5V2.009336.1.1	A.chinensis_Red5|RED5V2.017106.1.1	A.chinensis_Red5|RED5V2.017107.1.1	A.chinensis_Red5|RED5V2.017109.1.1	A.chinensis_Red5|RED5V2.017110.1.1	A.chinensis_Red5|RED5V2.055191.1	Actinidia_eriantha|DTZ79_08g12670	Actinidia_eriantha|DTZ79_15g09510	Actinidia_eriantha|DTZ79_15g09540	Actinidia_eriantha|DTZ79_28g12410	Vaccinium_darrowii|Vadar_032133
190	A.deliciosa_Hayward|AdH_00035496	A.deliciosa_Hayward|AdH_00035536	A.deliciosa_Hayward|AdH_00041769	A.deliciosa_Hayward|AdH_00042037	A.deliciosa_Hayward|AdH_00073227	A.deliciosa_Hayward|AdH_00073632	A.deliciosa_Hayward|AdH_00073635	A.chinensis_Russell|RUSV2a.005247.1	A.chinensis_Russell|RUSV2a.007157.1	A.chinensis_Russell|RUSV2a.007227.1	A.chinensis_Russell|RUSV2a.010830.1	A.chinensis_Russell|RUSV2a.024411.1	A.chinensis_Hongyang|Actinidia17398	A.chinensis_Hongyang|Actinidia18029	A.chinensis_Hongyang|Actinidia20537	A.chinensis_Hongyang|Actinidia22933	A.chinensis_Hongyang|Actinidia32026	A.chinensis_Red5|RED5V2.005247.1.1	A.chinensis_Red5|RED5V2.007157.1.1	A.chinensis_Red5|RED5V2.007227.1.1	A.chinensis_Red5|RED5V2.010830.1.1	A.chinensis_Red5|RED5V2.024411.1.1	Actinidia_eriantha|DTZ79_00g02070	Actinidia_eriantha|DTZ79_05g00840	Actinidia_eriantha|DTZ79_05g12410	Actinidia_eriantha|DTZ79_05g12420	Actinidia_eriantha|DTZ79_07g00350	Actinidia_eriantha|DTZ79_21g12150	Vaccinium_darrowii|Vadar_000268	Vaccinium_darrowii|Vadar_015838	Vaccinium_darrowii|Vadar_030520
191	A.deliciosa_Hayward|AdH_00065395	A.deliciosa_Hayward|AdH_00066138	A.deliciosa_Hayward|AdH_00066142	A.deliciosa_Hayward|AdH_00066143	A.chinensis_Russell|RUSV2a.001749.1	A.chinensis_Russell|RUSV2a.033659.1	A.chinensis_Russell|RUSV2a.043205.1	A.chinensis_Russell|RUSV2a.043260.1	A.chinensis_Russell|RUSV2a.043261.1	A.chinensis_Hongyang|Actinidia11315	A.chinensis_Hongyang|Actinidia11605	A.chinensis_Hongyang|Actinidia11607	A.chinensis_Hongyang|Actinidia13756	A.chinensis_Hongyang|Actinidia13757	A.chinensis_Hongyang|Actinidia13761	A.chinensis_Hongyang|Actinidia13762	A.chinensis_Hongyang|Actinidia13763	A.chinensis_Hongyang|Actinidia13765	A.chinensis_Hongyang|Actinidia13767	A.chinensis_Hongyang|Actinidia13768	A.chinensis_Red5|RED5V2.001749.1.1	A.chinensis_Red5|RED5V2.002126.1.1	A.chinensis_Red5|RED5V2.043260.1.1	A.chinensis_Red5|RED5V2.054576.1	A.chinensis_Red5|RED5V2.054577.1	A.chinensis_Red5|RED5V2.054578.1	Actinidia_eriantha|DTZ79_02g05960	Actinidia_eriantha|DTZ79_02g05970	Actinidia_eriantha|DTZ79_02g05980	Actinidia_eriantha|DTZ79_02g06010	Actinidia_eriantha|DTZ79_02g09210
192	A.deliciosa_Hayward|AdH_00021804	A.chinensis_Russell|RUSV2a.023069.1	A.chinensis_Russell|RUSV2a.030301.1	A.chinensis_Russell|RUSV2a.030303.1	A.chinensis_Russell|RUSV2a.032366.1	A.chinensis_Russell|RUSV2a.032367.1	A.chinensis_Russell|RUSV2a.032368.1	A.chinensis_Russell|RUSV2a.032369.1	A.chinensis_Russell|RUSV2a.040813.1	A.chinensis_Russell|RUSV2a.040900.1	A.chinensis_Russell|RUSV2a.042223.1	A.chinensis_Russell|RUSV2a.045302.1	A.chinensis_Russell|RUSV2a.045782.1	A.chinensis_Hongyang|Actinidia34650	A.chinensis_Hongyang|Actinidia39834	A.chinensis_Red5|RED5V2.013249.1.1	A.chinensis_Red5|RED5V2.023069.1.1	A.chinensis_Red5|RED5V2.030301.1.1	A.chinensis_Red5|RED5V2.032366.1.1	A.chinensis_Red5|RED5V2.032367.1.1	A.chinensis_Red5|RED5V2.032368.1.1	A.chinensis_Red5|RED5V2.032369.1.1	A.chinensis_Red5|RED5V2.032369.1.2	A.chinensis_Red5|RED5V2.054418.1	A.chinensis_Red5|RED5V2.054823.1	Actinidia_eriantha|DTZ79_12g04640	Actinidia_eriantha|DTZ79_26g00290	Actinidia_eriantha|DTZ79_28g11050	Vaccinium_darrowii|Vadar_011075	Vaccinium_darrowii|Vadar_017733	Vaccinium_darrowii|Vadar_029351
193	Vaccinium_darrowii|Vadar_000459	Vaccinium_darrowii|Vadar_001752	Vaccinium_darrowii|Vadar_002947	Vaccinium_darrowii|Vadar_004089	Vaccinium_darrowii|Vadar_004095	Vaccinium_darrowii|Vadar_007238	Vaccinium_darrowii|Vadar_009687	Vaccinium_darrowii|Vadar_009749	Vaccinium_darrowii|Vadar_009918	Vaccinium_darrowii|Vadar_011127	Vaccinium_darrowii|Vadar_012436	Vaccinium_darrowii|Vadar_015680	Vaccinium_darrowii|Vadar_016320	Vaccinium_darrowii|Vadar_018228	Vaccinium_darrowii|Vadar_018947	Vaccinium_darrowii|Vadar_019060	Vaccinium_darrowii|Vadar_019543	Vaccinium_darrowii|Vadar_019851	Vaccinium_darrowii|Vadar_021223	Vaccinium_darrowii|Vadar_022226	Vaccinium_darrowii|Vadar_022463	Vaccinium_darrowii|Vadar_023443	Vaccinium_darrowii|Vadar_024346	Vaccinium_darrowii|Vadar_025379	Vaccinium_darrowii|Vadar_025736	Vaccinium_darrowii|Vadar_027312	Vaccinium_darrowii|Vadar_028825	Vaccinium_darrowii|Vadar_029715	Vaccinium_darrowii|Vadar_030425	Vaccinium_darrowii|Vadar_031947	Vaccinium_darrowii|Vadar_033976
194	Vaccinium_darrowii|Vadar_000754	Vaccinium_darrowii|Vadar_001158	Vaccinium_darrowii|Vadar_003316	Vaccinium_darrowii|Vadar_004599	Vaccinium_darrowii|Vadar_005250	Vaccinium_darrowii|Vadar_005958	Vaccinium_darrowii|Vadar_007509	Vaccinium_darrowii|Vadar_008303	Vaccinium_darrowii|Vadar_010959	Vaccinium_darrowii|Vadar_011527	Vaccinium_darrowii|Vadar_011998	Vaccinium_darrowii|Vadar_012025	Vaccinium_darrowii|Vadar_012358	Vaccinium_darrowii|Vadar_012791	Vaccinium_darrowii|Vadar_014296	Vaccinium_darrowii|Vadar_017434	Vaccinium_darrowii|Vadar_018804	Vaccinium_darrowii|Vadar_021501	Vaccinium_darrowii|Vadar_022411	Vaccinium_darrowii|Vadar_024654	Vaccinium_darrowii|Vadar_025398	Vaccinium_darrowii|Vadar_025456	Vaccinium_darrowii|Vadar_025495	Vaccinium_darrowii|Vadar_026779	Vaccinium_darrowii|Vadar_026860	Vaccinium_darrowii|Vadar_027145	Vaccinium_darrowii|Vadar_027523	Vaccinium_darrowii|Vadar_028427	Vaccinium_darrowii|Vadar_030648	Vaccinium_darrowii|Vadar_031539	Vaccinium_darrowii|Vadar_034050
195	Vaccinium_darrowii|Vadar_001200	Vaccinium_darrowii|Vadar_001277	Vaccinium_darrowii|Vadar_001348	Vaccinium_darrowii|Vadar_001507	Vaccinium_darrowii|Vadar_003907	Vaccinium_darrowii|Vadar_004351	Vaccinium_darrowii|Vadar_004362	Vaccinium_darrowii|Vadar_004511	Vaccinium_darrowii|Vadar_006540	Vaccinium_darrowii|Vadar_006555	Vaccinium_darrowii|Vadar_007135	Vaccinium_darrowii|Vadar_009987	Vaccinium_darrowii|Vadar_011269	Vaccinium_darrowii|Vadar_011280	Vaccinium_darrowii|Vadar_011976	Vaccinium_darrowii|Vadar_012622	Vaccinium_darrowii|Vadar_013218	Vaccinium_darrowii|Vadar_013434	Vaccinium_darrowii|Vadar_013528	Vaccinium_darrowii|Vadar_018412	Vaccinium_darrowii|Vadar_019971	Vaccinium_darrowii|Vadar_020997	Vaccinium_darrowii|Vadar_021463	Vaccinium_darrowii|Vadar_022805	Vaccinium_darrowii|Vadar_025221	Vaccinium_darrowii|Vadar_026665	Vaccinium_darrowii|Vadar_028380	Vaccinium_darrowii|Vadar_029634	Vaccinium_darrowii|Vadar_030962	Vaccinium_darrowii|Vadar_033197	Vaccinium_darrowii|Vadar_034105
196	Vaccinium_darrowii|Vadar_000925	Vaccinium_darrowii|Vadar_001351	Vaccinium_darrowii|Vadar_001865	Vaccinium_darrowii|Vadar_003620	Vaccinium_darrowii|Vadar_006090	Vaccinium_darrowii|Vadar_006339	Vaccinium_darrowii|Vadar_008334	Vaccinium_darrowii|Vadar_010320	Vaccinium_darrowii|Vadar_010592	Vaccinium_darrowii|Vadar_011987	Vaccinium_darrowii|Vadar_012313	Vaccinium_darrowii|Vadar_012680	Vaccinium_darrowii|Vadar_013852	Vaccinium_darrowii|Vadar_014311	Vaccinium_darrowii|Vadar_014958	Vaccinium_darrowii|Vadar_015207	Vaccinium_darrowii|Vadar_015531	Vaccinium_darrowii|Vadar_016867	Vaccinium_darrowii|Vadar_018905	Vaccinium_darrowii|Vadar_019722	Vaccinium_darrowii|Vadar_021174	Vaccinium_darrowii|Vadar_023076	Vaccinium_darrowii|Vadar_025471	Vaccinium_darrowii|Vadar_028039	Vaccinium_darrowii|Vadar_030510	Vaccinium_darrowii|Vadar_030762	Vaccinium_darrowii|Vadar_031202	Vaccinium_darrowii|Vadar_032404	Vaccinium_darrowii|Vadar_032658	Vaccinium_darrowii|Vadar_034303	Vaccinium_darrowii|Vadar_034549
197	Vaccinium_darrowii|Vadar_001483	Vaccinium_darrowii|Vadar_001541	Vaccinium_darrowii|Vadar_001555	Vaccinium_darrowii|Vadar_002587	Vaccinium_darrowii|Vadar_002874	Vaccinium_darrowii|Vadar_003904	Vaccinium_darrowii|Vadar_004326	Vaccinium_darrowii|Vadar_005252	Vaccinium_darrowii|Vadar_010912	Vaccinium_darrowii|Vadar_011825	Vaccinium_darrowii|Vadar_013253	Vaccinium_darrowii|Vadar_017130	Vaccinium_darrowii|Vadar_017606	Vaccinium_darrowii|Vadar_017789	Vaccinium_darrowii|Vadar_019603	Vaccinium_darrowii|Vadar_019622	Vaccinium_darrowii|Vadar_020823	Vaccinium_darrowii|Vadar_021816	Vaccinium_darrowii|Vadar_023856	Vaccinium_darrowii|Vadar_024201	Vaccinium_darrowii|Vadar_024836	Vaccinium_darrowii|Vadar_024879	Vaccinium_darrowii|Vadar_027137	Vaccinium_darrowii|Vadar_027263	Vaccinium_darrowii|Vadar_028828	Vaccinium_darrowii|Vadar_029743	Vaccinium_darrowii|Vadar_030021	Vaccinium_darrowii|Vadar_030306	Vaccinium_darrowii|Vadar_030444	Vaccinium_darrowii|Vadar_031382	Vaccinium_darrowii|Vadar_032229
198	Vaccinium_darrowii|Vadar_000954	Vaccinium_darrowii|Vadar_001250	Vaccinium_darrowii|Vadar_001602	Vaccinium_darrowii|Vadar_003781	Vaccinium_darrowii|Vadar_004713	Vaccinium_darrowii|Vadar_005743	Vaccinium_darrowii|Vadar_006014	Vaccinium_darrowii|Vadar_008189	Vaccinium_darrowii|Vadar_008585	Vaccinium_darrowii|Vadar_008797	Vaccinium_darrowii|Vadar_009317	Vaccinium_darrowii|Vadar_009879	Vaccinium_darrowii|Vadar_010559	Vaccinium_darrowii|Vadar_011798	Vaccinium_darrowii|Vadar_012561	Vaccinium_darrowii|Vadar_013226	Vaccinium_darrowii|Vadar_016943	Vaccinium_darrowii|Vadar_017902	Vaccinium_darrowii|Vadar_017990	Vaccinium_darrowii|Vadar_020222	Vaccinium_darrowii|Vadar_021917	Vaccinium_darrowii|Vadar_023804	Vaccinium_darrowii|Vadar_028561	Vaccinium_darrowii|Vadar_028830	Vaccinium_darrowii|Vadar_029770	Vaccinium_darrowii|Vadar_030423	Vaccinium_darrowii|Vadar_030464	Vaccinium_darrowii|Vadar_033076	Vaccinium_darrowii|Vadar_034332	Vaccinium_darrowii|Vadar_034427	Vaccinium_darrowii|Vadar_034805
199	A.deliciosa_Hayward|AdH_00008761	A.deliciosa_Hayward|AdH_00012609	A.deliciosa_Hayward|AdH_00017282	A.deliciosa_Hayward|AdH_00077113	A.deliciosa_Hayward|AdH_00090546	A.chinensis_Russell|RUSV2a.012647.1	A.chinensis_Russell|RUSV2a.017750.1	A.chinensis_Russell|RUSV2a.022275.1	A.chinensis_Russell|RUSV2a.022575.1	A.chinensis_Russell|RUSV2a.026936.1	A.chinensis_Hongyang|Actinidia09004	A.chinensis_Hongyang|Actinidia21706	A.chinensis_Hongyang|Actinidia26070	A.chinensis_Hongyang|Actinidia32699	A.chinensis_Hongyang|Actinidia32700	A.chinensis_Hongyang|Actinidia39138	A.chinensis_Red5|RED5V2.012647.1.1	A.chinensis_Red5|RED5V2.017750.1.1	A.chinensis_Red5|RED5V2.022275.1.1	A.chinensis_Red5|RED5V2.022575.1.1	A.chinensis_Red5|RED5V2.026936.1.1	Actinidia_eriantha|DTZ79_11g09190	Actinidia_eriantha|DTZ79_16g02130	Actinidia_eriantha|DTZ79_19g14940	Actinidia_eriantha|DTZ79_20g02720	Actinidia_eriantha|DTZ79_23g17510	Actinidia_eriantha|DTZ79_23g17760	Actinidia_eriantha|DTZ79_23g19230	Vaccinium_darrowii|Vadar_005665	Vaccinium_darrowii|Vadar_016007
200	A.deliciosa_Hayward|AdH_00009383	A.deliciosa_Hayward|AdH_00013355	A.deliciosa_Hayward|AdH_00018524	A.deliciosa_Hayward|AdH_00038008	A.deliciosa_Hayward|AdH_00045297	A.deliciosa_Hayward|AdH_00056514	A.chinensis_Russell|RUSV2a.006347.1	A.chinensis_Russell|RUSV2a.014128.1	A.chinensis_Russell|RUSV2a.018284.1	A.chinensis_Russell|RUSV2a.021929.1	A.chinensis_Russell|RUSV2a.026691.1	A.chinensis_Russell|RUSV2a.033002.1	A.chinensis_Hongyang|Actinidia04880	A.chinensis_Hongyang|Actinidia19034	A.chinensis_Hongyang|Actinidia19880	A.chinensis_Hongyang|Actinidia33207	A.chinensis_Hongyang|Actinidia35005	A.chinensis_Red5|RED5V2.006347.1.1	A.chinensis_Red5|RED5V2.014128.1.1	A.chinensis_Red5|RED5V2.018284.1.1	A.chinensis_Red5|RED5V2.021929.1.1	A.chinensis_Red5|RED5V2.026691.1.1	A.chinensis_Red5|RED5V2.033002.1.1	Actinidia_eriantha|DTZ79_06g04040	Actinidia_eriantha|DTZ79_13g02030	Actinidia_eriantha|DTZ79_16g08200	Actinidia_eriantha|DTZ79_23g14390	Actinidia_eriantha|DTZ79_29g06630	Vaccinium_darrowii|Vadar_006906	Vaccinium_darrowii|Vadar_021693
201	A.deliciosa_Hayward|AdH_00007920	A.deliciosa_Hayward|AdH_00015761	A.deliciosa_Hayward|AdH_00053649	A.deliciosa_Hayward|AdH_00061313	A.deliciosa_Hayward|AdH_00066472	A.deliciosa_Hayward|AdH_00085908	A.chinensis_Russell|RUSV2a.002877.1	A.chinensis_Russell|RUSV2a.024889.1	A.chinensis_Russell|RUSV2a.025860.1	A.chinensis_Russell|RUSV2a.030273.1	A.chinensis_Russell|RUSV2a.032338.1	A.chinensis_Hongyang|Actinidia07030	A.chinensis_Hongyang|Actinidia08176	A.chinensis_Hongyang|Actinidia13883	A.chinensis_Hongyang|Actinidia23935	A.chinensis_Hongyang|Actinidia26471	A.chinensis_Hongyang|Actinidia29231	A.chinensis_Hongyang|Actinidia37198	A.chinensis_Red5|RED5V2.001632.1.1	A.chinensis_Red5|RED5V2.002877.1.1	A.chinensis_Red5|RED5V2.024889.1.1	A.chinensis_Red5|RED5V2.025860.1.1	A.chinensis_Red5|RED5V2.030273.1.1	A.chinensis_Red5|RED5V2.032338.1.1	Actinidia_eriantha|DTZ79_02g04500	Actinidia_eriantha|DTZ79_28g10680	Vaccinium_darrowii|Vadar_021191	Vaccinium_darrowii|Vadar_030780	Vaccinium_darrowii|Vadar_030810	Vaccinium_darrowii|Vadar_032317
202	A.deliciosa_Hayward|AdH_00016462	A.deliciosa_Hayward|AdH_00024083	A.deliciosa_Hayward|AdH_00060097	A.deliciosa_Hayward|AdH_00087690	A.chinensis_Russell|RUSV2a.025576.1	A.chinensis_Russell|RUSV2a.041341.1	A.chinensis_Russell|RUSV2a.041372.1	A.chinensis_Russell|RUSV2a.041373.1	A.chinensis_Russell|RUSV2a.045567.1	A.chinensis_Russell|RUSV2a.045580.1	A.chinensis_Hongyang|Actinidia09111	A.chinensis_Hongyang|Actinidia21141	A.chinensis_Hongyang|Actinidia24921	A.chinensis_Red5|RED5V2.025576.1.1	A.chinensis_Red5|RED5V2.041372.1.1	A.chinensis_Red5|RED5V2.041373.1.1	A.chinensis_Red5|RED5V2.045567.1.1	Actinidia_eriantha|DTZ79_13g15220	Actinidia_eriantha|DTZ79_23g01830	Actinidia_eriantha|DTZ79_28g03610	Vaccinium_darrowii|Vadar_000829	Vaccinium_darrowii|Vadar_007735	Vaccinium_darrowii|Vadar_008270	Vaccinium_darrowii|Vadar_018828	Vaccinium_darrowii|Vadar_022018	Vaccinium_darrowii|Vadar_029385	Vaccinium_darrowii|Vadar_031112	Vaccinium_darrowii|Vadar_033412	Vaccinium_darrowii|Vadar_034320	Vaccinium_darrowii|Vadar_034759
203	A.deliciosa_Hayward|AdH_00004678	A.deliciosa_Hayward|AdH_00004681	A.deliciosa_Hayward|AdH_00016336	A.deliciosa_Hayward|AdH_00046558	A.deliciosa_Hayward|AdH_00069459	A.chinensis_Russell|RUSV2a.004166.1	A.chinensis_Russell|RUSV2a.004167.1	A.chinensis_Russell|RUSV2a.014626.1	A.chinensis_Russell|RUSV2a.025621.1	A.chinensis_Russell|RUSV2a.027476.1	A.chinensis_Russell|RUSV2a.027477.1	A.chinensis_Hongyang|Actinidia01848	A.chinensis_Hongyang|Actinidia01849	A.chinensis_Hongyang|Actinidia04448	A.chinensis_Hongyang|Actinidia04449	A.chinensis_Red5|RED5V2.004166.1.1	A.chinensis_Red5|RED5V2.004167.1.1	A.chinensis_Red5|RED5V2.014626.1.1	A.chinensis_Red5|RED5V2.025621.1.1	A.chinensis_Red5|RED5V2.027476.1.1	A.chinensis_Red5|RED5V2.027477.1.1	Actinidia_eriantha|DTZ79_03g17930	Actinidia_eriantha|DTZ79_13g08070	Actinidia_eriantha|DTZ79_13g08240	Actinidia_eriantha|DTZ79_23g02490	Actinidia_eriantha|DTZ79_24g04270	Vaccinium_darrowii|Vadar_011082	Vaccinium_darrowii|Vadar_017380	Vaccinium_darrowii|Vadar_030094	Vaccinium_darrowii|Vadar_034753
204	A.deliciosa_Hayward|AdH_00010487	A.deliciosa_Hayward|AdH_00037003	A.deliciosa_Hayward|AdH_00038398	A.deliciosa_Hayward|AdH_00039275	A.deliciosa_Hayward|AdH_00045472	A.deliciosa_Hayward|AdH_00055914	A.deliciosa_Hayward|AdH_00056858	A.chinensis_Russell|RUSV2a.008173.1	A.chinensis_Russell|RUSV2a.014211.1	A.chinensis_Russell|RUSV2a.021488.1	A.chinensis_Russell|RUSV2a.032812.1	A.chinensis_Russell|RUSV2a.033174.1	A.chinensis_Russell|RUSV2a.047279.1	A.chinensis_Russell|RUSV2a.047340.1	A.chinensis_Hongyang|Actinidia02523	A.chinensis_Hongyang|Actinidia08150	A.chinensis_Hongyang|Actinidia13494	A.chinensis_Hongyang|Actinidia15066	A.chinensis_Hongyang|Actinidia16894	A.chinensis_Red5|RED5V2.006183.1.1	A.chinensis_Red5|RED5V2.008173.1.1	A.chinensis_Red5|RED5V2.014211.1.1	A.chinensis_Red5|RED5V2.021488.1.1	A.chinensis_Red5|RED5V2.032812.1.1	A.chinensis_Red5|RED5V2.033174.1.1	Actinidia_eriantha|DTZ79_29g03610	Actinidia_eriantha|DTZ79_29g07800	Vaccinium_darrowii|Vadar_006776	Vaccinium_darrowii|Vadar_010541	Vaccinium_darrowii|Vadar_034458
205	A.deliciosa_Hayward|AdH_00008885	A.deliciosa_Hayward|AdH_00017459	A.deliciosa_Hayward|AdH_00046026	A.deliciosa_Hayward|AdH_00076050	A.deliciosa_Hayward|AdH_00090117	A.chinensis_Russell|RUSV2a.009939.1	A.chinensis_Russell|RUSV2a.014434.1	A.chinensis_Russell|RUSV2a.017829.1	A.chinensis_Russell|RUSV2a.022179.1	A.chinensis_Russell|RUSV2a.022226.1	A.chinensis_Russell|RUSV2a.029169.1	A.chinensis_Russell|RUSV2a.029169.2	A.chinensis_Hongyang|Actinidia01773	A.chinensis_Hongyang|Actinidia07440	A.chinensis_Hongyang|Actinidia08817	A.chinensis_Hongyang|Actinidia14623	A.chinensis_Hongyang|Actinidia15689	A.chinensis_Hongyang|Actinidia16001	A.chinensis_Hongyang|Actinidia22014	A.chinensis_Hongyang|Actinidia26413	A.chinensis_Red5|RED5V2.014434.1.1	A.chinensis_Red5|RED5V2.017829.1.1	A.chinensis_Red5|RED5V2.022179.1.1	A.chinensis_Red5|RED5V2.022226.1.1	A.chinensis_Red5|RED5V2.029169.1.1	Actinidia_eriantha|DTZ79_09g01930	Actinidia_eriantha|DTZ79_13g05710	Actinidia_eriantha|DTZ79_16g02970	Actinidia_eriantha|DTZ79_23g17030	Actinidia_eriantha|DTZ79_25g10040
206	A.deliciosa_Hayward|AdH_00040299	A.deliciosa_Hayward|AdH_00048559	A.deliciosa_Hayward|AdH_00052511	A.deliciosa_Hayward|AdH_00070144	A.chinensis_Russell|RUSV2a.025481.1	A.chinensis_Russell|RUSV2a.040361.1	A.chinensis_Russell|RUSV2a.043855.1	A.chinensis_Russell|RUSV2a.044806.1	A.chinensis_Russell|RUSV2a.047557.1	A.chinensis_Hongyang|Actinidia02206	A.chinensis_Hongyang|Actinidia15582	A.chinensis_Hongyang|Actinidia21014	A.chinensis_Hongyang|Actinidia21513	A.chinensis_Hongyang|Actinidia25832	A.chinensis_Hongyang|Actinidia40350	A.chinensis_Red5|RED5V2.011110.1.1	A.chinensis_Red5|RED5V2.015278.1.1	A.chinensis_Red5|RED5V2.025481.1.1	A.chinensis_Red5|RED5V2.043855.1.1	A.chinensis_Red5|RED5V2.044806.1.1	A.chinensis_Red5|RED5V2.047557.1.1	Actinidia_eriantha|DTZ79_00g02740	Actinidia_eriantha|DTZ79_07g06910	Actinidia_eriantha|DTZ79_10g02540	Actinidia_eriantha|DTZ79_10g12980	Actinidia_eriantha|DTZ79_13g16510	Actinidia_eriantha|DTZ79_22g01280	Actinidia_eriantha|DTZ79_23g00590	Vaccinium_darrowii|Vadar_013251	Vaccinium_darrowii|Vadar_021214
207	A.deliciosa_Hayward|AdH_00023890	A.deliciosa_Hayward|AdH_00033999	A.deliciosa_Hayward|AdH_00071385	A.deliciosa_Hayward|AdH_00075359	A.deliciosa_Hayward|AdH_00092042	A.chinensis_Russell|RUSV2a.004772.1	A.chinensis_Russell|RUSV2a.005983.1	A.chinensis_Russell|RUSV2a.010285.1	A.chinensis_Russell|RUSV2a.023797.1	A.chinensis_Russell|RUSV2a.040122.1	A.chinensis_Hongyang|Actinidia10185	A.chinensis_Hongyang|Actinidia11990	A.chinensis_Hongyang|Actinidia21234	A.chinensis_Hongyang|Actinidia22681	A.chinensis_Hongyang|Actinidia32824	A.chinensis_Hongyang|Actinidia32829	A.chinensis_Hongyang|Actinidia36439	A.chinensis_Red5|RED5V2.004772.1.1	A.chinensis_Red5|RED5V2.005983.1.1	A.chinensis_Red5|RED5V2.010285.1.1	A.chinensis_Red5|RED5V2.023797.1.1	A.chinensis_Red5|RED5V2.030958.1.1	A.chinensis_Red5|RED5V2.040122.1.1	Actinidia_eriantha|DTZ79_01g06390	Actinidia_eriantha|DTZ79_05g10000	Actinidia_eriantha|DTZ79_09g05320	Actinidia_eriantha|DTZ79_27g05330	Vaccinium_darrowii|Vadar_000406	Vaccinium_darrowii|Vadar_008588	Vaccinium_darrowii|Vadar_011206
208	A.deliciosa_Hayward|AdH_00024691	A.deliciosa_Hayward|AdH_00027812	A.deliciosa_Hayward|AdH_00027818	A.chinensis_Russell|RUSV2a.028479.1	A.chinensis_Russell|RUSV2a.028480.1	A.chinensis_Russell|RUSV2a.028481.1	A.chinensis_Russell|RUSV2a.031329.1	A.chinensis_Russell|RUSV2a.031330.1	A.chinensis_Hongyang|Actinidia14918	A.chinensis_Hongyang|Actinidia16678	A.chinensis_Hongyang|Actinidia16679	A.chinensis_Red5|RED5V2.028479.1.1	A.chinensis_Red5|RED5V2.028480.1.1	A.chinensis_Red5|RED5V2.031329.1.1	A.chinensis_Red5|RED5V2.031330.1.1	Actinidia_eriantha|DTZ79_25g02850	Actinidia_eriantha|DTZ79_25g02880	Actinidia_eriantha|DTZ79_25g11700	Actinidia_eriantha|DTZ79_27g08900	Actinidia_eriantha|DTZ79_27g08910	Vaccinium_darrowii|Vadar_001287	Vaccinium_darrowii|Vadar_003496	Vaccinium_darrowii|Vadar_004757	Vaccinium_darrowii|Vadar_008312	Vaccinium_darrowii|Vadar_009337	Vaccinium_darrowii|Vadar_016466	Vaccinium_darrowii|Vadar_018131	Vaccinium_darrowii|Vadar_018636	Vaccinium_darrowii|Vadar_018662	Vaccinium_darrowii|Vadar_022395
209	A.deliciosa_Hayward|AdH_00028962	A.deliciosa_Hayward|AdH_00053006	A.deliciosa_Hayward|AdH_00054841	A.deliciosa_Hayward|AdH_00061982	A.deliciosa_Hayward|AdH_00069012	A.deliciosa_Hayward|AdH_00086707	A.chinensis_Russell|RUSV2a.020858.1	A.chinensis_Russell|RUSV2a.021135.1	A.chinensis_Russell|RUSV2a.024691.1	A.chinensis_Russell|RUSV2a.025319.1	A.chinensis_Russell|RUSV2a.030008.1	A.chinensis_Russell|RUSV2a.032051.1	A.chinensis_Hongyang|Actinidia07286	A.chinensis_Hongyang|Actinidia24262	A.chinensis_Hongyang|Actinidia34735	A.chinensis_Red5|RED5V2.020858.1.1	A.chinensis_Red5|RED5V2.021135.1.1	A.chinensis_Red5|RED5V2.024691.1.1	A.chinensis_Red5|RED5V2.025319.1.1	A.chinensis_Red5|RED5V2.030008.1.1	A.chinensis_Red5|RED5V2.032051.1.1	Actinidia_eriantha|DTZ79_18g12930	Actinidia_eriantha|DTZ79_22g03060	Actinidia_eriantha|DTZ79_22g10860	Actinidia_eriantha|DTZ79_22g10910	Actinidia_eriantha|DTZ79_22g12710	Actinidia_eriantha|DTZ79_26g08410	Actinidia_eriantha|DTZ79_28g07900	Vaccinium_darrowii|Vadar_016424	Vaccinium_darrowii|Vadar_032499
210	A.deliciosa_Hayward|AdH_00031596	A.deliciosa_Hayward|AdH_00031597	A.deliciosa_Hayward|AdH_00031601	A.deliciosa_Hayward|AdH_00031603	A.deliciosa_Hayward|AdH_00031604	A.deliciosa_Hayward|AdH_00031605	A.chinensis_Russell|RUSV2a.042809.1	A.chinensis_Hongyang|Actinidia14393	A.chinensis_Hongyang|Actinidia20124	A.chinensis_Hongyang|Actinidia20127	A.chinensis_Hongyang|Actinidia20128	A.chinensis_Red5|RED5V2.019857.1.1	A.chinensis_Red5|RED5V2.019859.1.1	A.chinensis_Red5|RED5V2.019860.1.1	A.chinensis_Red5|RED5V2.019861.1.1	Actinidia_eriantha|DTZ79_00g02600	Actinidia_eriantha|DTZ79_00g02610	Actinidia_eriantha|DTZ79_18g00030	Actinidia_eriantha|DTZ79_18g00050	Actinidia_eriantha|DTZ79_18g00060	Actinidia_eriantha|DTZ79_18g00070	Actinidia_eriantha|DTZ79_18g00090	Actinidia_eriantha|DTZ79_18g00100	Actinidia_eriantha|DTZ79_18g00110	Actinidia_eriantha|DTZ79_18g00190	Actinidia_eriantha|DTZ79_18g00200	Actinidia_eriantha|DTZ79_18g01860	Actinidia_eriantha|DTZ79_18g01870	Actinidia_eriantha|DTZ79_18g01880	Vaccinium_darrowii|Vadar_021483
211	A.deliciosa_Hayward|AdH_00083054	A.deliciosa_Hayward|AdH_00083059	A.deliciosa_Hayward|AdH_00083060	A.deliciosa_Hayward|AdH_00083066	A.deliciosa_Hayward|AdH_00083068	A.deliciosa_Hayward|AdH_00083073	A.deliciosa_Hayward|AdH_00091552	A.chinensis_Russell|RUSV2a.015562.1	A.chinensis_Russell|RUSV2a.016399.1	A.chinensis_Russell|RUSV2a.041455.1	A.chinensis_Russell|RUSV2a.041456.1	A.chinensis_Russell|RUSV2a.051785.1	A.chinensis_Hongyang|Actinidia20055	A.chinensis_Hongyang|Actinidia22180	A.chinensis_Hongyang|Actinidia22181	A.chinensis_Hongyang|Actinidia22744	A.chinensis_Red5|RED5V2.015560.1.1	A.chinensis_Red5|RED5V2.015562.1.1	A.chinensis_Red5|RED5V2.016399.1.1	A.chinensis_Red5|RED5V2.041456.1.1	Actinidia_eriantha|DTZ79_04g01730	Actinidia_eriantha|DTZ79_14g02560	Actinidia_eriantha|DTZ79_14g03480	Actinidia_eriantha|DTZ79_14g03490	Actinidia_eriantha|DTZ79_14g03500	Actinidia_eriantha|DTZ79_14g03530	Vaccinium_darrowii|Vadar_001376	Vaccinium_darrowii|Vadar_025945	Vaccinium_darrowii|Vadar_030136	Vaccinium_darrowii|Vadar_031454
212	A.deliciosa_Hayward|AdH_00001224	A.deliciosa_Hayward|AdH_00049926	A.deliciosa_Hayward|AdH_00049932	A.deliciosa_Hayward|AdH_00049933	A.deliciosa_Hayward|AdH_00049937	A.deliciosa_Hayward|AdH_00049939	A.chinensis_Russell|RUSV2a.009281.1	A.chinensis_Russell|RUSV2a.017057.1	A.chinensis_Russell|RUSV2a.041718.1	A.chinensis_Russell|RUSV2a.041719.1	A.chinensis_Russell|RUSV2a.041720.1	A.chinensis_Hongyang|Actinidia19425	A.chinensis_Hongyang|Actinidia23249	A.chinensis_Hongyang|Actinidia23251	A.chinensis_Red5|RED5V2.009281.1.1	A.chinensis_Red5|RED5V2.017054.1.1	A.chinensis_Red5|RED5V2.017057.1.1	A.chinensis_Red5|RED5V2.041718.1.1	A.chinensis_Red5|RED5V2.041719.1.1	Actinidia_eriantha|DTZ79_08g11900	Actinidia_eriantha|DTZ79_15g08520	Actinidia_eriantha|DTZ79_15g08540	Actinidia_eriantha|DTZ79_15g08950	Actinidia_eriantha|DTZ79_15g08970	Actinidia_eriantha|DTZ79_15g08990	Actinidia_eriantha|DTZ79_15g09000	Actinidia_eriantha|DTZ79_15g09010	Actinidia_eriantha|DTZ79_15g14650	Actinidia_eriantha|DTZ79_15g15420	Vaccinium_darrowii|Vadar_030524
213	A.deliciosa_Hayward|AdH_00060940	A.deliciosa_Hayward|AdH_00060941	A.deliciosa_Hayward|AdH_00060942	A.deliciosa_Hayward|AdH_00060943	A.deliciosa_Hayward|AdH_00085558	A.chinensis_Russell|RUSV2a.030422.1	A.chinensis_Russell|RUSV2a.032478.1	A.chinensis_Russell|RUSV2a.032481.1	A.chinensis_Russell|RUSV2a.042155.1	A.chinensis_Russell|RUSV2a.045136.1	A.chinensis_Russell|RUSV2a.045137.1	A.chinensis_Hongyang|Actinidia04254	A.chinensis_Hongyang|Actinidia06875	A.chinensis_Hongyang|Actinidia06877	A.chinensis_Hongyang|Actinidia06878	A.chinensis_Hongyang|Actinidia06879	A.chinensis_Hongyang|Actinidia16297	A.chinensis_Hongyang|Actinidia16299	A.chinensis_Red5|RED5V2.030418.1.1	A.chinensis_Red5|RED5V2.030420.1.1	A.chinensis_Red5|RED5V2.030422.1.1	A.chinensis_Red5|RED5V2.032478.1.1	A.chinensis_Red5|RED5V2.032481.1.1	A.chinensis_Red5|RED5V2.042155.1.1	Actinidia_eriantha|DTZ79_00g01430	Actinidia_eriantha|DTZ79_26g12420	Actinidia_eriantha|DTZ79_26g12430	Actinidia_eriantha|DTZ79_26g12440	Actinidia_eriantha|DTZ79_28g12310	Actinidia_eriantha|DTZ79_28g12320
214	A.deliciosa_Hayward|AdH_00050596	A.deliciosa_Hayward|AdH_00061361	A.deliciosa_Hayward|AdH_00061380	A.deliciosa_Hayward|AdH_00085954	A.chinensis_Russell|RUSV2a.020918.1	A.chinensis_Russell|RUSV2a.025392.1	A.chinensis_Russell|RUSV2a.025885.1	A.chinensis_Russell|RUSV2a.030251.1	A.chinensis_Russell|RUSV2a.032306.1	A.chinensis_Russell|RUSV2a.032314.1	A.chinensis_Russell|RUSV2a.041866.1	A.chinensis_Russell|RUSV2a.045170.1	A.chinensis_Hongyang|Actinidia05295	A.chinensis_Hongyang|Actinidia37218	A.chinensis_Red5|RED5V2.020918.1.1	A.chinensis_Red5|RED5V2.025392.1.1	A.chinensis_Red5|RED5V2.025885.1.1	A.chinensis_Red5|RED5V2.030251.1.1	A.chinensis_Red5|RED5V2.032306.1.1	A.chinensis_Red5|RED5V2.032314.1.1	A.chinensis_Red5|RED5V2.041866.1.1	A.chinensis_Red5|RED5V2.045170.1.1	Actinidia_eriantha|DTZ79_15g06990	Actinidia_eriantha|DTZ79_18g13440	Vaccinium_darrowii|Vadar_003436	Vaccinium_darrowii|Vadar_006104	Vaccinium_darrowii|Vadar_007572	Vaccinium_darrowii|Vadar_016928	Vaccinium_darrowii|Vadar_025451	Vaccinium_darrowii|Vadar_030882
215	A.deliciosa_Hayward|AdH_00071502	Vaccinium_darrowii|Vadar_002712	Vaccinium_darrowii|Vadar_003854	Vaccinium_darrowii|Vadar_005167	Vaccinium_darrowii|Vadar_005996	Vaccinium_darrowii|Vadar_006915	Vaccinium_darrowii|Vadar_009341	Vaccinium_darrowii|Vadar_009345	Vaccinium_darrowii|Vadar_010248	Vaccinium_darrowii|Vadar_010366	Vaccinium_darrowii|Vadar_011343	Vaccinium_darrowii|Vadar_011846	Vaccinium_darrowii|Vadar_012002	Vaccinium_darrowii|Vadar_014462	Vaccinium_darrowii|Vadar_015236	Vaccinium_darrowii|Vadar_015887	Vaccinium_darrowii|Vadar_018365	Vaccinium_darrowii|Vadar_019630	Vaccinium_darrowii|Vadar_020254	Vaccinium_darrowii|Vadar_020987	Vaccinium_darrowii|Vadar_021387	Vaccinium_darrowii|Vadar_023029	Vaccinium_darrowii|Vadar_025038	Vaccinium_darrowii|Vadar_025454	Vaccinium_darrowii|Vadar_027294	Vaccinium_darrowii|Vadar_029665	Vaccinium_darrowii|Vadar_031206	Vaccinium_darrowii|Vadar_032217	Vaccinium_darrowii|Vadar_032852	Vaccinium_darrowii|Vadar_034131
216	A.deliciosa_Hayward|AdH_00020780	A.deliciosa_Hayward|AdH_00020782	A.deliciosa_Hayward|AdH_00059118	A.deliciosa_Hayward|AdH_00059122	A.deliciosa_Hayward|AdH_00072789	A.chinensis_Russell|RUSV2a.013543.1	A.chinensis_Russell|RUSV2a.013544.1	A.chinensis_Russell|RUSV2a.019196.1	A.chinensis_Russell|RUSV2a.042340.1	A.chinensis_Russell|RUSV2a.042341.1	A.chinensis_Russell|RUSV2a.042370.1	A.chinensis_Russell|RUSV2a.042371.1	A.chinensis_Russell|RUSV2a.042372.1	A.chinensis_Russell|RUSV2a.052480.1	A.chinensis_Hongyang|Actinidia07894	A.chinensis_Hongyang|Actinidia12837	A.chinensis_Red5|RED5V2.013543.1.1	A.chinensis_Red5|RED5V2.019196.1.1	A.chinensis_Red5|RED5V2.019197.1.1	A.chinensis_Red5|RED5V2.019198.1.1	A.chinensis_Red5|RED5V2.019199.1.1	A.chinensis_Red5|RED5V2.052480.1.1	Actinidia_eriantha|DTZ79_12g08340	Actinidia_eriantha|DTZ79_12g13310	Actinidia_eriantha|DTZ79_17g04750	Actinidia_eriantha|DTZ79_17g04760	Actinidia_eriantha|DTZ79_23g12100	Actinidia_eriantha|DTZ79_23g12110	Vaccinium_darrowii|Vadar_026118	Vaccinium_darrowii|Vadar_032928
217	A.deliciosa_Hayward|AdH_00005377	A.deliciosa_Hayward|AdH_00018022	A.deliciosa_Hayward|AdH_00064229	A.chinensis_Russell|RUSV2a.002479.1	A.chinensis_Russell|RUSV2a.003863.1	A.chinensis_Russell|RUSV2a.005595.1	A.chinensis_Russell|RUSV2a.005596.1	A.chinensis_Russell|RUSV2a.018048.1	A.chinensis_Russell|RUSV2a.045369.1	A.chinensis_Russell|RUSV2a.046912.1	A.chinensis_Hongyang|Actinidia05934	A.chinensis_Hongyang|Actinidia18421	A.chinensis_Hongyang|Actinidia25601	A.chinensis_Hongyang|Actinidia33262	A.chinensis_Hongyang|Actinidia36175	A.chinensis_Hongyang|Actinidia38208	A.chinensis_Red5|RED5V2.002479.1.1	A.chinensis_Red5|RED5V2.003863.1.1	A.chinensis_Red5|RED5V2.005595.1.1	A.chinensis_Red5|RED5V2.005596.1.1	A.chinensis_Red5|RED5V2.018048.1.1	A.chinensis_Red5|RED5V2.030554.1.1	Actinidia_eriantha|DTZ79_05g12580	Actinidia_eriantha|DTZ79_16g05670	Actinidia_eriantha|DTZ79_27g00840	Vaccinium_darrowii|Vadar_007223	Vaccinium_darrowii|Vadar_020073	Vaccinium_darrowii|Vadar_023358	Vaccinium_darrowii|Vadar_025767	Vaccinium_darrowii|Vadar_025867
218	A.deliciosa_Hayward|AdH_00087161	A.deliciosa_Hayward|AdH_00087166	A.deliciosa_Hayward|AdH_00087167	A.deliciosa_Hayward|AdH_00092017	A.deliciosa_Hayward|AdH_00092018	A.deliciosa_Hayward|AdH_00092021	A.chinensis_Russell|RUSV2a.031875.1	A.chinensis_Russell|RUSV2a.031876.1	A.chinensis_Russell|RUSV2a.031877.1	A.chinensis_Hongyang|Actinidia11625	A.chinensis_Hongyang|Actinidia11626	A.chinensis_Hongyang|Actinidia11627	A.chinensis_Red5|RED5V2.031875.1.1	A.chinensis_Red5|RED5V2.031876.1.1	A.chinensis_Red5|RED5V2.031877.1.1	Actinidia_eriantha|DTZ79_28g05770	Actinidia_eriantha|DTZ79_28g05780	Actinidia_eriantha|DTZ79_28g05790	Actinidia_eriantha|DTZ79_28g05810	Actinidia_eriantha|DTZ79_28g05820	Vaccinium_darrowii|Vadar_001456	Vaccinium_darrowii|Vadar_001497	Vaccinium_darrowii|Vadar_003554	Vaccinium_darrowii|Vadar_011881	Vaccinium_darrowii|Vadar_016351	Vaccinium_darrowii|Vadar_021325	Vaccinium_darrowii|Vadar_022559	Vaccinium_darrowii|Vadar_028579	Vaccinium_darrowii|Vadar_029034	Vaccinium_darrowii|Vadar_030233
219	A.chinensis_Russell|RUSV2a.000507.1	A.chinensis_Russell|RUSV2a.016214.1	A.chinensis_Russell|RUSV2a.020154.1	A.chinensis_Russell|RUSV2a.031502.1	A.chinensis_Russell|RUSV2a.046848.1	A.chinensis_Hongyang|Actinidia01621	A.chinensis_Hongyang|Actinidia03529	A.chinensis_Hongyang|Actinidia05889	A.chinensis_Hongyang|Actinidia07516	A.chinensis_Hongyang|Actinidia09629	A.chinensis_Hongyang|Actinidia09848	A.chinensis_Hongyang|Actinidia12425	A.chinensis_Hongyang|Actinidia20060	A.chinensis_Hongyang|Actinidia20672	A.chinensis_Hongyang|Actinidia28135	A.chinensis_Hongyang|Actinidia31680	A.chinensis_Hongyang|Actinidia33205	A.chinensis_Hongyang|Actinidia33373	A.chinensis_Red5|RED5V2.000507.1.1	A.chinensis_Red5|RED5V2.016214.1.1	A.chinensis_Red5|RED5V2.020154.1.1	A.chinensis_Red5|RED5V2.031502.1.1	Actinidia_eriantha|DTZ79_01g05890	Actinidia_eriantha|DTZ79_04g09090	Actinidia_eriantha|DTZ79_04g09100	Actinidia_eriantha|DTZ79_07g10480	Actinidia_eriantha|DTZ79_09g08920	Actinidia_eriantha|DTZ79_09g08930	Actinidia_eriantha|DTZ79_16g11260	Actinidia_eriantha|DTZ79_25g00920
220	Vaccinium_darrowii|Vadar_000038	Vaccinium_darrowii|Vadar_001784	Vaccinium_darrowii|Vadar_001820	Vaccinium_darrowii|Vadar_006219	Vaccinium_darrowii|Vadar_007763	Vaccinium_darrowii|Vadar_009427	Vaccinium_darrowii|Vadar_010023	Vaccinium_darrowii|Vadar_010639	Vaccinium_darrowii|Vadar_011828	Vaccinium_darrowii|Vadar_015663	Vaccinium_darrowii|Vadar_018423	Vaccinium_darrowii|Vadar_021378	Vaccinium_darrowii|Vadar_022560	Vaccinium_darrowii|Vadar_023203	Vaccinium_darrowii|Vadar_024770	Vaccinium_darrowii|Vadar_025028	Vaccinium_darrowii|Vadar_026530	Vaccinium_darrowii|Vadar_027017	Vaccinium_darrowii|Vadar_027397	Vaccinium_darrowii|Vadar_028395	Vaccinium_darrowii|Vadar_028528	Vaccinium_darrowii|Vadar_028898	Vaccinium_darrowii|Vadar_028997	Vaccinium_darrowii|Vadar_029502	Vaccinium_darrowii|Vadar_030438	Vaccinium_darrowii|Vadar_031076	Vaccinium_darrowii|Vadar_031841	Vaccinium_darrowii|Vadar_032519	Vaccinium_darrowii|Vadar_033344	Vaccinium_darrowii|Vadar_034191
221	A.deliciosa_Hayward|AdH_00012817	A.deliciosa_Hayward|AdH_00017654	A.deliciosa_Hayward|AdH_00017658	A.deliciosa_Hayward|AdH_00025794	A.deliciosa_Hayward|AdH_00076675	A.deliciosa_Hayward|AdH_00089987	A.chinensis_Russell|RUSV2a.012419.1	A.chinensis_Russell|RUSV2a.015475.1	A.chinensis_Russell|RUSV2a.022448.1	A.chinensis_Russell|RUSV2a.026890.1	A.chinensis_Russell|RUSV2a.029554.1	A.chinensis_Russell|RUSV2a.045128.1	A.chinensis_Hongyang|Actinidia23097	A.chinensis_Hongyang|Actinidia36881	A.chinensis_Red5|RED5V2.012419.1.1	A.chinensis_Red5|RED5V2.015475.1.1	A.chinensis_Red5|RED5V2.022448.1.1	A.chinensis_Red5|RED5V2.026890.1.1	A.chinensis_Red5|RED5V2.029554.1.1	A.chinensis_Red5|RED5V2.045128.1.1	Actinidia_eriantha|DTZ79_14g01750	Actinidia_eriantha|DTZ79_16g03800	Actinidia_eriantha|DTZ79_20g00850	Actinidia_eriantha|DTZ79_26g03960	Vaccinium_darrowii|Vadar_010741	Vaccinium_darrowii|Vadar_013272	Vaccinium_darrowii|Vadar_027680	Vaccinium_darrowii|Vadar_030342	Vaccinium_darrowii|Vadar_031478
222	A.deliciosa_Hayward|AdH_00013356	A.deliciosa_Hayward|AdH_00013357	A.deliciosa_Hayward|AdH_00028845	A.deliciosa_Hayward|AdH_00028847	A.deliciosa_Hayward|AdH_00028849	A.deliciosa_Hayward|AdH_00028850	A.deliciosa_Hayward|AdH_00054939	A.deliciosa_Hayward|AdH_00069132	A.chinensis_Russell|RUSV2a.025362.1	A.chinensis_Russell|RUSV2a.025362.1.PI	A.chinensis_Russell|RUSV2a.025365.1	A.chinensis_Russell|RUSV2a.027536.1	A.chinensis_Russell|RUSV2a.040003.1	A.chinensis_Russell|RUSV2a.042518.1	A.chinensis_Russell|RUSV2a.042519.1	A.chinensis_Russell|RUSV2a.044091.1	A.chinensis_Hongyang|Actinidia06805	A.chinensis_Hongyang|Actinidia34767	A.chinensis_Hongyang|Actinidia38922	A.chinensis_Hongyang|Actinidia38924	A.chinensis_Red5|RED5V2.025362.1.1	A.chinensis_Red5|RED5V2.025365.1.1	A.chinensis_Red5|RED5V2.027536.1.1	A.chinensis_Red5|RED5V2.042518.1.1	Actinidia_eriantha|DTZ79_24g05620	Vaccinium_darrowii|Vadar_015203	Vaccinium_darrowii|Vadar_023946	Vaccinium_darrowii|Vadar_026333	Vaccinium_darrowii|Vadar_034005
223	A.deliciosa_Hayward|AdH_00009393	A.deliciosa_Hayward|AdH_00013366	A.deliciosa_Hayward|AdH_00018541	A.deliciosa_Hayward|AdH_00025797	A.deliciosa_Hayward|AdH_00045286	A.deliciosa_Hayward|AdH_00056503	A.chinensis_Russell|RUSV2a.014122.1	A.chinensis_Russell|RUSV2a.018286.1	A.chinensis_Russell|RUSV2a.021927.1	A.chinensis_Russell|RUSV2a.044187.1	A.chinensis_Russell|RUSV2a.044188.1	A.chinensis_Hongyang|Actinidia04878	A.chinensis_Hongyang|Actinidia19027	A.chinensis_Hongyang|Actinidia19030	A.chinensis_Hongyang|Actinidia31911	A.chinensis_Hongyang|Actinidia35007	A.chinensis_Red5|RED5V2.014122.1.1	A.chinensis_Red5|RED5V2.018286.1.1	A.chinensis_Red5|RED5V2.021927.1.1	A.chinensis_Red5|RED5V2.044187.1.1	A.chinensis_Red5|RED5V2.044188.1.1	Actinidia_eriantha|DTZ79_13g01970	Actinidia_eriantha|DTZ79_16g08220	Actinidia_eriantha|DTZ79_19g11630	Actinidia_eriantha|DTZ79_19g16270	Actinidia_eriantha|DTZ79_23g14340	Vaccinium_darrowii|Vadar_002278	Vaccinium_darrowii|Vadar_002408	Vaccinium_darrowii|Vadar_021719
224	A.deliciosa_Hayward|AdH_00014082	A.deliciosa_Hayward|AdH_00014084	A.deliciosa_Hayward|AdH_00014106	A.deliciosa_Hayward|AdH_00014108	A.deliciosa_Hayward|AdH_00059907	A.chinensis_Russell|RUSV2a.013735.1	A.chinensis_Russell|RUSV2a.021661.1	A.chinensis_Russell|RUSV2a.021662.1	A.chinensis_Russell|RUSV2a.026360.1	A.chinensis_Russell|RUSV2a.026361.1	A.chinensis_Hongyang|Actinidia05135	A.chinensis_Hongyang|Actinidia09952	A.chinensis_Hongyang|Actinidia10700	A.chinensis_Hongyang|Actinidia35310	A.chinensis_Hongyang|Actinidia35311	A.chinensis_Red5|RED5V2.013735.1.1	A.chinensis_Red5|RED5V2.019442.1.1	A.chinensis_Red5|RED5V2.021661.1.1	A.chinensis_Red5|RED5V2.021662.1.1	A.chinensis_Red5|RED5V2.026360.1.1	A.chinensis_Red5|RED5V2.026361.1.1	Actinidia_eriantha|DTZ79_12g10320	Actinidia_eriantha|DTZ79_17g07990	Actinidia_eriantha|DTZ79_19g08210	Actinidia_eriantha|DTZ79_19g08220	Actinidia_eriantha|DTZ79_23g11070	Vaccinium_darrowii|Vadar_002201	Vaccinium_darrowii|Vadar_020081	Vaccinium_darrowii|Vadar_030696
225	A.deliciosa_Hayward|AdH_00005766	A.deliciosa_Hayward|AdH_00046597	A.deliciosa_Hayward|AdH_00053883	A.deliciosa_Hayward|AdH_00062051	A.chinensis_Russell|RUSV2a.003766.1	A.chinensis_Russell|RUSV2a.014656.1	A.chinensis_Russell|RUSV2a.027466.1	A.chinensis_Russell|RUSV2a.043217.1	A.chinensis_Russell|RUSV2a.045199.1	A.chinensis_Russell|RUSV2a.045733.1	A.chinensis_Hongyang|Actinidia07309	A.chinensis_Hongyang|Actinidia09532	A.chinensis_Hongyang|Actinidia16952	A.chinensis_Hongyang|Actinidia39909	A.chinensis_Hongyang|Actinidia40045	A.chinensis_Red5|RED5V2.003766.1.1	A.chinensis_Red5|RED5V2.014656.1.1	A.chinensis_Red5|RED5V2.027466.1.1	A.chinensis_Red5|RED5V2.045199.1.1	A.chinensis_Red5|RED5V2.045733.1.1	A.chinensis_Red5|RED5V2.049417.1.1	Actinidia_eriantha|DTZ79_02g08760	Actinidia_eriantha|DTZ79_22g06400	Actinidia_eriantha|DTZ79_24g04410	Actinidia_eriantha|DTZ79_28g07520	Actinidia_eriantha|DTZ79_28g07730	Vaccinium_darrowii|Vadar_006089	Vaccinium_darrowii|Vadar_015072	Vaccinium_darrowii|Vadar_028044
226	A.deliciosa_Hayward|AdH_00022347	A.deliciosa_Hayward|AdH_00024233	A.deliciosa_Hayward|AdH_00024514	A.deliciosa_Hayward|AdH_00033702	A.deliciosa_Hayward|AdH_00076102	A.deliciosa_Hayward|AdH_00076109	A.deliciosa_Hayward|AdH_00079001	A.chinensis_Russell|RUSV2a.000631.1	A.chinensis_Russell|RUSV2a.013082.1	A.chinensis_Russell|RUSV2a.023245.1	A.chinensis_Russell|RUSV2a.031072.1	A.chinensis_Russell|RUSV2a.048132.1	A.chinensis_Hongyang|Actinidia07411	A.chinensis_Hongyang|Actinidia09428	A.chinensis_Hongyang|Actinidia20380	A.chinensis_Hongyang|Actinidia32676	A.chinensis_Hongyang|Actinidia36554	A.chinensis_Red5|RED5V2.000631.1.1	A.chinensis_Red5|RED5V2.013082.1.1	A.chinensis_Red5|RED5V2.023245.1.1	A.chinensis_Red5|RED5V2.031072.1.1	A.chinensis_Red5|RED5V2.048132.1.1	Actinidia_eriantha|DTZ79_01g07040	Actinidia_eriantha|DTZ79_05g11130	Actinidia_eriantha|DTZ79_09g01620	Actinidia_eriantha|DTZ79_20g11940	Actinidia_eriantha|DTZ79_27g06780	Vaccinium_darrowii|Vadar_016439	Vaccinium_darrowii|Vadar_028490
227	A.deliciosa_Hayward|AdH_00003402	A.deliciosa_Hayward|AdH_00028721	A.deliciosa_Hayward|AdH_00050592	A.deliciosa_Hayward|AdH_00050593	A.deliciosa_Hayward|AdH_00082890	A.chinensis_Russell|RUSV2a.008323.1	A.chinensis_Russell|RUSV2a.008564.1	A.chinensis_Russell|RUSV2a.015498.1	A.chinensis_Russell|RUSV2a.015977.1	A.chinensis_Russell|RUSV2a.016873.1	A.chinensis_Russell|RUSV2a.043895.1	A.chinensis_Hongyang|Actinidia05293	A.chinensis_Hongyang|Actinidia22228	A.chinensis_Red5|RED5V2.008323.1.1	A.chinensis_Red5|RED5V2.008564.1.1	A.chinensis_Red5|RED5V2.015498.1.1	A.chinensis_Red5|RED5V2.015977.1.1	A.chinensis_Red5|RED5V2.016873.1.1	Actinidia_eriantha|DTZ79_08g00050	Actinidia_eriantha|DTZ79_08g02390	Actinidia_eriantha|DTZ79_09g07330	Actinidia_eriantha|DTZ79_14g02660	Actinidia_eriantha|DTZ79_15g06970	Actinidia_eriantha|DTZ79_18g00310	Actinidia_eriantha|DTZ79_22g04920	Vaccinium_darrowii|Vadar_009204	Vaccinium_darrowii|Vadar_010244	Vaccinium_darrowii|Vadar_023447	Vaccinium_darrowii|Vadar_025072
228	A.deliciosa_Hayward|AdH_00000423	A.deliciosa_Hayward|AdH_00029595	A.deliciosa_Hayward|AdH_00049035	A.deliciosa_Hayward|AdH_00054149	A.chinensis_Russell|RUSV2a.009642.1	A.chinensis_Russell|RUSV2a.009643.1	A.chinensis_Russell|RUSV2a.009656.1	A.chinensis_Russell|RUSV2a.017401.1	A.chinensis_Russell|RUSV2a.017420.1	A.chinensis_Russell|RUSV2a.017422.1	A.chinensis_Russell|RUSV2a.020599.1	A.chinensis_Russell|RUSV2a.025058.1	A.chinensis_Hongyang|Actinidia05550	A.chinensis_Hongyang|Actinidia26963	A.chinensis_Hongyang|Actinidia26981	A.chinensis_Red5|RED5V2.009642.1.1	A.chinensis_Red5|RED5V2.009643.1.1	A.chinensis_Red5|RED5V2.009656.1.1	A.chinensis_Red5|RED5V2.017401.1.1	A.chinensis_Red5|RED5V2.017420.1.1	A.chinensis_Red5|RED5V2.017422.1.1	A.chinensis_Red5|RED5V2.020599.1.1	A.chinensis_Red5|RED5V2.025058.1.1	Actinidia_eriantha|DTZ79_08g16060	Actinidia_eriantha|DTZ79_15g12950	Vaccinium_darrowii|Vadar_014698	Vaccinium_darrowii|Vadar_018265	Vaccinium_darrowii|Vadar_019350	Vaccinium_darrowii|Vadar_033902
229	A.deliciosa_Hayward|AdH_00020708	A.deliciosa_Hayward|AdH_00029847	A.deliciosa_Hayward|AdH_00036756	A.deliciosa_Hayward|AdH_00059236	A.deliciosa_Hayward|AdH_00060547	A.deliciosa_Hayward|AdH_00088175	A.chinensis_Russell|RUSV2a.006673.1	A.chinensis_Russell|RUSV2a.013581.1	A.chinensis_Russell|RUSV2a.019667.1	A.chinensis_Russell|RUSV2a.021302.1	A.chinensis_Russell|RUSV2a.031562.1	A.chinensis_Russell|RUSV2a.042599.1	A.chinensis_Russell|RUSV2a.042670.1	A.chinensis_Hongyang|Actinidia00156	A.chinensis_Hongyang|Actinidia00157	A.chinensis_Hongyang|Actinidia09788	A.chinensis_Hongyang|Actinidia11902	A.chinensis_Hongyang|Actinidia21420	A.chinensis_Hongyang|Actinidia27603	A.chinensis_Red5|RED5V2.006673.1.1	A.chinensis_Red5|RED5V2.013581.1.1	A.chinensis_Red5|RED5V2.019667.1.1	A.chinensis_Red5|RED5V2.020512.1.1	A.chinensis_Red5|RED5V2.021302.1.1	A.chinensis_Red5|RED5V2.031562.1.1	Actinidia_eriantha|DTZ79_15g14180	Vaccinium_darrowii|Vadar_002816	Vaccinium_darrowii|Vadar_019103	Vaccinium_darrowii|Vadar_019646
230	A.deliciosa_Hayward|AdH_00001708	A.deliciosa_Hayward|AdH_00001710	A.deliciosa_Hayward|AdH_00010994	A.deliciosa_Hayward|AdH_00080931	A.deliciosa_Hayward|AdH_00080934	A.deliciosa_Hayward|AdH_00080935	A.chinensis_Russell|RUSV2a.004478.1	A.chinensis_Russell|RUSV2a.011444.1	A.chinensis_Russell|RUSV2a.011445.1	A.chinensis_Russell|RUSV2a.021292.1	A.chinensis_Hongyang|Actinidia10026	A.chinensis_Hongyang|Actinidia10027	A.chinensis_Hongyang|Actinidia17057	A.chinensis_Hongyang|Actinidia38987	A.chinensis_Red5|RED5V2.004478.1.1	A.chinensis_Red5|RED5V2.009133.1.1	A.chinensis_Red5|RED5V2.011444.1.1	A.chinensis_Red5|RED5V2.011445.1.1	A.chinensis_Red5|RED5V2.021292.1.1	Actinidia_eriantha|DTZ79_08g09930	Actinidia_eriantha|DTZ79_08g09940	Actinidia_eriantha|DTZ79_10g06890	Actinidia_eriantha|DTZ79_10g06910	Actinidia_eriantha|DTZ79_19g04390	Vaccinium_darrowii|Vadar_007874	Vaccinium_darrowii|Vadar_011221	Vaccinium_darrowii|Vadar_012732	Vaccinium_darrowii|Vadar_025020	Vaccinium_darrowii|Vadar_027861
231	A.deliciosa_Hayward|AdH_00001835	A.deliciosa_Hayward|AdH_00008268	A.deliciosa_Hayward|AdH_00066900	A.deliciosa_Hayward|AdH_00066901	A.chinensis_Russell|RUSV2a.001440.1	A.chinensis_Russell|RUSV2a.001441.1	A.chinensis_Russell|RUSV2a.003510.1	A.chinensis_Russell|RUSV2a.013438.1	A.chinensis_Russell|RUSV2a.022737.1	A.chinensis_Russell|RUSV2a.028007.1	A.chinensis_Russell|RUSV2a.046626.1	A.chinensis_Hongyang|Actinidia34071	A.chinensis_Red5|RED5V2.001440.1.1	A.chinensis_Red5|RED5V2.001441.1.1	A.chinensis_Red5|RED5V2.002706.1.1	A.chinensis_Red5|RED5V2.003510.1.1	A.chinensis_Red5|RED5V2.013438.1.1	A.chinensis_Red5|RED5V2.022737.1.1	A.chinensis_Red5|RED5V2.028007.1.1	Actinidia_eriantha|DTZ79_02g14510	Actinidia_eriantha|DTZ79_03g01810	Actinidia_eriantha|DTZ79_08g17520	Actinidia_eriantha|DTZ79_12g06880	Vaccinium_darrowii|Vadar_002115	Vaccinium_darrowii|Vadar_002361	Vaccinium_darrowii|Vadar_010546	Vaccinium_darrowii|Vadar_012701	Vaccinium_darrowii|Vadar_032173	Vaccinium_darrowii|Vadar_034066
232	A.deliciosa_Hayward|AdH_00003560	A.deliciosa_Hayward|AdH_00039779	A.deliciosa_Hayward|AdH_00042852	A.deliciosa_Hayward|AdH_00050447	A.deliciosa_Hayward|AdH_00080621	A.chinensis_Russell|RUSV2a.005479.1	A.chinensis_Russell|RUSV2a.008037.1	A.chinensis_Russell|RUSV2a.008459.1	A.chinensis_Russell|RUSV2a.011559.1	A.chinensis_Russell|RUSV2a.012281.1	A.chinensis_Russell|RUSV2a.016892.1	A.chinensis_Hongyang|Actinidia03438	A.chinensis_Hongyang|Actinidia06614	A.chinensis_Hongyang|Actinidia20073	A.chinensis_Hongyang|Actinidia31314	A.chinensis_Hongyang|Actinidia32477	A.chinensis_Red5|RED5V2.005479.1.1	A.chinensis_Red5|RED5V2.008037.1.1	A.chinensis_Red5|RED5V2.008459.1.1	A.chinensis_Red5|RED5V2.011559.1.1	A.chinensis_Red5|RED5V2.012281.1.1	A.chinensis_Red5|RED5V2.016892.1.1	Actinidia_eriantha|DTZ79_05g03950	Actinidia_eriantha|DTZ79_07g10040	Actinidia_eriantha|DTZ79_11g11730	Actinidia_eriantha|DTZ79_15g06210	Vaccinium_darrowii|Vadar_002976	Vaccinium_darrowii|Vadar_030778	Vaccinium_darrowii|Vadar_031211
233	A.deliciosa_Hayward|AdH_00061375	A.deliciosa_Hayward|AdH_00061376	A.deliciosa_Hayward|AdH_00061377	A.deliciosa_Hayward|AdH_00061378	A.deliciosa_Hayward|AdH_00061379	A.deliciosa_Hayward|AdH_00085979	A.deliciosa_Hayward|AdH_00085994	A.deliciosa_Hayward|AdH_00085995	A.deliciosa_Hayward|AdH_00086002	A.deliciosa_Hayward|AdH_00086005	A.deliciosa_Hayward|AdH_00086091	A.deliciosa_Hayward|AdH_00086092	A.chinensis_Russell|RUSV2a.030240.1	A.chinensis_Russell|RUSV2a.045171.1	A.chinensis_Russell|RUSV2a.045773.1	A.chinensis_Russell|RUSV2a.045774.1	A.chinensis_Hongyang|Actinidia07057	A.chinensis_Hongyang|Actinidia07058	A.chinensis_Hongyang|Actinidia37227	A.chinensis_Hongyang|Actinidia37228	A.chinensis_Hongyang|Actinidia37229	A.chinensis_Hongyang|Actinidia37231	A.chinensis_Red5|RED5V2.030240.1.1	A.chinensis_Red5|RED5V2.030241.1.1	A.chinensis_Red5|RED5V2.045774.1.1	Actinidia_eriantha|DTZ79_26g10520	Actinidia_eriantha|DTZ79_28g10400	Vaccinium_darrowii|Vadar_013736	Vaccinium_darrowii|Vadar_017474
234	A.deliciosa_Hayward|AdH_00071120	A.deliciosa_Hayward|AdH_00071124	A.deliciosa_Hayward|AdH_00071125	A.deliciosa_Hayward|AdH_00091784	A.deliciosa_Hayward|AdH_00091786	A.chinensis_Russell|RUSV2a.004676.1	A.chinensis_Russell|RUSV2a.023698.1	A.chinensis_Russell|RUSV2a.043720.1	A.chinensis_Russell|RUSV2a.043721.1	A.chinensis_Hongyang|Actinidia15281	A.chinensis_Hongyang|Actinidia15282	A.chinensis_Hongyang|Actinidia22584	A.chinensis_Red5|RED5V2.004676.1.1	A.chinensis_Red5|RED5V2.023697.1.1	A.chinensis_Red5|RED5V2.023698.1.1	A.chinensis_Red5|RED5V2.050423.1.1	Actinidia_eriantha|DTZ79_00g03660	Actinidia_eriantha|DTZ79_04g02940	Actinidia_eriantha|DTZ79_21g03260	Vaccinium_darrowii|Vadar_002608	Vaccinium_darrowii|Vadar_003479	Vaccinium_darrowii|Vadar_003594	Vaccinium_darrowii|Vadar_007203	Vaccinium_darrowii|Vadar_013269	Vaccinium_darrowii|Vadar_018204	Vaccinium_darrowii|Vadar_018988	Vaccinium_darrowii|Vadar_026750	Vaccinium_darrowii|Vadar_033352	Vaccinium_darrowii|Vadar_033556
235	A.deliciosa_Hayward|AdH_00022039	A.deliciosa_Hayward|AdH_00037236	A.deliciosa_Hayward|AdH_00064938	A.chinensis_Russell|RUSV2a.002214.1	A.chinensis_Russell|RUSV2a.003972.1	A.chinensis_Russell|RUSV2a.013178.1	A.chinensis_Russell|RUSV2a.023139.1	A.chinensis_Hongyang|Actinidia09311	A.chinensis_Red5|RED5V2.002214.1.1	A.chinensis_Red5|RED5V2.003972.1.1	A.chinensis_Red5|RED5V2.013178.1.1	A.chinensis_Red5|RED5V2.023139.1.1	Actinidia_eriantha|DTZ79_01g05870	Actinidia_eriantha|DTZ79_02g10720	Actinidia_eriantha|DTZ79_02g14190	Actinidia_eriantha|DTZ79_12g03690	Actinidia_eriantha|DTZ79_20g10660	Vaccinium_darrowii|Vadar_000177	Vaccinium_darrowii|Vadar_000245	Vaccinium_darrowii|Vadar_000460	Vaccinium_darrowii|Vadar_003891	Vaccinium_darrowii|Vadar_004483	Vaccinium_darrowii|Vadar_010361	Vaccinium_darrowii|Vadar_012895	Vaccinium_darrowii|Vadar_020072	Vaccinium_darrowii|Vadar_022199	Vaccinium_darrowii|Vadar_023574	Vaccinium_darrowii|Vadar_029465	Vaccinium_darrowii|Vadar_032233
236	Vaccinium_darrowii|Vadar_001203	Vaccinium_darrowii|Vadar_001930	Vaccinium_darrowii|Vadar_002225	Vaccinium_darrowii|Vadar_003047	Vaccinium_darrowii|Vadar_003502	Vaccinium_darrowii|Vadar_004161	Vaccinium_darrowii|Vadar_004836	Vaccinium_darrowii|Vadar_007633	Vaccinium_darrowii|Vadar_007830	Vaccinium_darrowii|Vadar_009939	Vaccinium_darrowii|Vadar_011174	Vaccinium_darrowii|Vadar_014610	Vaccinium_darrowii|Vadar_016813	Vaccinium_darrowii|Vadar_017165	Vaccinium_darrowii|Vadar_019218	Vaccinium_darrowii|Vadar_019582	Vaccinium_darrowii|Vadar_022292	Vaccinium_darrowii|Vadar_022710	Vaccinium_darrowii|Vadar_025062	Vaccinium_darrowii|Vadar_026959	Vaccinium_darrowii|Vadar_028405	Vaccinium_darrowii|Vadar_029309	Vaccinium_darrowii|Vadar_030142	Vaccinium_darrowii|Vadar_030512	Vaccinium_darrowii|Vadar_030538	Vaccinium_darrowii|Vadar_031843	Vaccinium_darrowii|Vadar_032942	Vaccinium_darrowii|Vadar_033386	Vaccinium_darrowii|Vadar_033850
237	Vaccinium_darrowii|Vadar_000011	Vaccinium_darrowii|Vadar_000017	Vaccinium_darrowii|Vadar_001022	Vaccinium_darrowii|Vadar_002484	Vaccinium_darrowii|Vadar_003114	Vaccinium_darrowii|Vadar_005696	Vaccinium_darrowii|Vadar_006808	Vaccinium_darrowii|Vadar_008815	Vaccinium_darrowii|Vadar_008916	Vaccinium_darrowii|Vadar_010145	Vaccinium_darrowii|Vadar_010249	Vaccinium_darrowii|Vadar_011637	Vaccinium_darrowii|Vadar_011759	Vaccinium_darrowii|Vadar_012903	Vaccinium_darrowii|Vadar_013413	Vaccinium_darrowii|Vadar_015012	Vaccinium_darrowii|Vadar_015055	Vaccinium_darrowii|Vadar_022259	Vaccinium_darrowii|Vadar_022749	Vaccinium_darrowii|Vadar_023553	Vaccinium_darrowii|Vadar_025241	Vaccinium_darrowii|Vadar_027183	Vaccinium_darrowii|Vadar_029250	Vaccinium_darrowii|Vadar_029402	Vaccinium_darrowii|Vadar_031332	Vaccinium_darrowii|Vadar_031523	Vaccinium_darrowii|Vadar_031750	Vaccinium_darrowii|Vadar_034173	Vaccinium_darrowii|Vadar_034739
238	A.deliciosa_Hayward|AdH_00013873	A.deliciosa_Hayward|AdH_00020766	A.deliciosa_Hayward|AdH_00023075	A.deliciosa_Hayward|AdH_00064272	A.chinensis_Russell|RUSV2a.005628.1	A.chinensis_Russell|RUSV2a.013558.1	A.chinensis_Russell|RUSV2a.026508.1	A.chinensis_Russell|RUSV2a.030587.1	A.chinensis_Russell|RUSV2a.042352.1	A.chinensis_Russell|RUSV2a.042384.1	A.chinensis_Russell|RUSV2a.046471.1	A.chinensis_Hongyang|Actinidia05971	A.chinensis_Hongyang|Actinidia18823	A.chinensis_Hongyang|Actinidia20611	A.chinensis_Red5|RED5V2.005628.1.1	A.chinensis_Red5|RED5V2.013558.1.1	A.chinensis_Red5|RED5V2.019185.1.1	A.chinensis_Red5|RED5V2.026508.1.1	A.chinensis_Red5|RED5V2.030587.1.1	A.chinensis_Red5|RED5V2.046471.1.1	Actinidia_eriantha|DTZ79_03g13730	Actinidia_eriantha|DTZ79_12g08490	Actinidia_eriantha|DTZ79_17g04930	Actinidia_eriantha|DTZ79_23g12240	Vaccinium_darrowii|Vadar_009202	Vaccinium_darrowii|Vadar_011734	Vaccinium_darrowii|Vadar_012555	Vaccinium_darrowii|Vadar_029978
239	A.deliciosa_Hayward|AdH_00045075	A.deliciosa_Hayward|AdH_00070608	A.deliciosa_Hayward|AdH_00073620	A.deliciosa_Hayward|AdH_00079940	A.chinensis_Russell|RUSV2a.004506.1	A.chinensis_Russell|RUSV2a.007161.1	A.chinensis_Russell|RUSV2a.010837.1	A.chinensis_Russell|RUSV2a.011876.1	A.chinensis_Russell|RUSV2a.023512.1	A.chinensis_Russell|RUSV2a.042642.1	A.chinensis_Hongyang|Actinidia11857	A.chinensis_Hongyang|Actinidia15475	A.chinensis_Hongyang|Actinidia18022	A.chinensis_Hongyang|Actinidia20545	A.chinensis_Red5|RED5V2.004506.1.1	A.chinensis_Red5|RED5V2.010837.1.1	A.chinensis_Red5|RED5V2.011876.1.1	A.chinensis_Red5|RED5V2.020551.1.1	A.chinensis_Red5|RED5V2.023512.1.1	Actinidia_eriantha|DTZ79_04g01040	Actinidia_eriantha|DTZ79_06g14430	Actinidia_eriantha|DTZ79_10g11510	Actinidia_eriantha|DTZ79_18g09640	Actinidia_eriantha|DTZ79_21g00980	Actinidia_eriantha|DTZ79_21g01310	Vaccinium_darrowii|Vadar_013240	Vaccinium_darrowii|Vadar_019974	Vaccinium_darrowii|Vadar_030169
240	A.deliciosa_Hayward|AdH_00024080	A.deliciosa_Hayward|AdH_00044597	A.chinensis_Russell|RUSV2a.006057.1	A.chinensis_Russell|RUSV2a.006058.1	A.chinensis_Russell|RUSV2a.019949.1	A.chinensis_Hongyang|Actinidia12072	A.chinensis_Hongyang|Actinidia12074	A.chinensis_Red5|RED5V2.006057.1.1	A.chinensis_Red5|RED5V2.006058.1.1	A.chinensis_Red5|RED5V2.019949.1.1	A.chinensis_Red5|RED5V2.031033.1.1	Actinidia_eriantha|DTZ79_05g10710	Actinidia_eriantha|DTZ79_27g06320	Actinidia_eriantha|DTZ79_27g11860	Vaccinium_darrowii|Vadar_000169	Vaccinium_darrowii|Vadar_000501	Vaccinium_darrowii|Vadar_010750	Vaccinium_darrowii|Vadar_014804	Vaccinium_darrowii|Vadar_015862	Vaccinium_darrowii|Vadar_016403	Vaccinium_darrowii|Vadar_020938	Vaccinium_darrowii|Vadar_022505	Vaccinium_darrowii|Vadar_026692	Vaccinium_darrowii|Vadar_027103	Vaccinium_darrowii|Vadar_027939	Vaccinium_darrowii|Vadar_029261	Vaccinium_darrowii|Vadar_030192	Vaccinium_darrowii|Vadar_032270
241	A.deliciosa_Hayward|AdH_00010954	A.deliciosa_Hayward|AdH_00029188	A.deliciosa_Hayward|AdH_00029189	A.deliciosa_Hayward|AdH_00037505	A.deliciosa_Hayward|AdH_00037506	A.deliciosa_Hayward|AdH_00037507	A.chinensis_Russell|RUSV2a.020765.1	A.chinensis_Russell|RUSV2a.025218.1	A.chinensis_Russell|RUSV2a.027370.1	A.chinensis_Hongyang|Actinidia07696	A.chinensis_Hongyang|Actinidia07698	A.chinensis_Hongyang|Actinidia16709	A.chinensis_Hongyang|Actinidia39576	A.chinensis_Red5|RED5V2.006455.1.1	A.chinensis_Red5|RED5V2.020765.1.1	A.chinensis_Red5|RED5V2.025218.1.1	A.chinensis_Red5|RED5V2.027370.1.1	Actinidia_eriantha|DTZ79_01g09860	Actinidia_eriantha|DTZ79_06g06420	Actinidia_eriantha|DTZ79_18g11930	Actinidia_eriantha|DTZ79_22g09650	Vaccinium_darrowii|Vadar_002836	Vaccinium_darrowii|Vadar_007066	Vaccinium_darrowii|Vadar_009106	Vaccinium_darrowii|Vadar_018601	Vaccinium_darrowii|Vadar_018782	Vaccinium_darrowii|Vadar_019484	Vaccinium_darrowii|Vadar_021261
242	A.deliciosa_Hayward|AdH_00006005	A.deliciosa_Hayward|AdH_00031152	A.deliciosa_Hayward|AdH_00068330	A.deliciosa_Hayward|AdH_00083347	A.chinensis_Russell|RUSV2a.003723.1	A.chinensis_Russell|RUSV2a.015672.1	A.chinensis_Russell|RUSV2a.020023.1	A.chinensis_Russell|RUSV2a.027795.1	A.chinensis_Russell|RUSV2a.028834.1	A.chinensis_Hongyang|Actinidia01997	A.chinensis_Hongyang|Actinidia14569	A.chinensis_Hongyang|Actinidia27379	A.chinensis_Red5|RED5V2.003723.1.1	A.chinensis_Red5|RED5V2.015672.1.1	A.chinensis_Red5|RED5V2.020023.1.1	A.chinensis_Red5|RED5V2.027795.1.1	A.chinensis_Red5|RED5V2.028835.1.1	Actinidia_eriantha|DTZ79_06g14120	Actinidia_eriantha|DTZ79_09g11790	Actinidia_eriantha|DTZ79_14g04640	Actinidia_eriantha|DTZ79_18g03930	Actinidia_eriantha|DTZ79_19g00910	Actinidia_eriantha|DTZ79_24g08810	Actinidia_eriantha|DTZ79_25g06550	Vaccinium_darrowii|Vadar_007568	Vaccinium_darrowii|Vadar_008801	Vaccinium_darrowii|Vadar_015457	Vaccinium_darrowii|Vadar_015765
243	A.deliciosa_Hayward|AdH_00035505	A.deliciosa_Hayward|AdH_00041759	A.deliciosa_Hayward|AdH_00042022	A.deliciosa_Hayward|AdH_00073246	A.deliciosa_Hayward|AdH_00073672	A.deliciosa_Hayward|AdH_00085231	A.chinensis_Russell|RUSV2a.005241.1	A.chinensis_Russell|RUSV2a.007145.1	A.chinensis_Russell|RUSV2a.007236.1	A.chinensis_Russell|RUSV2a.010812.1	A.chinensis_Russell|RUSV2a.016332.1	A.chinensis_Russell|RUSV2a.024419.1	A.chinensis_Hongyang|Actinidia17410	A.chinensis_Hongyang|Actinidia18046	A.chinensis_Hongyang|Actinidia22943	A.chinensis_Red5|RED5V2.005241.1.1	A.chinensis_Red5|RED5V2.007145.1.1	A.chinensis_Red5|RED5V2.007236.1.1	A.chinensis_Red5|RED5V2.010812.1.1	A.chinensis_Red5|RED5V2.016332.1.1	A.chinensis_Red5|RED5V2.024419.1.1	Actinidia_eriantha|DTZ79_05g00740	Actinidia_eriantha|DTZ79_06g14170	Actinidia_eriantha|DTZ79_07g00390	Actinidia_eriantha|DTZ79_09g11820	Actinidia_eriantha|DTZ79_14g12530	Actinidia_eriantha|DTZ79_21g12250	Vaccinium_darrowii|Vadar_008447
244	A.deliciosa_Hayward|AdH_00002529	A.deliciosa_Hayward|AdH_00034679	A.deliciosa_Hayward|AdH_00053985	A.deliciosa_Hayward|AdH_00062211	A.deliciosa_Hayward|AdH_00065586	A.chinensis_Russell|RUSV2a.000256.1	A.chinensis_Russell|RUSV2a.008896.1	A.chinensis_Russell|RUSV2a.024962.1	A.chinensis_Russell|RUSV2a.029913.1	A.chinensis_Russell|RUSV2a.043962.1	A.chinensis_Russell|RUSV2a.045715.1	A.chinensis_Hongyang|Actinidia11391	A.chinensis_Hongyang|Actinidia35948	A.chinensis_Hongyang|Actinidia37394	A.chinensis_Hongyang|Actinidia37578	A.chinensis_Hongyang|Actinidia39951	A.chinensis_Red5|RED5V2.000256.1.1	A.chinensis_Red5|RED5V2.002008.1.1	A.chinensis_Red5|RED5V2.008896.1.1	A.chinensis_Red5|RED5V2.029913.1.1	A.chinensis_Red5|RED5V2.049407.1.1	Actinidia_eriantha|DTZ79_01g02810	Actinidia_eriantha|DTZ79_02g08300	Actinidia_eriantha|DTZ79_08g07010	Actinidia_eriantha|DTZ79_26g07700	Vaccinium_darrowii|Vadar_007660	Vaccinium_darrowii|Vadar_021896	Vaccinium_darrowii|Vadar_029785
245	A.deliciosa_Hayward|AdH_00032664	A.deliciosa_Hayward|AdH_00032666	A.deliciosa_Hayward|AdH_00070927	A.deliciosa_Hayward|AdH_00074926	A.chinensis_Russell|RUSV2a.004607.1	A.chinensis_Russell|RUSV2a.010424.1	A.chinensis_Russell|RUSV2a.011851.1	A.chinensis_Russell|RUSV2a.012702.1	A.chinensis_Russell|RUSV2a.023618.1	A.chinensis_Russell|RUSV2a.040213.1	A.chinensis_Russell|RUSV2a.040214.1	A.chinensis_Hongyang|Actinidia19223	A.chinensis_Hongyang|Actinidia26103	A.chinensis_Hongyang|Actinidia37990	A.chinensis_Red5|RED5V2.004607.1.1	A.chinensis_Red5|RED5V2.010424.1.1	A.chinensis_Red5|RED5V2.011851.1.1	A.chinensis_Red5|RED5V2.012702.1.1	A.chinensis_Red5|RED5V2.023618.1.1	A.chinensis_Red5|RED5V2.040213.1.1	Actinidia_eriantha|DTZ79_04g02190	Actinidia_eriantha|DTZ79_09g07040	Actinidia_eriantha|DTZ79_10g11280	Actinidia_eriantha|DTZ79_11g01210	Actinidia_eriantha|DTZ79_21g02400	Vaccinium_darrowii|Vadar_001525	Vaccinium_darrowii|Vadar_005748	Vaccinium_darrowii|Vadar_033303
246	A.deliciosa_Hayward|AdH_00010630	A.deliciosa_Hayward|AdH_00037224	A.deliciosa_Hayward|AdH_00060496	A.deliciosa_Hayward|AdH_00070062	A.deliciosa_Hayward|AdH_00072269	A.deliciosa_Hayward|AdH_00078368	A.deliciosa_Hayward|AdH_00088073	A.chinensis_Russell|RUSV2a.006577.1	A.chinensis_Russell|RUSV2a.007810.1	A.chinensis_Russell|RUSV2a.018504.1	A.chinensis_Russell|RUSV2a.021416.1	A.chinensis_Russell|RUSV2a.027201.1	A.chinensis_Russell|RUSV2a.029717.1	A.chinensis_Hongyang|Actinidia01487	A.chinensis_Hongyang|Actinidia21499	A.chinensis_Hongyang|Actinidia40287	A.chinensis_Red5|RED5V2.006577.1.1	A.chinensis_Red5|RED5V2.007810.1.1	A.chinensis_Red5|RED5V2.018504.1.1	A.chinensis_Red5|RED5V2.021416.1.1	A.chinensis_Red5|RED5V2.027201.1.1	A.chinensis_Red5|RED5V2.029717.1.1	Actinidia_eriantha|DTZ79_07g07070	Actinidia_eriantha|DTZ79_19g05730	Actinidia_eriantha|DTZ79_24g01480	Vaccinium_darrowii|Vadar_005488	Vaccinium_darrowii|Vadar_026089	Vaccinium_darrowii|Vadar_029659
247	A.deliciosa_Hayward|AdH_00010995	A.deliciosa_Hayward|AdH_00072867	A.deliciosa_Hayward|AdH_00082307	A.deliciosa_Hayward|AdH_00093427	A.chinensis_Russell|RUSV2a.005133.1	A.chinensis_Russell|RUSV2a.006680.1	A.chinensis_Russell|RUSV2a.010964.1	A.chinensis_Russell|RUSV2a.021291.1	A.chinensis_Russell|RUSV2a.024269.1	A.chinensis_Russell|RUSV2a.040299.1	A.chinensis_Hongyang|Actinidia00170	A.chinensis_Hongyang|Actinidia01614	A.chinensis_Hongyang|Actinidia26180	A.chinensis_Hongyang|Actinidia26181	A.chinensis_Hongyang|Actinidia38988	A.chinensis_Red5|RED5V2.005133.1.1	A.chinensis_Red5|RED5V2.006680.1.1	A.chinensis_Red5|RED5V2.021291.1.1	A.chinensis_Red5|RED5V2.024269.1.1	Actinidia_eriantha|DTZ79_06g09210	Actinidia_eriantha|DTZ79_19g04380	Actinidia_eriantha|DTZ79_21g10640	Actinidia_eriantha|DTZ79_21g13350	Vaccinium_darrowii|Vadar_002909	Vaccinium_darrowii|Vadar_008309	Vaccinium_darrowii|Vadar_012222	Vaccinium_darrowii|Vadar_021459	Vaccinium_darrowii|Vadar_025937
248	A.deliciosa_Hayward|AdH_00026027	A.deliciosa_Hayward|AdH_00076883	A.deliciosa_Hayward|AdH_00076892	A.chinensis_Russell|RUSV2a.012478.1	A.chinensis_Russell|RUSV2a.022511.1	A.chinensis_Russell|RUSV2a.029161.1	A.chinensis_Hongyang|Actinidia13271	A.chinensis_Hongyang|Actinidia13272	A.chinensis_Hongyang|Actinidia14632	A.chinensis_Hongyang|Actinidia15702	A.chinensis_Red5|RED5V2.012478.1.1	A.chinensis_Red5|RED5V2.022511.1.1	A.chinensis_Red5|RED5V2.029161.1.1	Actinidia_eriantha|DTZ79_11g07640	Actinidia_eriantha|DTZ79_20g01900	Actinidia_eriantha|DTZ79_20g01910	Actinidia_eriantha|DTZ79_25g09950	Vaccinium_darrowii|Vadar_000300	Vaccinium_darrowii|Vadar_000884	Vaccinium_darrowii|Vadar_001729	Vaccinium_darrowii|Vadar_006860	Vaccinium_darrowii|Vadar_010629	Vaccinium_darrowii|Vadar_015347	Vaccinium_darrowii|Vadar_016014	Vaccinium_darrowii|Vadar_016534	Vaccinium_darrowii|Vadar_019668	Vaccinium_darrowii|Vadar_026918	Vaccinium_darrowii|Vadar_031716
249	A.deliciosa_Hayward|AdH_00056674	A.deliciosa_Hayward|AdH_00056682	A.deliciosa_Hayward|AdH_00056683	A.deliciosa_Hayward|AdH_00078202	A.chinensis_Russell|RUSV2a.000864.1	A.chinensis_Russell|RUSV2a.022935.1	A.chinensis_Russell|RUSV2a.033218.1	A.chinensis_Russell|RUSV2a.033219.1	A.chinensis_Russell|RUSV2a.033682.1	A.chinensis_Hongyang|Actinidia02466	A.chinensis_Hongyang|Actinidia02467	A.chinensis_Hongyang|Actinidia07561	A.chinensis_Hongyang|Actinidia38533	A.chinensis_Red5|RED5V2.000864.1.1	A.chinensis_Red5|RED5V2.022935.1.1	A.chinensis_Red5|RED5V2.033218.1.1	A.chinensis_Red5|RED5V2.033219.1.1	A.chinensis_Red5|RED5V2.033682.1.1	Actinidia_eriantha|DTZ79_01g09820	Actinidia_eriantha|DTZ79_20g07600	Actinidia_eriantha|DTZ79_22g12200	Actinidia_eriantha|DTZ79_29g08160	Actinidia_eriantha|DTZ79_29g08170	Vaccinium_darrowii|Vadar_014668	Vaccinium_darrowii|Vadar_016586	Vaccinium_darrowii|Vadar_022766	Vaccinium_darrowii|Vadar_032762	Vaccinium_darrowii|Vadar_032809
250	A.deliciosa_Hayward|AdH_00078912	A.deliciosa_Hayward|AdH_00078913	A.deliciosa_Hayward|AdH_00078917	A.deliciosa_Hayward|AdH_00078921	A.deliciosa_Hayward|AdH_00078923	A.deliciosa_Hayward|AdH_00078935	A.deliciosa_Hayward|AdH_00078950	A.deliciosa_Hayward|AdH_00078954	A.chinensis_Russell|RUSV2a.023232.1	A.chinensis_Russell|RUSV2a.043588.1	A.chinensis_Russell|RUSV2a.043589.1	A.chinensis_Russell|RUSV2a.043590.1	A.chinensis_Russell|RUSV2a.043591.1	A.chinensis_Russell|RUSV2a.043592.1	A.chinensis_Hongyang|Actinidia20355	A.chinensis_Hongyang|Actinidia20356	A.chinensis_Hongyang|Actinidia20359	A.chinensis_Hongyang|Actinidia20360	A.chinensis_Hongyang|Actinidia20361	A.chinensis_Hongyang|Actinidia20368	A.chinensis_Red5|RED5V2.023232.1.1	A.chinensis_Red5|RED5V2.043590.1.1	A.chinensis_Red5|RED5V2.050138.1.1	Actinidia_eriantha|DTZ79_20g11700	Actinidia_eriantha|DTZ79_20g11720	Actinidia_eriantha|DTZ79_20g11800	Actinidia_eriantha|DTZ79_20g11820	Actinidia_eriantha|DTZ79_20g11840
251	A.deliciosa_Hayward|AdH_00032700	A.deliciosa_Hayward|AdH_00032701	A.deliciosa_Hayward|AdH_00032703	A.deliciosa_Hayward|AdH_00032708	A.deliciosa_Hayward|AdH_00032710	A.deliciosa_Hayward|AdH_00032714	A.deliciosa_Hayward|AdH_00074895	A.chinensis_Russell|RUSV2a.001018.1	A.chinensis_Russell|RUSV2a.019349.1	A.chinensis_Russell|RUSV2a.040209.1	A.chinensis_Russell|RUSV2a.040210.1	A.chinensis_Hongyang|Actinidia19206	A.chinensis_Hongyang|Actinidia19207	A.chinensis_Hongyang|Actinidia19211	A.chinensis_Hongyang|Actinidia35626	A.chinensis_Red5|RED5V2.001018.1.1	A.chinensis_Red5|RED5V2.001019.1.1	A.chinensis_Red5|RED5V2.001021.1.1	A.chinensis_Red5|RED5V2.001022.1.1	A.chinensis_Red5|RED5V2.019349.1.1	Actinidia_eriantha|DTZ79_01g11280	Actinidia_eriantha|DTZ79_01g11290	Vaccinium_darrowii|Vadar_001781	Vaccinium_darrowii|Vadar_008489	Vaccinium_darrowii|Vadar_009469	Vaccinium_darrowii|Vadar_018560	Vaccinium_darrowii|Vadar_033385	Vaccinium_darrowii|Vadar_033496
252	A.deliciosa_Hayward|AdH_00010565	A.deliciosa_Hayward|AdH_00037121	A.deliciosa_Hayward|AdH_00040307	A.deliciosa_Hayward|AdH_00081871	A.chinensis_Russell|RUSV2a.006607.1	A.chinensis_Russell|RUSV2a.021450.1	A.chinensis_Russell|RUSV2a.022887.1	A.chinensis_Russell|RUSV2a.033070.1	A.chinensis_Russell|RUSV2a.040363.1	A.chinensis_Russell|RUSV2a.047558.1	A.chinensis_Hongyang|Actinidia02268	A.chinensis_Hongyang|Actinidia13367	A.chinensis_Hongyang|Actinidia16854	A.chinensis_Hongyang|Actinidia21515	A.chinensis_Hongyang|Actinidia35527	A.chinensis_Red5|RED5V2.006607.1.1	A.chinensis_Red5|RED5V2.007796.1.1	A.chinensis_Red5|RED5V2.011113.1.1	A.chinensis_Red5|RED5V2.021450.1.1	A.chinensis_Red5|RED5V2.022887.1.1	A.chinensis_Red5|RED5V2.054955.1	A.chinensis_Red5|RED5V2.054982.1	Actinidia_eriantha|DTZ79_10g02570	Actinidia_eriantha|DTZ79_19g06080	Actinidia_eriantha|DTZ79_29g08550	Vaccinium_darrowii|Vadar_003147	Vaccinium_darrowii|Vadar_019494	Vaccinium_darrowii|Vadar_019738
253	A.deliciosa_Hayward|AdH_00011345	A.chinensis_Russell|RUSV2a.006830.1	A.chinensis_Russell|RUSV2a.040384.1	A.chinensis_Russell|RUSV2a.040385.1	A.chinensis_Red5|RED5V2.006830.1.1	A.chinensis_Red5|RED5V2.040384.1.1	Actinidia_eriantha|DTZ79_09g10820	Actinidia_eriantha|DTZ79_09g10830	Actinidia_eriantha|DTZ79_09g10850	Actinidia_eriantha|DTZ79_10g01000	Actinidia_eriantha|DTZ79_10g04410	Actinidia_eriantha|DTZ79_10g04440	Actinidia_eriantha|DTZ79_10g04460	Actinidia_eriantha|DTZ79_10g04500	Actinidia_eriantha|DTZ79_10g04520	Actinidia_eriantha|DTZ79_10g04540	Actinidia_eriantha|DTZ79_10g04560	Actinidia_eriantha|DTZ79_10g04570	Actinidia_eriantha|DTZ79_10g04590	Actinidia_eriantha|DTZ79_10g12320	Actinidia_eriantha|DTZ79_10g12770	Actinidia_eriantha|DTZ79_10g12780	Actinidia_eriantha|DTZ79_19g03040	Actinidia_eriantha|DTZ79_19g03070	Vaccinium_darrowii|Vadar_012657	Vaccinium_darrowii|Vadar_013131	Vaccinium_darrowii|Vadar_013148	Vaccinium_darrowii|Vadar_030693
254	A.deliciosa_Hayward|AdH_00043149	Vaccinium_darrowii|Vadar_003051	Vaccinium_darrowii|Vadar_003272	Vaccinium_darrowii|Vadar_004068	Vaccinium_darrowii|Vadar_004199	Vaccinium_darrowii|Vadar_004959	Vaccinium_darrowii|Vadar_006204	Vaccinium_darrowii|Vadar_006229	Vaccinium_darrowii|Vadar_008340	Vaccinium_darrowii|Vadar_009403	Vaccinium_darrowii|Vadar_013404	Vaccinium_darrowii|Vadar_013655	Vaccinium_darrowii|Vadar_014121	Vaccinium_darrowii|Vadar_016640	Vaccinium_darrowii|Vadar_017727	Vaccinium_darrowii|Vadar_018101	Vaccinium_darrowii|Vadar_018320	Vaccinium_darrowii|Vadar_019292	Vaccinium_darrowii|Vadar_020569	Vaccinium_darrowii|Vadar_023515	Vaccinium_darrowii|Vadar_025318	Vaccinium_darrowii|Vadar_026047	Vaccinium_darrowii|Vadar_026714	Vaccinium_darrowii|Vadar_027378	Vaccinium_darrowii|Vadar_028473	Vaccinium_darrowii|Vadar_029920	Vaccinium_darrowii|Vadar_032600	Vaccinium_darrowii|Vadar_033481
255	A.deliciosa_Hayward|AdH_00020570	A.chinensis_Russell|RUSV2a.040411.1	A.chinensis_Russell|RUSV2a.043159.1	A.chinensis_Russell|RUSV2a.043781.1	A.chinensis_Russell|RUSV2a.044518.1	A.chinensis_Russell|RUSV2a.044719.1	A.chinensis_Russell|RUSV2a.044972.1	A.chinensis_Russell|RUSV2a.045913.1	A.chinensis_Russell|RUSV2a.047210.1	A.chinensis_Russell|RUSV2a.047898.1	A.chinensis_Red5|RED5V2.040411.1.1	A.chinensis_Red5|RED5V2.044972.1.1	A.chinensis_Red5|RED5V2.048185.1.1	A.chinensis_Red5|RED5V2.048458.1.1	A.chinensis_Red5|RED5V2.054171.1	A.chinensis_Red5|RED5V2.054228.1	A.chinensis_Red5|RED5V2.054292.1	A.chinensis_Red5|RED5V2.054491.1	A.chinensis_Red5|RED5V2.054764.1	A.chinensis_Red5|RED5V2.054825.1	A.chinensis_Red5|RED5V2.054850.1	A.chinensis_Red5|RED5V2.055177.1	A.chinensis_Red5|RED5V2.055206.1	A.chinensis_Red5|RED5V2.055207.1	A.chinensis_Red5|RED5V2.055209.1	A.chinensis_Red5|RED5V2.055256.1	Actinidia_eriantha|DTZ79_06g10930	Actinidia_eriantha|DTZ79_26g00570
256	A.chinensis_Russell|RUSV2a.000641.1	A.chinensis_Russell|RUSV2a.010444.1	A.chinensis_Russell|RUSV2a.017561.1	A.chinensis_Russell|RUSV2a.018360.1	A.chinensis_Russell|RUSV2a.018438.1	A.chinensis_Russell|RUSV2a.042002.1	A.chinensis_Russell|RUSV2a.042215.1	A.chinensis_Russell|RUSV2a.042767.1	A.chinensis_Russell|RUSV2a.043074.1	A.chinensis_Russell|RUSV2a.044692.1	A.chinensis_Russell|RUSV2a.047479.1	A.chinensis_Hongyang|Actinidia04045	A.chinensis_Hongyang|Actinidia06746	A.chinensis_Red5|RED5V2.000641.1.1	A.chinensis_Red5|RED5V2.000717.1.1	A.chinensis_Red5|RED5V2.010429.1.1	A.chinensis_Red5|RED5V2.010444.1.1	A.chinensis_Red5|RED5V2.017561.1.1	A.chinensis_Red5|RED5V2.018360.1.1	A.chinensis_Red5|RED5V2.018401.1.1	A.chinensis_Red5|RED5V2.018412.1.1	A.chinensis_Red5|RED5V2.018438.1.1	A.chinensis_Red5|RED5V2.027605.1.1	A.chinensis_Red5|RED5V2.054612.1	Actinidia_eriantha|DTZ79_10g05630	Actinidia_eriantha|DTZ79_16g12000	Actinidia_eriantha|DTZ79_21g11870	Actinidia_eriantha|DTZ79_24g05830
257	A.chinensis_Russell|RUSV2a.043161.1	A.chinensis_Russell|RUSV2a.043194.1	A.chinensis_Red5|RED5V2.002182.1.1	A.chinensis_Red5|RED5V2.020173.1.1	A.chinensis_Red5|RED5V2.033629.1.1	A.chinensis_Red5|RED5V2.051316.1.1	Actinidia_eriantha|DTZ79_03g13300	Vaccinium_darrowii|Vadar_000890	Vaccinium_darrowii|Vadar_002355	Vaccinium_darrowii|Vadar_002871	Vaccinium_darrowii|Vadar_005832	Vaccinium_darrowii|Vadar_006993	Vaccinium_darrowii|Vadar_007187	Vaccinium_darrowii|Vadar_007242	Vaccinium_darrowii|Vadar_007904	Vaccinium_darrowii|Vadar_009234	Vaccinium_darrowii|Vadar_010708	Vaccinium_darrowii|Vadar_011277	Vaccinium_darrowii|Vadar_013241	Vaccinium_darrowii|Vadar_015550	Vaccinium_darrowii|Vadar_016031	Vaccinium_darrowii|Vadar_018952	Vaccinium_darrowii|Vadar_020453	Vaccinium_darrowii|Vadar_023816	Vaccinium_darrowii|Vadar_024951	Vaccinium_darrowii|Vadar_025037	Vaccinium_darrowii|Vadar_025814	Vaccinium_darrowii|Vadar_027584
258	A.chinensis_Russell|RUSV2a.046595.1	A.chinensis_Red5|RED5V2.046595.1.1	Actinidia_eriantha|DTZ79_03g02850	Actinidia_eriantha|DTZ79_03g03890	Actinidia_eriantha|DTZ79_03g03900	Actinidia_eriantha|DTZ79_03g03910	Vaccinium_darrowii|Vadar_001722	Vaccinium_darrowii|Vadar_002035	Vaccinium_darrowii|Vadar_003561	Vaccinium_darrowii|Vadar_003841	Vaccinium_darrowii|Vadar_004448	Vaccinium_darrowii|Vadar_004690	Vaccinium_darrowii|Vadar_006691	Vaccinium_darrowii|Vadar_013322	Vaccinium_darrowii|Vadar_014094	Vaccinium_darrowii|Vadar_014548	Vaccinium_darrowii|Vadar_014629	Vaccinium_darrowii|Vadar_014921	Vaccinium_darrowii|Vadar_023007	Vaccinium_darrowii|Vadar_024618	Vaccinium_darrowii|Vadar_025117	Vaccinium_darrowii|Vadar_025373	Vaccinium_darrowii|Vadar_025427	Vaccinium_darrowii|Vadar_025902	Vaccinium_darrowii|Vadar_026100	Vaccinium_darrowii|Vadar_028106	Vaccinium_darrowii|Vadar_030026	Vaccinium_darrowii|Vadar_033802
259	A.chinensis_Hongyang|Actinidia06776	Vaccinium_darrowii|Vadar_000067	Vaccinium_darrowii|Vadar_000281	Vaccinium_darrowii|Vadar_000444	Vaccinium_darrowii|Vadar_002427	Vaccinium_darrowii|Vadar_002496	Vaccinium_darrowii|Vadar_002676	Vaccinium_darrowii|Vadar_002762	Vaccinium_darrowii|Vadar_003361	Vaccinium_darrowii|Vadar_004180	Vaccinium_darrowii|Vadar_004634	Vaccinium_darrowii|Vadar_007369	Vaccinium_darrowii|Vadar_008004	Vaccinium_darrowii|Vadar_009009	Vaccinium_darrowii|Vadar_010305	Vaccinium_darrowii|Vadar_010382	Vaccinium_darrowii|Vadar_018407	Vaccinium_darrowii|Vadar_019362	Vaccinium_darrowii|Vadar_019597	Vaccinium_darrowii|Vadar_021886	Vaccinium_darrowii|Vadar_022197	Vaccinium_darrowii|Vadar_022343	Vaccinium_darrowii|Vadar_027462	Vaccinium_darrowii|Vadar_028123	Vaccinium_darrowii|Vadar_029774	Vaccinium_darrowii|Vadar_030932	Vaccinium_darrowii|Vadar_032652	Vaccinium_darrowii|Vadar_033624
260	Actinidia_eriantha|DTZ79_00g01450	Actinidia_eriantha|DTZ79_06g07250	Actinidia_eriantha|DTZ79_07g03780	Vaccinium_darrowii|Vadar_000511	Vaccinium_darrowii|Vadar_000783	Vaccinium_darrowii|Vadar_001316	Vaccinium_darrowii|Vadar_004524	Vaccinium_darrowii|Vadar_004748	Vaccinium_darrowii|Vadar_005052	Vaccinium_darrowii|Vadar_006087	Vaccinium_darrowii|Vadar_006768	Vaccinium_darrowii|Vadar_008929	Vaccinium_darrowii|Vadar_009483	Vaccinium_darrowii|Vadar_010391	Vaccinium_darrowii|Vadar_013361	Vaccinium_darrowii|Vadar_016922	Vaccinium_darrowii|Vadar_021972	Vaccinium_darrowii|Vadar_023830	Vaccinium_darrowii|Vadar_024428	Vaccinium_darrowii|Vadar_025967	Vaccinium_darrowii|Vadar_027328	Vaccinium_darrowii|Vadar_028159	Vaccinium_darrowii|Vadar_028708	Vaccinium_darrowii|Vadar_029239	Vaccinium_darrowii|Vadar_029527	Vaccinium_darrowii|Vadar_030291	Vaccinium_darrowii|Vadar_034060	Vaccinium_darrowii|Vadar_034511
261	Actinidia_eriantha|DTZ79_03g15480	Vaccinium_darrowii|Vadar_001923	Vaccinium_darrowii|Vadar_002053	Vaccinium_darrowii|Vadar_002683	Vaccinium_darrowii|Vadar_002804	Vaccinium_darrowii|Vadar_006602	Vaccinium_darrowii|Vadar_007340	Vaccinium_darrowii|Vadar_009592	Vaccinium_darrowii|Vadar_010074	Vaccinium_darrowii|Vadar_010506	Vaccinium_darrowii|Vadar_010951	Vaccinium_darrowii|Vadar_013196	Vaccinium_darrowii|Vadar_013733	Vaccinium_darrowii|Vadar_014972	Vaccinium_darrowii|Vadar_023516	Vaccinium_darrowii|Vadar_024929	Vaccinium_darrowii|Vadar_025014	Vaccinium_darrowii|Vadar_026737	Vaccinium_darrowii|Vadar_026890	Vaccinium_darrowii|Vadar_026942	Vaccinium_darrowii|Vadar_028636	Vaccinium_darrowii|Vadar_029371	Vaccinium_darrowii|Vadar_029959	Vaccinium_darrowii|Vadar_030583	Vaccinium_darrowii|Vadar_032192	Vaccinium_darrowii|Vadar_033309	Vaccinium_darrowii|Vadar_034031	Vaccinium_darrowii|Vadar_034652
262	Vaccinium_darrowii|Vadar_003318	Vaccinium_darrowii|Vadar_004606	Vaccinium_darrowii|Vadar_005088	Vaccinium_darrowii|Vadar_005528	Vaccinium_darrowii|Vadar_011194	Vaccinium_darrowii|Vadar_012081	Vaccinium_darrowii|Vadar_012361	Vaccinium_darrowii|Vadar_015741	Vaccinium_darrowii|Vadar_015934	Vaccinium_darrowii|Vadar_016253	Vaccinium_darrowii|Vadar_017275	Vaccinium_darrowii|Vadar_021476	Vaccinium_darrowii|Vadar_021601	Vaccinium_darrowii|Vadar_022013	Vaccinium_darrowii|Vadar_023221	Vaccinium_darrowii|Vadar_023554	Vaccinium_darrowii|Vadar_023838	Vaccinium_darrowii|Vadar_023876	Vaccinium_darrowii|Vadar_025309	Vaccinium_darrowii|Vadar_026177	Vaccinium_darrowii|Vadar_027160	Vaccinium_darrowii|Vadar_027286	Vaccinium_darrowii|Vadar_029083	Vaccinium_darrowii|Vadar_030185	Vaccinium_darrowii|Vadar_030980	Vaccinium_darrowii|Vadar_031149	Vaccinium_darrowii|Vadar_033486	Vaccinium_darrowii|Vadar_034706
263	Vaccinium_darrowii|Vadar_001081	Vaccinium_darrowii|Vadar_001423	Vaccinium_darrowii|Vadar_003160	Vaccinium_darrowii|Vadar_004380	Vaccinium_darrowii|Vadar_006728	Vaccinium_darrowii|Vadar_008714	Vaccinium_darrowii|Vadar_008847	Vaccinium_darrowii|Vadar_009060	Vaccinium_darrowii|Vadar_009940	Vaccinium_darrowii|Vadar_011142	Vaccinium_darrowii|Vadar_015240	Vaccinium_darrowii|Vadar_015992	Vaccinium_darrowii|Vadar_016179	Vaccinium_darrowii|Vadar_019459	Vaccinium_darrowii|Vadar_020525	Vaccinium_darrowii|Vadar_021012	Vaccinium_darrowii|Vadar_021109	Vaccinium_darrowii|Vadar_021718	Vaccinium_darrowii|Vadar_022265	Vaccinium_darrowii|Vadar_023367	Vaccinium_darrowii|Vadar_024192	Vaccinium_darrowii|Vadar_026769	Vaccinium_darrowii|Vadar_026853	Vaccinium_darrowii|Vadar_028644	Vaccinium_darrowii|Vadar_029157	Vaccinium_darrowii|Vadar_029227	Vaccinium_darrowii|Vadar_029438	Vaccinium_darrowii|Vadar_029631
264	Vaccinium_darrowii|Vadar_000054	Vaccinium_darrowii|Vadar_000058	Vaccinium_darrowii|Vadar_000412	Vaccinium_darrowii|Vadar_000991	Vaccinium_darrowii|Vadar_001232	Vaccinium_darrowii|Vadar_004057	Vaccinium_darrowii|Vadar_004142	Vaccinium_darrowii|Vadar_004375	Vaccinium_darrowii|Vadar_004716	Vaccinium_darrowii|Vadar_009699	Vaccinium_darrowii|Vadar_011235	Vaccinium_darrowii|Vadar_012254	Vaccinium_darrowii|Vadar_013208	Vaccinium_darrowii|Vadar_014641	Vaccinium_darrowii|Vadar_017675	Vaccinium_darrowii|Vadar_018054	Vaccinium_darrowii|Vadar_019289	Vaccinium_darrowii|Vadar_019359	Vaccinium_darrowii|Vadar_020255	Vaccinium_darrowii|Vadar_020451	Vaccinium_darrowii|Vadar_022830	Vaccinium_darrowii|Vadar_023122	Vaccinium_darrowii|Vadar_024977	Vaccinium_darrowii|Vadar_026202	Vaccinium_darrowii|Vadar_027469	Vaccinium_darrowii|Vadar_029528	Vaccinium_darrowii|Vadar_031268	Vaccinium_darrowii|Vadar_031903
265	A.deliciosa_Hayward|AdH_00013333	A.deliciosa_Hayward|AdH_00034282	A.deliciosa_Hayward|AdH_00072755	A.deliciosa_Hayward|AdH_00072756	A.deliciosa_Hayward|AdH_00072757	A.deliciosa_Hayward|AdH_00079650	A.chinensis_Russell|RUSV2a.000389.1	A.chinensis_Russell|RUSV2a.010914.1	A.chinensis_Russell|RUSV2a.024213.1	A.chinensis_Hongyang|Actinidia19042	A.chinensis_Red5|RED5V2.000389.1.1	A.chinensis_Red5|RED5V2.010914.1.1	A.chinensis_Red5|RED5V2.024213.1.1	Actinidia_eriantha|DTZ79_01g04570	Actinidia_eriantha|DTZ79_10g01350	Actinidia_eriantha|DTZ79_21g10030	Actinidia_eriantha|DTZ79_23g19070	Vaccinium_darrowii|Vadar_002036	Vaccinium_darrowii|Vadar_009245	Vaccinium_darrowii|Vadar_010211	Vaccinium_darrowii|Vadar_011257	Vaccinium_darrowii|Vadar_014506	Vaccinium_darrowii|Vadar_018301	Vaccinium_darrowii|Vadar_019794	Vaccinium_darrowii|Vadar_026971	Vaccinium_darrowii|Vadar_028977	Vaccinium_darrowii|Vadar_031029
266	A.deliciosa_Hayward|AdH_00009146	A.deliciosa_Hayward|AdH_00012957	A.chinensis_Russell|RUSV2a.002501.1	A.chinensis_Russell|RUSV2a.018017.1	A.chinensis_Russell|RUSV2a.022080.1	A.chinensis_Russell|RUSV2a.026826.1	A.chinensis_Russell|RUSV2a.045342.1	A.chinensis_Russell|RUSV2a.046890.1	A.chinensis_Hongyang|Actinidia08875	A.chinensis_Hongyang|Actinidia30871	A.chinensis_Hongyang|Actinidia36809	A.chinensis_Red5|RED5V2.002501.1.1	A.chinensis_Red5|RED5V2.018017.1.1	A.chinensis_Red5|RED5V2.026826.1.1	A.chinensis_Red5|RED5V2.026826.1.2	A.chinensis_Red5|RED5V2.030523.1.1	Actinidia_eriantha|DTZ79_02g13440	Actinidia_eriantha|DTZ79_02g13520	Actinidia_eriantha|DTZ79_02g13580	Actinidia_eriantha|DTZ79_02g13630	Actinidia_eriantha|DTZ79_03g17750	Actinidia_eriantha|DTZ79_05g05230	Actinidia_eriantha|DTZ79_16g05200	Actinidia_eriantha|DTZ79_19g13270	Actinidia_eriantha|DTZ79_23g15870	Actinidia_eriantha|DTZ79_27g00460	Vaccinium_darrowii|Vadar_010826
267	A.deliciosa_Hayward|AdH_00013217	A.deliciosa_Hayward|AdH_00018285	A.deliciosa_Hayward|AdH_00038257	A.deliciosa_Hayward|AdH_00038258	A.chinensis_Russell|RUSV2a.006251.1	A.chinensis_Russell|RUSV2a.018163.1	A.chinensis_Russell|RUSV2a.021991.1	A.chinensis_Russell|RUSV2a.026735.1	A.chinensis_Russell|RUSV2a.032836.1	A.chinensis_Hongyang|Actinidia04973	A.chinensis_Hongyang|Actinidia15011	A.chinensis_Hongyang|Actinidia27770	A.chinensis_Hongyang|Actinidia34953	A.chinensis_Red5|RED5V2.006251.1.1	A.chinensis_Red5|RED5V2.018163.1.1	A.chinensis_Red5|RED5V2.021991.1.1	A.chinensis_Red5|RED5V2.026735.1.1	A.chinensis_Red5|RED5V2.032836.1.1	Actinidia_eriantha|DTZ79_05g01170	Actinidia_eriantha|DTZ79_06g03040	Actinidia_eriantha|DTZ79_16g07120	Actinidia_eriantha|DTZ79_19g12300	Actinidia_eriantha|DTZ79_23g14890	Actinidia_eriantha|DTZ79_29g03920	Vaccinium_darrowii|Vadar_021967	Vaccinium_darrowii|Vadar_024342	Vaccinium_darrowii|Vadar_028983
268	A.deliciosa_Hayward|AdH_00000426	A.deliciosa_Hayward|AdH_00010063	A.deliciosa_Hayward|AdH_00014047	A.deliciosa_Hayward|AdH_00020294	A.deliciosa_Hayward|AdH_00047830	A.deliciosa_Hayward|AdH_00049037	A.deliciosa_Hayward|AdH_00059947	A.chinensis_Russell|RUSV2a.013753.1	A.chinensis_Russell|RUSV2a.015009.1	A.chinensis_Russell|RUSV2a.017399.1	A.chinensis_Russell|RUSV2a.019457.1	A.chinensis_Russell|RUSV2a.033670.1	A.chinensis_Russell|RUSV2a.044345.1	A.chinensis_Hongyang|Actinidia05153	A.chinensis_Red5|RED5V2.013753.1.1	A.chinensis_Red5|RED5V2.015009.1.1	A.chinensis_Red5|RED5V2.017399.1.1	A.chinensis_Red5|RED5V2.019457.1.1	A.chinensis_Red5|RED5V2.033670.1.1	Actinidia_eriantha|DTZ79_08g15890	Actinidia_eriantha|DTZ79_12g10570	Actinidia_eriantha|DTZ79_13g13190	Actinidia_eriantha|DTZ79_15g12770	Actinidia_eriantha|DTZ79_17g08120	Actinidia_eriantha|DTZ79_19g08490	Actinidia_eriantha|DTZ79_23g11280	Vaccinium_darrowii|Vadar_002308
269	A.deliciosa_Hayward|AdH_00003778	A.deliciosa_Hayward|AdH_00016544	A.deliciosa_Hayward|AdH_00021667	A.deliciosa_Hayward|AdH_00050171	A.chinensis_Russell|RUSV2a.008366.1	A.chinensis_Russell|RUSV2a.016454.1	A.chinensis_Russell|RUSV2a.016978.1	A.chinensis_Russell|RUSV2a.023028.1	A.chinensis_Russell|RUSV2a.040860.1	A.chinensis_Russell|RUSV2a.040946.1	A.chinensis_Hongyang|Actinidia03939	A.chinensis_Hongyang|Actinidia06202	A.chinensis_Hongyang|Actinidia07959	A.chinensis_Hongyang|Actinidia37800	A.chinensis_Hongyang|Actinidia37801	A.chinensis_Red5|RED5V2.008366.1.1	A.chinensis_Red5|RED5V2.016454.1.1	A.chinensis_Red5|RED5V2.016978.1.1	A.chinensis_Red5|RED5V2.023028.1.1	A.chinensis_Red5|RED5V2.040946.1.1	Actinidia_eriantha|DTZ79_08g00640	Actinidia_eriantha|DTZ79_12g05350	Actinidia_eriantha|DTZ79_15g01140	Actinidia_eriantha|DTZ79_15g08170	Actinidia_eriantha|DTZ79_20g08930	Vaccinium_darrowii|Vadar_001116	Vaccinium_darrowii|Vadar_034079
270	A.deliciosa_Hayward|AdH_00025054	A.deliciosa_Hayward|AdH_00025064	A.deliciosa_Hayward|AdH_00045230	A.deliciosa_Hayward|AdH_00045235	A.deliciosa_Hayward|AdH_00056473	A.chinensis_Russell|RUSV2a.014106.1	A.chinensis_Russell|RUSV2a.031218.1	A.chinensis_Russell|RUSV2a.031220.1	A.chinensis_Russell|RUSV2a.052248.1	A.chinensis_Hongyang|Actinidia07771	A.chinensis_Hongyang|Actinidia19905	A.chinensis_Hongyang|Actinidia31929	A.chinensis_Hongyang|Actinidia31931	A.chinensis_Red5|RED5V2.014106.1.1	A.chinensis_Red5|RED5V2.031218.1.1	A.chinensis_Red5|RED5V2.031219.1.1	A.chinensis_Red5|RED5V2.031220.1.1	Actinidia_eriantha|DTZ79_06g04830	Actinidia_eriantha|DTZ79_06g04870	Actinidia_eriantha|DTZ79_13g01800	Actinidia_eriantha|DTZ79_13g01810	Actinidia_eriantha|DTZ79_27g10000	Actinidia_eriantha|DTZ79_27g10010	Actinidia_eriantha|DTZ79_27g10020	Actinidia_eriantha|DTZ79_29g06400	Vaccinium_darrowii|Vadar_019327	Vaccinium_darrowii|Vadar_031338
271	A.deliciosa_Hayward|AdH_00018019	A.deliciosa_Hayward|AdH_00045578	A.deliciosa_Hayward|AdH_00055775	A.deliciosa_Hayward|AdH_00064136	A.chinensis_Russell|RUSV2a.014267.1	A.chinensis_Russell|RUSV2a.032766.1	A.chinensis_Russell|RUSV2a.042080.1	A.chinensis_Russell|RUSV2a.042082.1	A.chinensis_Russell|RUSV2a.047419.1	A.chinensis_Hongyang|Actinidia08089	A.chinensis_Hongyang|Actinidia25600	A.chinensis_Hongyang|Actinidia25759	A.chinensis_Hongyang|Actinidia30677	A.chinensis_Hongyang|Actinidia33259	A.chinensis_Red5|RED5V2.008233.1.1	A.chinensis_Red5|RED5V2.014267.1.1	A.chinensis_Red5|RED5V2.018047.1.1	A.chinensis_Red5|RED5V2.032766.1.1	Actinidia_eriantha|DTZ79_06g01300	Actinidia_eriantha|DTZ79_07g12480	Actinidia_eriantha|DTZ79_07g13810	Actinidia_eriantha|DTZ79_13g03790	Actinidia_eriantha|DTZ79_16g05660	Vaccinium_darrowii|Vadar_009524	Vaccinium_darrowii|Vadar_015051	Vaccinium_darrowii|Vadar_028144	Vaccinium_darrowii|Vadar_031393
272	A.deliciosa_Hayward|AdH_00001784	A.deliciosa_Hayward|AdH_00046613	A.deliciosa_Hayward|AdH_00053885	A.deliciosa_Hayward|AdH_00062058	A.chinensis_Russell|RUSV2a.008755.1	A.chinensis_Russell|RUSV2a.014658.1	A.chinensis_Russell|RUSV2a.025633.1	A.chinensis_Russell|RUSV2a.029963.1	A.chinensis_Russell|RUSV2a.029984.1	A.chinensis_Hongyang|Actinidia07312	A.chinensis_Hongyang|Actinidia09530	A.chinensis_Hongyang|Actinidia11353	A.chinensis_Hongyang|Actinidia20817	A.chinensis_Hongyang|Actinidia30150	A.chinensis_Hongyang|Actinidia37524	A.chinensis_Hongyang|Actinidia39911	A.chinensis_Red5|RED5V2.008755.1.1	A.chinensis_Red5|RED5V2.014658.1.1	A.chinensis_Red5|RED5V2.029963.1.1	A.chinensis_Red5|RED5V2.029984.1.1	Actinidia_eriantha|DTZ79_02g08740	Actinidia_eriantha|DTZ79_08g04190	Actinidia_eriantha|DTZ79_08g04300	Actinidia_eriantha|DTZ79_22g06430	Actinidia_eriantha|DTZ79_26g08200	Actinidia_eriantha|DTZ79_28g07500	Actinidia_eriantha|DTZ79_28g07710
273	A.deliciosa_Hayward|AdH_00048396	A.deliciosa_Hayward|AdH_00057627	A.deliciosa_Hayward|AdH_00060224	A.chinensis_Russell|RUSV2a.015195.1	A.chinensis_Russell|RUSV2a.022812.1	A.chinensis_Russell|RUSV2a.042461.1	A.chinensis_Russell|RUSV2a.044515.1	A.chinensis_Russell|RUSV2a.045999.1	A.chinensis_Russell|RUSV2a.046226.1	A.chinensis_Hongyang|Actinidia00744	A.chinensis_Hongyang|Actinidia08509	A.chinensis_Hongyang|Actinidia21106	A.chinensis_Hongyang|Actinidia36989	A.chinensis_Red5|RED5V2.015195.1.1	A.chinensis_Red5|RED5V2.019564.1.1	A.chinensis_Red5|RED5V2.022812.1.1	A.chinensis_Red5|RED5V2.033371.1.1	A.chinensis_Red5|RED5V2.044515.1.1	Actinidia_eriantha|DTZ79_13g15600	Actinidia_eriantha|DTZ79_13g15610	Actinidia_eriantha|DTZ79_17g09460	Actinidia_eriantha|DTZ79_20g05730	Actinidia_eriantha|DTZ79_23g01480	Actinidia_eriantha|DTZ79_29g10980	Vaccinium_darrowii|Vadar_005643	Vaccinium_darrowii|Vadar_021256	Vaccinium_darrowii|Vadar_030289
274	A.deliciosa_Hayward|AdH_00032222	A.deliciosa_Hayward|AdH_00039986	A.deliciosa_Hayward|AdH_00042602	A.deliciosa_Hayward|AdH_00063824	A.deliciosa_Hayward|AdH_00074514	A.deliciosa_Hayward|AdH_00080356	A.deliciosa_Hayward|AdH_00089247	A.chinensis_Russell|RUSV2a.005422.1	A.chinensis_Russell|RUSV2a.007977.1	A.chinensis_Russell|RUSV2a.010539.1	A.chinensis_Russell|RUSV2a.011667.1	A.chinensis_Russell|RUSV2a.040254.1	A.chinensis_Hongyang|Actinidia06541	A.chinensis_Hongyang|Actinidia19995	A.chinensis_Hongyang|Actinidia28850	A.chinensis_Hongyang|Actinidia29596	A.chinensis_Hongyang|Actinidia30834	A.chinensis_Red5|RED5V2.005422.1.1	A.chinensis_Red5|RED5V2.007977.1.1	A.chinensis_Red5|RED5V2.010539.1.1	A.chinensis_Red5|RED5V2.011667.1.1	Actinidia_eriantha|DTZ79_05g03180	Actinidia_eriantha|DTZ79_05g12710	Actinidia_eriantha|DTZ79_07g09260	Actinidia_eriantha|DTZ79_09g08740	Actinidia_eriantha|DTZ79_21g06020	Vaccinium_darrowii|Vadar_032525
275	A.deliciosa_Hayward|AdH_00039731	A.deliciosa_Hayward|AdH_00089478	A.deliciosa_Hayward|AdH_00089481	A.chinensis_Russell|RUSV2a.008063.1	A.chinensis_Russell|RUSV2a.011566.1	A.chinensis_Russell|RUSV2a.012273.1	A.chinensis_Hongyang|Actinidia03446	A.chinensis_Hongyang|Actinidia06634	A.chinensis_Hongyang|Actinidia29513	A.chinensis_Red5|RED5V2.008063.1.1	A.chinensis_Red5|RED5V2.011566.1.1	A.chinensis_Red5|RED5V2.012273.1.1	Actinidia_eriantha|DTZ79_07g10240	Actinidia_eriantha|DTZ79_07g14230	Actinidia_eriantha|DTZ79_10g08060	Actinidia_eriantha|DTZ79_11g04730	Actinidia_eriantha|DTZ79_11g12170	Vaccinium_darrowii|Vadar_003162	Vaccinium_darrowii|Vadar_003820	Vaccinium_darrowii|Vadar_005775	Vaccinium_darrowii|Vadar_005862	Vaccinium_darrowii|Vadar_006809	Vaccinium_darrowii|Vadar_017055	Vaccinium_darrowii|Vadar_018135	Vaccinium_darrowii|Vadar_021605	Vaccinium_darrowii|Vadar_028378	Vaccinium_darrowii|Vadar_033811
276	A.deliciosa_Hayward|AdH_00026080	A.deliciosa_Hayward|AdH_00026081	A.deliciosa_Hayward|AdH_00090189	A.deliciosa_Hayward|AdH_00090190	A.chinensis_Russell|RUSV2a.012497.1	A.chinensis_Russell|RUSV2a.029141.1	A.chinensis_Russell|RUSV2a.045098.1	A.chinensis_Hongyang|Actinidia14657	A.chinensis_Hongyang|Actinidia14658	A.chinensis_Hongyang|Actinidia14660	A.chinensis_Hongyang|Actinidia15724	A.chinensis_Red5|RED5V2.012497.1.1	A.chinensis_Red5|RED5V2.029141.1.1	A.chinensis_Red5|RED5V2.054792.1	Actinidia_eriantha|DTZ79_25g09680	Actinidia_eriantha|DTZ79_25g09720	Vaccinium_darrowii|Vadar_007872	Vaccinium_darrowii|Vadar_009612	Vaccinium_darrowii|Vadar_013336	Vaccinium_darrowii|Vadar_018052	Vaccinium_darrowii|Vadar_018940	Vaccinium_darrowii|Vadar_019175	Vaccinium_darrowii|Vadar_022100	Vaccinium_darrowii|Vadar_022196	Vaccinium_darrowii|Vadar_022412	Vaccinium_darrowii|Vadar_033287	Vaccinium_darrowii|Vadar_033341
277	A.deliciosa_Hayward|AdH_00025482	A.deliciosa_Hayward|AdH_00038028	A.deliciosa_Hayward|AdH_00038029	A.deliciosa_Hayward|AdH_00038030	A.deliciosa_Hayward|AdH_00043604	A.chinensis_Russell|RUSV2a.005714.1	A.chinensis_Russell|RUSV2a.031360.1	A.chinensis_Russell|RUSV2a.047233.1	A.chinensis_Russell|RUSV2a.047237.1	A.chinensis_Russell|RUSV2a.052452.1	A.chinensis_Russell|RUSV2a.052453.1	A.chinensis_Hongyang|Actinidia04106	A.chinensis_Hongyang|Actinidia04107	A.chinensis_Hongyang|Actinidia06054	A.chinensis_Hongyang|Actinidia33200	A.chinensis_Hongyang|Actinidia33201	A.chinensis_Red5|RED5V2.005714.1.1	A.chinensis_Red5|RED5V2.006342.1.1	A.chinensis_Red5|RED5V2.006343.1.1	A.chinensis_Red5|RED5V2.031360.1.1	Actinidia_eriantha|DTZ79_05g06690	Actinidia_eriantha|DTZ79_05g06700	Actinidia_eriantha|DTZ79_05g11940	Actinidia_eriantha|DTZ79_06g03980	Vaccinium_darrowii|Vadar_010308	Vaccinium_darrowii|Vadar_014967	Vaccinium_darrowii|Vadar_018153
278	A.deliciosa_Hayward|AdH_00004556	A.deliciosa_Hayward|AdH_00004559	A.deliciosa_Hayward|AdH_00004564	A.deliciosa_Hayward|AdH_00029458	A.chinensis_Russell|RUSV2a.004206.1	A.chinensis_Russell|RUSV2a.046343.1	A.chinensis_Russell|RUSV2a.052325.1	A.chinensis_Hongyang|Actinidia04481	A.chinensis_Hongyang|Actinidia04482	A.chinensis_Hongyang|Actinidia04483	A.chinensis_Red5|RED5V2.004204.1.1	A.chinensis_Red5|RED5V2.004205.1.1	A.chinensis_Red5|RED5V2.004206.1.1	A.chinensis_Red5|RED5V2.004207.1.1	Actinidia_eriantha|DTZ79_03g18340	Actinidia_eriantha|DTZ79_03g18350	Actinidia_eriantha|DTZ79_03g18360	Actinidia_eriantha|DTZ79_03g18370	Actinidia_eriantha|DTZ79_03g18380	Actinidia_eriantha|DTZ79_03g18390	Actinidia_eriantha|DTZ79_03g18400	Actinidia_eriantha|DTZ79_03g18410	Actinidia_eriantha|DTZ79_03g18420	Actinidia_eriantha|DTZ79_03g18440	Actinidia_eriantha|DTZ79_03g18450	Actinidia_eriantha|DTZ79_03g18460	Vaccinium_darrowii|Vadar_031688
279	A.deliciosa_Hayward|AdH_00006882	A.deliciosa_Hayward|AdH_00021242	A.deliciosa_Hayward|AdH_00030199	A.deliciosa_Hayward|AdH_00031969	A.deliciosa_Hayward|AdH_00041058	A.deliciosa_Hayward|AdH_00093227	A.chinensis_Russell|RUSV2a.013403.1	A.chinensis_Russell|RUSV2a.022937.1	A.chinensis_Russell|RUSV2a.042724.1	A.chinensis_Russell|RUSV2a.042819.1	A.chinensis_Russell|RUSV2a.046535.1	A.chinensis_Russell|RUSV2a.047602.1	A.chinensis_Hongyang|Actinidia05410	A.chinensis_Hongyang|Actinidia08682	A.chinensis_Hongyang|Actinidia20269	A.chinensis_Hongyang|Actinidia24776	A.chinensis_Hongyang|Actinidia28097	A.chinensis_Hongyang|Actinidia34254	A.chinensis_Red5|RED5V2.003262.1.1	A.chinensis_Red5|RED5V2.007550.1.1	A.chinensis_Red5|RED5V2.013403.1.1	A.chinensis_Red5|RED5V2.019745.1.1	A.chinensis_Red5|RED5V2.022937.1.1	A.chinensis_Red5|RED5V2.042819.1.1	Actinidia_eriantha|DTZ79_12g13580	Vaccinium_darrowii|Vadar_005217	Vaccinium_darrowii|Vadar_020446
280	A.deliciosa_Hayward|AdH_00030731	A.deliciosa_Hayward|AdH_00032911	A.deliciosa_Hayward|AdH_00079428	A.chinensis_Russell|RUSV2a.009812.1	A.chinensis_Russell|RUSV2a.012960.1	A.chinensis_Russell|RUSV2a.012961.1	A.chinensis_Russell|RUSV2a.023376.1	A.chinensis_Russell|RUSV2a.040188.1	A.chinensis_Hongyang|Actinidia30210	A.chinensis_Hongyang|Actinidia38477	A.chinensis_Hongyang|Actinidia39667	A.chinensis_Red5|RED5V2.000917.1.1	A.chinensis_Red5|RED5V2.009812.1.1	A.chinensis_Red5|RED5V2.012960.1.1	A.chinensis_Red5|RED5V2.012961.1.1	A.chinensis_Red5|RED5V2.023376.1.1	Actinidia_eriantha|DTZ79_01g10490	Actinidia_eriantha|DTZ79_09g00620	Actinidia_eriantha|DTZ79_20g13680	Vaccinium_darrowii|Vadar_005508	Vaccinium_darrowii|Vadar_006623	Vaccinium_darrowii|Vadar_012589	Vaccinium_darrowii|Vadar_021410	Vaccinium_darrowii|Vadar_022050	Vaccinium_darrowii|Vadar_024249	Vaccinium_darrowii|Vadar_027535	Vaccinium_darrowii|Vadar_029493
281	A.deliciosa_Hayward|AdH_00002960	A.deliciosa_Hayward|AdH_00002962	A.deliciosa_Hayward|AdH_00030730	A.deliciosa_Hayward|AdH_00035038	A.deliciosa_Hayward|AdH_00081569	A.chinensis_Russell|RUSV2a.000134.1	A.chinensis_Russell|RUSV2a.008788.1	A.chinensis_Russell|RUSV2a.040383.1	A.chinensis_Hongyang|Actinidia05490	A.chinensis_Hongyang|Actinidia24787	A.chinensis_Hongyang|Actinidia24788	A.chinensis_Red5|RED5V2.000134.1.1	A.chinensis_Red5|RED5V2.000134.1.2	A.chinensis_Red5|RED5V2.008788.1.1	A.chinensis_Red5|RED5V2.040383.1.1	Actinidia_eriantha|DTZ79_01g01340	Actinidia_eriantha|DTZ79_08g04730	Actinidia_eriantha|DTZ79_08g04740	Vaccinium_darrowii|Vadar_000561	Vaccinium_darrowii|Vadar_008486	Vaccinium_darrowii|Vadar_009014	Vaccinium_darrowii|Vadar_013725	Vaccinium_darrowii|Vadar_014639	Vaccinium_darrowii|Vadar_022194	Vaccinium_darrowii|Vadar_023476	Vaccinium_darrowii|Vadar_027845	Vaccinium_darrowii|Vadar_032354
282	A.deliciosa_Hayward|AdH_00084307	A.deliciosa_Hayward|AdH_00084309	A.chinensis_Russell|RUSV2a.005799.1	A.chinensis_Russell|RUSV2a.005801.1	A.chinensis_Russell|RUSV2a.005802.1	A.chinensis_Russell|RUSV2a.005803.1	A.chinensis_Russell|RUSV2a.030778.1	A.chinensis_Russell|RUSV2a.030779.1	A.chinensis_Russell|RUSV2a.030780.1	A.chinensis_Red5|RED5V2.005799.1.1	A.chinensis_Red5|RED5V2.005800.1.1	A.chinensis_Red5|RED5V2.005801.1.1	A.chinensis_Red5|RED5V2.005802.1.1	A.chinensis_Red5|RED5V2.005803.1.1	A.chinensis_Red5|RED5V2.005804.1.1	A.chinensis_Red5|RED5V2.030778.1.1	A.chinensis_Red5|RED5V2.030779.1.1	A.chinensis_Red5|RED5V2.030780.1.1	Actinidia_eriantha|DTZ79_27g03380	Vaccinium_darrowii|Vadar_002863	Vaccinium_darrowii|Vadar_005166	Vaccinium_darrowii|Vadar_012509	Vaccinium_darrowii|Vadar_016923	Vaccinium_darrowii|Vadar_017064	Vaccinium_darrowii|Vadar_026846	Vaccinium_darrowii|Vadar_027755	Vaccinium_darrowii|Vadar_029566
283	A.deliciosa_Hayward|AdH_00002618	A.deliciosa_Hayward|AdH_00007830	A.deliciosa_Hayward|AdH_00066278	A.deliciosa_Hayward|AdH_00086973	A.deliciosa_Hayward|AdH_00086991	A.chinensis_Russell|RUSV2a.000195.1	A.chinensis_Russell|RUSV2a.001683.1	A.chinensis_Russell|RUSV2a.002925.1	A.chinensis_Russell|RUSV2a.008868.1	A.chinensis_Russell|RUSV2a.016638.1	A.chinensis_Russell|RUSV2a.031938.1	A.chinensis_Hongyang|Actinidia23365	A.chinensis_Hongyang|Actinidia30023	A.chinensis_Hongyang|Actinidia32940	A.chinensis_Hongyang|Actinidia35885	A.chinensis_Red5|RED5V2.000195.1.1	A.chinensis_Red5|RED5V2.001683.1.1	A.chinensis_Red5|RED5V2.002925.1.1	A.chinensis_Red5|RED5V2.008868.1.1	A.chinensis_Red5|RED5V2.016638.1.1	A.chinensis_Red5|RED5V2.031938.1.1	Actinidia_eriantha|DTZ79_01g02130	Actinidia_eriantha|DTZ79_02g05100	Actinidia_eriantha|DTZ79_08g06320	Actinidia_eriantha|DTZ79_28g06520	Vaccinium_darrowii|Vadar_000764	Vaccinium_darrowii|Vadar_007394
284	A.deliciosa_Hayward|AdH_00003785	A.deliciosa_Hayward|AdH_00021684	A.deliciosa_Hayward|AdH_00038104	A.deliciosa_Hayward|AdH_00050167	A.deliciosa_Hayward|AdH_00056570	A.chinensis_Russell|RUSV2a.006314.1	A.chinensis_Russell|RUSV2a.008364.1	A.chinensis_Russell|RUSV2a.014150.1	A.chinensis_Russell|RUSV2a.016980.1	A.chinensis_Russell|RUSV2a.023036.1	A.chinensis_Russell|RUSV2a.040854.1	A.chinensis_Russell|RUSV2a.040940.1	A.chinensis_Hongyang|Actinidia03930	A.chinensis_Hongyang|Actinidia06204	A.chinensis_Hongyang|Actinidia07961	A.chinensis_Red5|RED5V2.006314.1.1	A.chinensis_Red5|RED5V2.008364.1.1	A.chinensis_Red5|RED5V2.013299.1.1	A.chinensis_Red5|RED5V2.014150.1.1	A.chinensis_Red5|RED5V2.016980.1.1	A.chinensis_Red5|RED5V2.023036.1.1	A.chinensis_Red5|RED5V2.033030.1.1	Actinidia_eriantha|DTZ79_08g00620	Actinidia_eriantha|DTZ79_13g02360	Actinidia_eriantha|DTZ79_15g08190	Vaccinium_darrowii|Vadar_020613	Vaccinium_darrowii|Vadar_025255
285	A.deliciosa_Hayward|AdH_00019708	A.deliciosa_Hayward|AdH_00042155	A.deliciosa_Hayward|AdH_00070507	A.deliciosa_Hayward|AdH_00073131	A.deliciosa_Hayward|AdH_00074754	A.chinensis_Russell|RUSV2a.001109.1	A.chinensis_Russell|RUSV2a.004479.1	A.chinensis_Russell|RUSV2a.005279.1	A.chinensis_Russell|RUSV2a.010461.1	A.chinensis_Russell|RUSV2a.024352.1	A.chinensis_Hongyang|Actinidia17056	A.chinensis_Hongyang|Actinidia17361	A.chinensis_Red5|RED5V2.001109.1.1	A.chinensis_Red5|RED5V2.004479.1.1	A.chinensis_Red5|RED5V2.005279.1.1	A.chinensis_Red5|RED5V2.005279.1.2	A.chinensis_Red5|RED5V2.005279.1.3	A.chinensis_Red5|RED5V2.010461.1.1	A.chinensis_Red5|RED5V2.023479.1.1	A.chinensis_Red5|RED5V2.024352.1.1	Actinidia_eriantha|DTZ79_01g12300	Actinidia_eriantha|DTZ79_05g01220	Actinidia_eriantha|DTZ79_09g07810	Actinidia_eriantha|DTZ79_21g00640	Actinidia_eriantha|DTZ79_21g11530	Vaccinium_darrowii|Vadar_006320	Vaccinium_darrowii|Vadar_032750
286	A.deliciosa_Hayward|AdH_00040064	A.deliciosa_Hayward|AdH_00042533	A.deliciosa_Hayward|AdH_00054046	A.deliciosa_Hayward|AdH_00054050	A.chinensis_Russell|RUSV2a.001966.1	A.chinensis_Russell|RUSV2a.001967.1	A.chinensis_Russell|RUSV2a.005396.1	A.chinensis_Russell|RUSV2a.007949.1	A.chinensis_Russell|RUSV2a.043988.1	A.chinensis_Russell|RUSV2a.043989.1	A.chinensis_Russell|RUSV2a.045689.1	A.chinensis_Russell|RUSV2a.045690.1	A.chinensis_Hongyang|Actinidia06517	A.chinensis_Hongyang|Actinidia11424	A.chinensis_Hongyang|Actinidia25311	A.chinensis_Hongyang|Actinidia39244	A.chinensis_Red5|RED5V2.001966.1.1	A.chinensis_Red5|RED5V2.001967.1.1	A.chinensis_Red5|RED5V2.005396.1.1	A.chinensis_Red5|RED5V2.007949.1.1	A.chinensis_Red5|RED5V2.024979.1.1	A.chinensis_Red5|RED5V2.024980.1.1	Actinidia_eriantha|DTZ79_05g02790	Actinidia_eriantha|DTZ79_07g08980	Vaccinium_darrowii|Vadar_010831	Vaccinium_darrowii|Vadar_023669	Vaccinium_darrowii|Vadar_032788
287	A.deliciosa_Hayward|AdH_00019921	A.deliciosa_Hayward|AdH_00037319	A.deliciosa_Hayward|AdH_00054408	A.deliciosa_Hayward|AdH_00058297	A.chinensis_Russell|RUSV2a.006544.1	A.chinensis_Russell|RUSV2a.013915.1	A.chinensis_Russell|RUSV2a.018909.1	A.chinensis_Russell|RUSV2a.025157.1	A.chinensis_Russell|RUSV2a.042541.1	A.chinensis_Hongyang|Actinidia07648	A.chinensis_Hongyang|Actinidia10949	A.chinensis_Hongyang|Actinidia11162	A.chinensis_Hongyang|Actinidia16782	A.chinensis_Hongyang|Actinidia39516	A.chinensis_Red5|RED5V2.013915.1.1	A.chinensis_Red5|RED5V2.018909.1.1	A.chinensis_Red5|RED5V2.025157.1.1	A.chinensis_Red5|RED5V2.042541.1.1	Actinidia_eriantha|DTZ79_06g06990	Actinidia_eriantha|DTZ79_12g12000	Actinidia_eriantha|DTZ79_18g11370	Actinidia_eriantha|DTZ79_19g05380	Actinidia_eriantha|DTZ79_22g08930	Vaccinium_darrowii|Vadar_009416	Vaccinium_darrowii|Vadar_015001	Vaccinium_darrowii|Vadar_029120	Vaccinium_darrowii|Vadar_033508
288	A.deliciosa_Hayward|AdH_00021081	A.deliciosa_Hayward|AdH_00077673	A.deliciosa_Hayward|AdH_00087659	A.chinensis_Russell|RUSV2a.013498.1	A.chinensis_Russell|RUSV2a.019514.1	A.chinensis_Russell|RUSV2a.022772.1	A.chinensis_Russell|RUSV2a.031213.1	A.chinensis_Hongyang|Actinidia08462	A.chinensis_Hongyang|Actinidia09101	A.chinensis_Hongyang|Actinidia18526	A.chinensis_Hongyang|Actinidia18527	A.chinensis_Hongyang|Actinidia19966	A.chinensis_Red5|RED5V2.019514.1.1	A.chinensis_Red5|RED5V2.022772.1.1	A.chinensis_Red5|RED5V2.054214.1	A.chinensis_Red5|RED5V2.054215.1	A.chinensis_Red5|RED5V2.054218.1	A.chinensis_Red5|RED5V2.054219.1	Actinidia_eriantha|DTZ79_12g07390	Actinidia_eriantha|DTZ79_17g08860	Actinidia_eriantha|DTZ79_20g05210	Vaccinium_darrowii|Vadar_005999	Vaccinium_darrowii|Vadar_006814	Vaccinium_darrowii|Vadar_014388	Vaccinium_darrowii|Vadar_021259	Vaccinium_darrowii|Vadar_025104	Vaccinium_darrowii|Vadar_031815
289	A.deliciosa_Hayward|AdH_00022636	A.deliciosa_Hayward|AdH_00022639	A.deliciosa_Hayward|AdH_00079432	A.deliciosa_Hayward|AdH_00079435	A.chinensis_Russell|RUSV2a.012957.1	A.chinensis_Russell|RUSV2a.043665.1	A.chinensis_Russell|RUSV2a.043666.1	A.chinensis_Russell|RUSV2a.043667.1	A.chinensis_Hongyang|Actinidia30213	A.chinensis_Hongyang|Actinidia30215	A.chinensis_Hongyang|Actinidia30217	A.chinensis_Hongyang|Actinidia39662	A.chinensis_Hongyang|Actinidia39663	A.chinensis_Red5|RED5V2.012957.1.1	A.chinensis_Red5|RED5V2.023377.1.1	A.chinensis_Red5|RED5V2.054663.1	Actinidia_eriantha|DTZ79_12g00590	Actinidia_eriantha|DTZ79_12g00610	Actinidia_eriantha|DTZ79_20g12750	Actinidia_eriantha|DTZ79_20g13690	Actinidia_eriantha|DTZ79_20g13720	Actinidia_eriantha|DTZ79_20g13800	Vaccinium_darrowii|Vadar_001052	Vaccinium_darrowii|Vadar_012617	Vaccinium_darrowii|Vadar_017263	Vaccinium_darrowii|Vadar_025151	Vaccinium_darrowii|Vadar_027708
290	A.deliciosa_Hayward|AdH_00011395	A.deliciosa_Hayward|AdH_00011397	A.deliciosa_Hayward|AdH_00011398	A.deliciosa_Hayward|AdH_00011403	A.deliciosa_Hayward|AdH_00011405	A.deliciosa_Hayward|AdH_00011412	A.deliciosa_Hayward|AdH_00036385	A.deliciosa_Hayward|AdH_00074562	A.deliciosa_Hayward|AdH_00074568	A.chinensis_Russell|RUSV2a.006816.1	A.chinensis_Russell|RUSV2a.006817.1	A.chinensis_Russell|RUSV2a.006818.1	A.chinensis_Russell|RUSV2a.006843.1	A.chinensis_Hongyang|Actinidia00316	A.chinensis_Hongyang|Actinidia02406	A.chinensis_Hongyang|Actinidia02407	A.chinensis_Hongyang|Actinidia35733	A.chinensis_Hongyang|Actinidia35735	A.chinensis_Red5|RED5V2.006816.1.1	A.chinensis_Red5|RED5V2.006817.1.1	A.chinensis_Red5|RED5V2.006818.1.1	A.chinensis_Red5|RED5V2.006843.1.1	A.chinensis_Red5|RED5V2.010510.1.1	Actinidia_eriantha|DTZ79_06g10800	Actinidia_eriantha|DTZ79_09g13290	Actinidia_eriantha|DTZ79_19g02850	Actinidia_eriantha|DTZ79_19g02890
291	A.deliciosa_Hayward|AdH_00028417	A.deliciosa_Hayward|AdH_00028418	A.chinensis_Russell|RUSV2a.043566.1	A.chinensis_Hongyang|Actinidia03510	A.chinensis_Hongyang|Actinidia12439	A.chinensis_Hongyang|Actinidia14828	A.chinensis_Hongyang|Actinidia20861	A.chinensis_Hongyang|Actinidia22454	A.chinensis_Hongyang|Actinidia29249	A.chinensis_Hongyang|Actinidia29361	A.chinensis_Hongyang|Actinidia37896	A.chinensis_Red5|RED5V2.049086.1.1	A.chinensis_Red5|RED5V2.054437.1	A.chinensis_Red5|RED5V2.054842.1	A.chinensis_Red5|RED5V2.055017.1	A.chinensis_Red5|RED5V2.055201.1	A.chinensis_Red5|RED5V2.055255.1	Vaccinium_darrowii|Vadar_002873	Vaccinium_darrowii|Vadar_011565	Vaccinium_darrowii|Vadar_020363	Vaccinium_darrowii|Vadar_022784	Vaccinium_darrowii|Vadar_023996	Vaccinium_darrowii|Vadar_025417	Vaccinium_darrowii|Vadar_026502	Vaccinium_darrowii|Vadar_030752	Vaccinium_darrowii|Vadar_031105	Vaccinium_darrowii|Vadar_032785
292	A.deliciosa_Hayward|AdH_00041469	A.deliciosa_Hayward|AdH_00041508	A.deliciosa_Hayward|AdH_00041529	A.deliciosa_Hayward|AdH_00041533	A.deliciosa_Hayward|AdH_00081697	A.deliciosa_Hayward|AdH_00081702	A.chinensis_Russell|RUSV2a.007340.1	A.chinensis_Russell|RUSV2a.007341.1	A.chinensis_Russell|RUSV2a.047619.1	A.chinensis_Hongyang|Actinidia17823	A.chinensis_Hongyang|Actinidia27906	A.chinensis_Hongyang|Actinidia27907	A.chinensis_Hongyang|Actinidia27946	A.chinensis_Hongyang|Actinidia27947	A.chinensis_Red5|RED5V2.007340.1.1	A.chinensis_Red5|RED5V2.007341.1.1	A.chinensis_Red5|RED5V2.007377.1.1	A.chinensis_Red5|RED5V2.007378.1.1	A.chinensis_Red5|RED5V2.011179.1.1	A.chinensis_Red5|RED5V2.011181.1.1	Actinidia_eriantha|DTZ79_07g01640	Actinidia_eriantha|DTZ79_07g01860	Vaccinium_darrowii|Vadar_000305	Vaccinium_darrowii|Vadar_002078	Vaccinium_darrowii|Vadar_010803	Vaccinium_darrowii|Vadar_016664	Vaccinium_darrowii|Vadar_020943
293	A.deliciosa_Hayward|AdH_00010606	A.chinensis_Russell|RUSV2a.020461.1	A.chinensis_Russell|RUSV2a.020462.1	A.chinensis_Russell|RUSV2a.020463.1	A.chinensis_Russell|RUSV2a.021420.1	A.chinensis_Russell|RUSV2a.042636.1	A.chinensis_Hongyang|Actinidia08789	A.chinensis_Hongyang|Actinidia08790	A.chinensis_Red5|RED5V2.020461.1.1	A.chinensis_Red5|RED5V2.020463.1.1	A.chinensis_Red5|RED5V2.021420.1.1	A.chinensis_Red5|RED5V2.042636.1.1	A.chinensis_Red5|RED5V2.054442.1	Actinidia_eriantha|DTZ79_03g07540	Actinidia_eriantha|DTZ79_19g05790	Vaccinium_darrowii|Vadar_000585	Vaccinium_darrowii|Vadar_013357	Vaccinium_darrowii|Vadar_013450	Vaccinium_darrowii|Vadar_014746	Vaccinium_darrowii|Vadar_015396	Vaccinium_darrowii|Vadar_018141	Vaccinium_darrowii|Vadar_018955	Vaccinium_darrowii|Vadar_019777	Vaccinium_darrowii|Vadar_027244	Vaccinium_darrowii|Vadar_029593	Vaccinium_darrowii|Vadar_031162	Vaccinium_darrowii|Vadar_034202
294	A.deliciosa_Hayward|AdH_00020068	A.deliciosa_Hayward|AdH_00058414	A.deliciosa_Hayward|AdH_00058415	A.deliciosa_Hayward|AdH_00058416	A.deliciosa_Hayward|AdH_00058417	A.deliciosa_Hayward|AdH_00058422	A.chinensis_Russell|RUSV2a.018954.1	A.chinensis_Russell|RUSV2a.018955.1	A.chinensis_Russell|RUSV2a.018956.1	A.chinensis_Russell|RUSV2a.042252.1	A.chinensis_Russell|RUSV2a.042253.1	A.chinensis_Hongyang|Actinidia11006	A.chinensis_Hongyang|Actinidia11099	A.chinensis_Hongyang|Actinidia11100	A.chinensis_Red5|RED5V2.013861.1.1	A.chinensis_Red5|RED5V2.018954.1.1	A.chinensis_Red5|RED5V2.018955.1.1	A.chinensis_Red5|RED5V2.018956.1.1	A.chinensis_Red5|RED5V2.042252.1.1	A.chinensis_Red5|RED5V2.054428.1	Actinidia_eriantha|DTZ79_12g11440	Actinidia_eriantha|DTZ79_17g01810	Actinidia_eriantha|DTZ79_17g01820	Actinidia_eriantha|DTZ79_17g01830	Actinidia_eriantha|DTZ79_17g01840	Actinidia_eriantha|DTZ79_17g01850	Vaccinium_darrowii|Vadar_031425
295	A.deliciosa_Hayward|AdH_00087903	Actinidia_eriantha|DTZ79_28g02420	Actinidia_eriantha|DTZ79_28g02480	Vaccinium_darrowii|Vadar_000740	Vaccinium_darrowii|Vadar_001384	Vaccinium_darrowii|Vadar_003608	Vaccinium_darrowii|Vadar_004825	Vaccinium_darrowii|Vadar_007776	Vaccinium_darrowii|Vadar_008222	Vaccinium_darrowii|Vadar_011379	Vaccinium_darrowii|Vadar_011669	Vaccinium_darrowii|Vadar_012280	Vaccinium_darrowii|Vadar_013380	Vaccinium_darrowii|Vadar_013383	Vaccinium_darrowii|Vadar_014488	Vaccinium_darrowii|Vadar_014683	Vaccinium_darrowii|Vadar_017613	Vaccinium_darrowii|Vadar_017892	Vaccinium_darrowii|Vadar_018399	Vaccinium_darrowii|Vadar_020120	Vaccinium_darrowii|Vadar_021469	Vaccinium_darrowii|Vadar_022740	Vaccinium_darrowii|Vadar_027125	Vaccinium_darrowii|Vadar_028015	Vaccinium_darrowii|Vadar_028640	Vaccinium_darrowii|Vadar_030671	Vaccinium_darrowii|Vadar_031943
296	A.deliciosa_Hayward|AdH_00055353	A.deliciosa_Hayward|AdH_00055356	A.deliciosa_Hayward|AdH_00055368	A.deliciosa_Hayward|AdH_00055370	A.chinensis_Russell|RUSV2a.032631.1	A.chinensis_Russell|RUSV2a.032633.1	A.chinensis_Russell|RUSV2a.033737.1	A.chinensis_Russell|RUSV2a.045826.1	A.chinensis_Hongyang|Actinidia40426	A.chinensis_Red5|RED5V2.032631.1.1	A.chinensis_Red5|RED5V2.032633.1.1	A.chinensis_Red5|RED5V2.032635.1.1	A.chinensis_Red5|RED5V2.032636.1.1	Actinidia_eriantha|DTZ79_29g00820	Actinidia_eriantha|DTZ79_29g00850	Actinidia_eriantha|DTZ79_29g00890	Actinidia_eriantha|DTZ79_29g00930	Actinidia_eriantha|DTZ79_29g12680	Actinidia_eriantha|DTZ79_29g12870	Actinidia_eriantha|DTZ79_29g12920	Vaccinium_darrowii|Vadar_000130	Vaccinium_darrowii|Vadar_011374	Vaccinium_darrowii|Vadar_019325	Vaccinium_darrowii|Vadar_023937	Vaccinium_darrowii|Vadar_029445	Vaccinium_darrowii|Vadar_033306	Vaccinium_darrowii|Vadar_033751
297	A.chinensis_Russell|RUSV2a.040317.1	A.chinensis_Russell|RUSV2a.040584.1	A.chinensis_Russell|RUSV2a.045792.1	A.chinensis_Hongyang|Actinidia09854	A.chinensis_Hongyang|Actinidia22700	A.chinensis_Red5|RED5V2.002259.1.1	A.chinensis_Red5|RED5V2.018495.1.1	A.chinensis_Red5|RED5V2.040584.1.1	A.chinensis_Red5|RED5V2.054179.1	A.chinensis_Red5|RED5V2.054180.1	A.chinensis_Red5|RED5V2.054185.1	A.chinensis_Red5|RED5V2.054389.1	A.chinensis_Red5|RED5V2.054889.1	A.chinensis_Red5|RED5V2.054999.1	A.chinensis_Red5|RED5V2.055271.1	Actinidia_eriantha|DTZ79_00g00380	Vaccinium_darrowii|Vadar_012180	Vaccinium_darrowii|Vadar_014416	Vaccinium_darrowii|Vadar_015602	Vaccinium_darrowii|Vadar_015752	Vaccinium_darrowii|Vadar_018195	Vaccinium_darrowii|Vadar_019987	Vaccinium_darrowii|Vadar_020159	Vaccinium_darrowii|Vadar_024998	Vaccinium_darrowii|Vadar_025070	Vaccinium_darrowii|Vadar_026696	Vaccinium_darrowii|Vadar_032277
298	A.chinensis_Russell|RUSV2a.015224.1	A.chinensis_Russell|RUSV2a.015225.1	A.chinensis_Russell|RUSV2a.022845.1	A.chinensis_Russell|RUSV2a.033134.1	A.chinensis_Russell|RUSV2a.045903.1	A.chinensis_Russell|RUSV2a.045904.1	A.chinensis_Russell|RUSV2a.045919.1	A.chinensis_Russell|RUSV2a.045920.1	A.chinensis_Hongyang|Actinidia14314	A.chinensis_Hongyang|Actinidia21071	A.chinensis_Hongyang|Actinidia21073	A.chinensis_Hongyang|Actinidia24850	A.chinensis_Red5|RED5V2.015224.1.1	A.chinensis_Red5|RED5V2.015225.1.1	A.chinensis_Red5|RED5V2.022845.1.1	A.chinensis_Red5|RED5V2.033134.1.1	A.chinensis_Red5|RED5V2.033136.1.1	A.chinensis_Red5|RED5V2.045920.1.1	Actinidia_eriantha|DTZ79_13g15920	Actinidia_eriantha|DTZ79_20g06130	Actinidia_eriantha|DTZ79_29g09150	Actinidia_eriantha|DTZ79_29g13040	Vaccinium_darrowii|Vadar_016707	Vaccinium_darrowii|Vadar_018687	Vaccinium_darrowii|Vadar_020741	Vaccinium_darrowii|Vadar_023453	Vaccinium_darrowii|Vadar_033887
299	Vaccinium_darrowii|Vadar_002147	Vaccinium_darrowii|Vadar_002596	Vaccinium_darrowii|Vadar_002726	Vaccinium_darrowii|Vadar_003164	Vaccinium_darrowii|Vadar_003165	Vaccinium_darrowii|Vadar_004590	Vaccinium_darrowii|Vadar_008152	Vaccinium_darrowii|Vadar_008190	Vaccinium_darrowii|Vadar_010432	Vaccinium_darrowii|Vadar_011729	Vaccinium_darrowii|Vadar_011748	Vaccinium_darrowii|Vadar_011868	Vaccinium_darrowii|Vadar_012048	Vaccinium_darrowii|Vadar_012630	Vaccinium_darrowii|Vadar_012756	Vaccinium_darrowii|Vadar_013410	Vaccinium_darrowii|Vadar_014933	Vaccinium_darrowii|Vadar_016437	Vaccinium_darrowii|Vadar_016900	Vaccinium_darrowii|Vadar_017967	Vaccinium_darrowii|Vadar_020952	Vaccinium_darrowii|Vadar_022137	Vaccinium_darrowii|Vadar_022667	Vaccinium_darrowii|Vadar_028062	Vaccinium_darrowii|Vadar_029486	Vaccinium_darrowii|Vadar_032178	Vaccinium_darrowii|Vadar_033541
300	Vaccinium_darrowii|Vadar_000552	Vaccinium_darrowii|Vadar_001912	Vaccinium_darrowii|Vadar_002260	Vaccinium_darrowii|Vadar_004064	Vaccinium_darrowii|Vadar_004847	Vaccinium_darrowii|Vadar_005943	Vaccinium_darrowii|Vadar_006966	Vaccinium_darrowii|Vadar_007031	Vaccinium_darrowii|Vadar_007813	Vaccinium_darrowii|Vadar_013229	Vaccinium_darrowii|Vadar_014654	Vaccinium_darrowii|Vadar_017674	Vaccinium_darrowii|Vadar_018926	Vaccinium_darrowii|Vadar_019265	Vaccinium_darrowii|Vadar_019380	Vaccinium_darrowii|Vadar_020380	Vaccinium_darrowii|Vadar_022578	Vaccinium_darrowii|Vadar_022594	Vaccinium_darrowii|Vadar_023457	Vaccinium_darrowii|Vadar_023924	Vaccinium_darrowii|Vadar_024194	Vaccinium_darrowii|Vadar_024850	Vaccinium_darrowii|Vadar_027927	Vaccinium_darrowii|Vadar_028606	Vaccinium_darrowii|Vadar_029148	Vaccinium_darrowii|Vadar_029943	Vaccinium_darrowii|Vadar_033114
301	A.deliciosa_Hayward|AdH_00010418	A.deliciosa_Hayward|AdH_00014497	A.deliciosa_Hayward|AdH_00061811	A.deliciosa_Hayward|AdH_00086542	A.chinensis_Russell|RUSV2a.021524.1	A.chinensis_Russell|RUSV2a.026234.1	A.chinensis_Russell|RUSV2a.030065.1	A.chinensis_Russell|RUSV2a.032122.1	A.chinensis_Hongyang|Actinidia07233	A.chinensis_Hongyang|Actinidia24199	A.chinensis_Hongyang|Actinidia35456	A.chinensis_Hongyang|Actinidia37089	A.chinensis_Red5|RED5V2.021524.1.1	A.chinensis_Red5|RED5V2.026234.1.1	A.chinensis_Red5|RED5V2.030065.1.1	A.chinensis_Red5|RED5V2.032122.1.1	Actinidia_eriantha|DTZ79_19g06760	Actinidia_eriantha|DTZ79_23g09590	Actinidia_eriantha|DTZ79_26g08960	Actinidia_eriantha|DTZ79_28g08510	Vaccinium_darrowii|Vadar_003576	Vaccinium_darrowii|Vadar_006864	Vaccinium_darrowii|Vadar_017212	Vaccinium_darrowii|Vadar_019057	Vaccinium_darrowii|Vadar_023828	Vaccinium_darrowii|Vadar_025292
302	A.deliciosa_Hayward|AdH_00010261	A.deliciosa_Hayward|AdH_00014262	A.deliciosa_Hayward|AdH_00020647	A.chinensis_Russell|RUSV2a.013604.1	A.chinensis_Russell|RUSV2a.021597.1	A.chinensis_Russell|RUSV2a.026308.1	A.chinensis_Russell|RUSV2a.033263.1	A.chinensis_Russell|RUSV2a.046075.1	A.chinensis_Hongyang|Actinidia00110	A.chinensis_Hongyang|Actinidia09767	A.chinensis_Hongyang|Actinidia10758	A.chinensis_Hongyang|Actinidia23797	A.chinensis_Hongyang|Actinidia30015	A.chinensis_Hongyang|Actinidia35379	A.chinensis_Red5|RED5V2.013604.1.1	A.chinensis_Red5|RED5V2.021597.1.1	A.chinensis_Red5|RED5V2.026308.1.1	A.chinensis_Red5|RED5V2.033263.1.1	Actinidia_eriantha|DTZ79_12g08970	Actinidia_eriantha|DTZ79_19g07480	Actinidia_eriantha|DTZ79_23g10560	Actinidia_eriantha|DTZ79_29g09780	Actinidia_eriantha|DTZ79_29g10190	Actinidia_eriantha|DTZ79_29g10200	Vaccinium_darrowii|Vadar_026326	Vaccinium_darrowii|Vadar_030379
303	A.deliciosa_Hayward|AdH_00010015	A.deliciosa_Hayward|AdH_00014009	A.deliciosa_Hayward|AdH_00014010	A.deliciosa_Hayward|AdH_00023327	A.deliciosa_Hayward|AdH_00028658	A.deliciosa_Hayward|AdH_00049109	A.chinensis_Russell|RUSV2a.009592.1	A.chinensis_Russell|RUSV2a.013711.1	A.chinensis_Russell|RUSV2a.017371.1	A.chinensis_Russell|RUSV2a.021696.1	A.chinensis_Hongyang|Actinidia01926	A.chinensis_Hongyang|Actinidia05592	A.chinensis_Hongyang|Actinidia35271	A.chinensis_Red5|RED5V2.009592.1.1	A.chinensis_Red5|RED5V2.013711.1.1	A.chinensis_Red5|RED5V2.013711.1.2	A.chinensis_Red5|RED5V2.017371.1.1	A.chinensis_Red5|RED5V2.021696.1.1	Actinidia_eriantha|DTZ79_08g15650	Actinidia_eriantha|DTZ79_15g12520	Actinidia_eriantha|DTZ79_23g11520	Vaccinium_darrowii|Vadar_008581	Vaccinium_darrowii|Vadar_008843	Vaccinium_darrowii|Vadar_025709	Vaccinium_darrowii|Vadar_027306	Vaccinium_darrowii|Vadar_027548
304	A.deliciosa_Hayward|AdH_00014644	A.deliciosa_Hayward|AdH_00080411	A.deliciosa_Hayward|AdH_00080415	A.deliciosa_Hayward|AdH_00089320	A.deliciosa_Hayward|AdH_00092459	A.chinensis_Russell|RUSV2a.004936.1	A.chinensis_Russell|RUSV2a.011641.1	A.chinensis_Russell|RUSV2a.012201.1	A.chinensis_Russell|RUSV2a.015129.1	A.chinensis_Russell|RUSV2a.023971.1	A.chinensis_Russell|RUSV2a.026187.1	A.chinensis_Hongyang|Actinidia06363	A.chinensis_Hongyang|Actinidia10295	A.chinensis_Hongyang|Actinidia22474	A.chinensis_Hongyang|Actinidia30746	A.chinensis_Hongyang|Actinidia33160	A.chinensis_Red5|RED5V2.004936.1.1	A.chinensis_Red5|RED5V2.011641.1.1	A.chinensis_Red5|RED5V2.012201.1.1	A.chinensis_Red5|RED5V2.015129.1.1	A.chinensis_Red5|RED5V2.023971.1.1	Actinidia_eriantha|DTZ79_21g06580	Actinidia_eriantha|DTZ79_28g01880	Vaccinium_darrowii|Vadar_000349	Vaccinium_darrowii|Vadar_016692	Vaccinium_darrowii|Vadar_018602
305	A.deliciosa_Hayward|AdH_00016141	A.deliciosa_Hayward|AdH_00051255	A.deliciosa_Hayward|AdH_00086956	A.chinensis_Russell|RUSV2a.025704.1	A.chinensis_Russell|RUSV2a.031945.1	A.chinensis_Russell|RUSV2a.041918.1	A.chinensis_Russell|RUSV2a.044985.1	A.chinensis_Hongyang|Actinidia23379	A.chinensis_Hongyang|Actinidia23768	A.chinensis_Hongyang|Actinidia30029	A.chinensis_Red5|RED5V2.025704.1.1	A.chinensis_Red5|RED5V2.031945.1.1	A.chinensis_Red5|RED5V2.041918.1.1	A.chinensis_Red5|RED5V2.054339.1	Actinidia_eriantha|DTZ79_15g03630	Actinidia_eriantha|DTZ79_15g03640	Actinidia_eriantha|DTZ79_23g03410	Actinidia_eriantha|DTZ79_28g06580	Vaccinium_darrowii|Vadar_005433	Vaccinium_darrowii|Vadar_008062	Vaccinium_darrowii|Vadar_011535	Vaccinium_darrowii|Vadar_015339	Vaccinium_darrowii|Vadar_021489	Vaccinium_darrowii|Vadar_021953	Vaccinium_darrowii|Vadar_028754	Vaccinium_darrowii|Vadar_033827
306	A.deliciosa_Hayward|AdH_00016615	A.deliciosa_Hayward|AdH_00060411	A.deliciosa_Hayward|AdH_00077894	A.deliciosa_Hayward|AdH_00077898	A.chinensis_Russell|RUSV2a.015229.1	A.chinensis_Russell|RUSV2a.019633.1	A.chinensis_Russell|RUSV2a.022848.1	A.chinensis_Russell|RUSV2a.022850.1	A.chinensis_Russell|RUSV2a.025526.1	A.chinensis_Russell|RUSV2a.045902.1	A.chinensis_Hongyang|Actinidia00040	A.chinensis_Hongyang|Actinidia00672	A.chinensis_Hongyang|Actinidia21064	A.chinensis_Red5|RED5V2.015229.1.1	A.chinensis_Red5|RED5V2.019633.1.1	A.chinensis_Red5|RED5V2.022848.1.1	A.chinensis_Red5|RED5V2.022850.1.1	A.chinensis_Red5|RED5V2.025526.1.1	A.chinensis_Red5|RED5V2.045902.1.1	Actinidia_eriantha|DTZ79_13g15960	Actinidia_eriantha|DTZ79_17g10120	Actinidia_eriantha|DTZ79_20g06190	Actinidia_eriantha|DTZ79_29g09060	Vaccinium_darrowii|Vadar_001563	Vaccinium_darrowii|Vadar_022484	Vaccinium_darrowii|Vadar_029425
307	A.deliciosa_Hayward|AdH_00023757	A.deliciosa_Hayward|AdH_00024637	A.deliciosa_Hayward|AdH_00024638	A.deliciosa_Hayward|AdH_00027878	A.deliciosa_Hayward|AdH_00044163	A.deliciosa_Hayward|AdH_00045121	A.chinensis_Russell|RUSV2a.005891.1	A.chinensis_Russell|RUSV2a.014062.1	A.chinensis_Russell|RUSV2a.028449.1	A.chinensis_Russell|RUSV2a.030870.1	A.chinensis_Russell|RUSV2a.031347.1	A.chinensis_Russell|RUSV2a.032938.1	A.chinensis_Hongyang|Actinidia14938	A.chinensis_Hongyang|Actinidia15909	A.chinensis_Hongyang|Actinidia31988	A.chinensis_Red5|RED5V2.005891.1.1	A.chinensis_Red5|RED5V2.014062.1.1	A.chinensis_Red5|RED5V2.028449.1.1	A.chinensis_Red5|RED5V2.030870.1.1	A.chinensis_Red5|RED5V2.031347.1.1	A.chinensis_Red5|RED5V2.032938.1.1	Actinidia_eriantha|DTZ79_05g09090	Actinidia_eriantha|DTZ79_27g04480	Actinidia_eriantha|DTZ79_29g05780	Vaccinium_darrowii|Vadar_014658	Vaccinium_darrowii|Vadar_029934
308	A.deliciosa_Hayward|AdH_00004754	A.deliciosa_Hayward|AdH_00007759	A.deliciosa_Hayward|AdH_00025469	A.deliciosa_Hayward|AdH_00038190	A.deliciosa_Hayward|AdH_00043549	A.deliciosa_Hayward|AdH_00045384	A.chinensis_Russell|RUSV2a.005705.1	A.chinensis_Russell|RUSV2a.006277.1	A.chinensis_Russell|RUSV2a.014170.1	A.chinensis_Russell|RUSV2a.030667.1	A.chinensis_Russell|RUSV2a.031386.1	A.chinensis_Hongyang|Actinidia04057	A.chinensis_Hongyang|Actinidia04058	A.chinensis_Red5|RED5V2.005705.1.1	A.chinensis_Red5|RED5V2.006277.1.1	A.chinensis_Red5|RED5V2.014170.1.1	A.chinensis_Red5|RED5V2.030667.1.1	A.chinensis_Red5|RED5V2.031386.1.1	Actinidia_eriantha|DTZ79_05g06610	Actinidia_eriantha|DTZ79_06g03380	Actinidia_eriantha|DTZ79_13g02620	Actinidia_eriantha|DTZ79_27g01970	Actinidia_eriantha|DTZ79_27g10940	Actinidia_eriantha|DTZ79_29g07150	Vaccinium_darrowii|Vadar_013012	Vaccinium_darrowii|Vadar_026150
309	A.deliciosa_Hayward|AdH_00026734	A.deliciosa_Hayward|AdH_00033528	A.deliciosa_Hayward|AdH_00046213	A.deliciosa_Hayward|AdH_00075915	A.chinensis_Russell|RUSV2a.000476.1	A.chinensis_Russell|RUSV2a.009021.1	A.chinensis_Russell|RUSV2a.016753.1	A.chinensis_Russell|RUSV2a.028916.1	A.chinensis_Hongyang|Actinidia12193	A.chinensis_Hongyang|Actinidia18724	A.chinensis_Hongyang|Actinidia21920	A.chinensis_Hongyang|Actinidia27455	A.chinensis_Red5|RED5V2.000476.1.1	A.chinensis_Red5|RED5V2.009021.1.1	A.chinensis_Red5|RED5V2.016753.1.1	A.chinensis_Red5|RED5V2.028916.1.1	Actinidia_eriantha|DTZ79_01g05720	Actinidia_eriantha|DTZ79_01g08000	Actinidia_eriantha|DTZ79_08g08540	Actinidia_eriantha|DTZ79_09g02670	Actinidia_eriantha|DTZ79_09g02810	Actinidia_eriantha|DTZ79_13g06530	Actinidia_eriantha|DTZ79_15g04810	Actinidia_eriantha|DTZ79_25g07340	Vaccinium_darrowii|Vadar_002072	Vaccinium_darrowii|Vadar_011923
310	A.deliciosa_Hayward|AdH_00070736	A.deliciosa_Hayward|AdH_00079876	A.deliciosa_Hayward|AdH_00085156	A.deliciosa_Hayward|AdH_00085183	A.deliciosa_Hayward|AdH_00088561	A.chinensis_Russell|RUSV2a.007256.1	A.chinensis_Russell|RUSV2a.011899.1	A.chinensis_Russell|RUSV2a.023548.1	A.chinensis_Russell|RUSV2a.041602.1	A.chinensis_Russell|RUSV2a.041604.1	A.chinensis_Hongyang|Actinidia15436	A.chinensis_Hongyang|Actinidia23589	A.chinensis_Red5|RED5V2.007256.1.1	A.chinensis_Red5|RED5V2.008687.1.1	A.chinensis_Red5|RED5V2.011899.1.1	A.chinensis_Red5|RED5V2.016309.1.1	A.chinensis_Red5|RED5V2.023548.1.1	Actinidia_eriantha|DTZ79_07g00580	Actinidia_eriantha|DTZ79_09g10680	Actinidia_eriantha|DTZ79_10g11720	Actinidia_eriantha|DTZ79_10g13110	Actinidia_eriantha|DTZ79_11g00480	Actinidia_eriantha|DTZ79_14g12170	Actinidia_eriantha|DTZ79_21g01480	Vaccinium_darrowii|Vadar_006262	Vaccinium_darrowii|Vadar_014586
311	A.deliciosa_Hayward|AdH_00071686	A.deliciosa_Hayward|AdH_00089214	A.deliciosa_Hayward|AdH_00092342	A.chinensis_Russell|RUSV2a.004881.1	A.chinensis_Russell|RUSV2a.012160.1	A.chinensis_Russell|RUSV2a.023909.1	A.chinensis_Russell|RUSV2a.043738.1	A.chinensis_Hongyang|Actinidia10355	A.chinensis_Hongyang|Actinidia10356	A.chinensis_Hongyang|Actinidia33116	A.chinensis_Red5|RED5V2.004881.1.1	A.chinensis_Red5|RED5V2.012160.1.1	A.chinensis_Red5|RED5V2.023909.1.1	A.chinensis_Red5|RED5V2.023910.1.1	A.chinensis_Red5|RED5V2.043738.1.1	Actinidia_eriantha|DTZ79_04g05370	Actinidia_eriantha|DTZ79_11g03460	Actinidia_eriantha|DTZ79_21g05860	Vaccinium_darrowii|Vadar_003883	Vaccinium_darrowii|Vadar_008171	Vaccinium_darrowii|Vadar_014379	Vaccinium_darrowii|Vadar_015340	Vaccinium_darrowii|Vadar_020533	Vaccinium_darrowii|Vadar_030518	Vaccinium_darrowii|Vadar_030888	Vaccinium_darrowii|Vadar_031541
312	A.deliciosa_Hayward|AdH_00006742	A.deliciosa_Hayward|AdH_00078366	A.deliciosa_Hayward|AdH_00090239	A.chinensis_Russell|RUSV2a.008953.1	A.chinensis_Russell|RUSV2a.018486.1	A.chinensis_Russell|RUSV2a.020043.1	A.chinensis_Russell|RUSV2a.024457.1	A.chinensis_Russell|RUSV2a.031135.1	A.chinensis_Hongyang|Actinidia08603	A.chinensis_Red5|RED5V2.008953.1.1	A.chinensis_Red5|RED5V2.018486.1.1	A.chinensis_Red5|RED5V2.020043.1.1	A.chinensis_Red5|RED5V2.024457.1.1	A.chinensis_Red5|RED5V2.025289.1.1	A.chinensis_Red5|RED5V2.049803.1.1	A.chinensis_Red5|RED5V2.054417.1	A.chinensis_Red5|RED5V2.054583.1	A.chinensis_Red5|RED5V2.054728.1	A.chinensis_Red5|RED5V2.055138.1	A.chinensis_Red5|RED5V2.055178.1	Actinidia_eriantha|DTZ79_24g07580	Actinidia_eriantha|DTZ79_29g04150	Vaccinium_darrowii|Vadar_011773	Vaccinium_darrowii|Vadar_012410	Vaccinium_darrowii|Vadar_017310	Vaccinium_darrowii|Vadar_026026
313	A.deliciosa_Hayward|AdH_00008807	A.deliciosa_Hayward|AdH_00011860	A.deliciosa_Hayward|AdH_00017378	A.deliciosa_Hayward|AdH_00035900	A.deliciosa_Hayward|AdH_00041536	A.deliciosa_Hayward|AdH_00090460	A.chinensis_Russell|RUSV2a.007024.1	A.chinensis_Russell|RUSV2a.007038.1	A.chinensis_Russell|RUSV2a.007336.1	A.chinensis_Russell|RUSV2a.017781.1	A.chinensis_Russell|RUSV2a.022262.1	A.chinensis_Hongyang|Actinidia07474	A.chinensis_Hongyang|Actinidia08988	A.chinensis_Hongyang|Actinidia21674	A.chinensis_Hongyang|Actinidia27903	A.chinensis_Red5|RED5V2.007024.1.1	A.chinensis_Red5|RED5V2.007038.1.1	A.chinensis_Red5|RED5V2.007336.1.1	A.chinensis_Red5|RED5V2.012615.1.1	A.chinensis_Red5|RED5V2.017781.1.1	A.chinensis_Red5|RED5V2.022262.1.1	Actinidia_eriantha|DTZ79_06g12820	Actinidia_eriantha|DTZ79_07g01400	Actinidia_eriantha|DTZ79_19g00970	Vaccinium_darrowii|Vadar_010955	Vaccinium_darrowii|Vadar_027712
314	A.deliciosa_Hayward|AdH_00018101	A.deliciosa_Hayward|AdH_00023052	A.deliciosa_Hayward|AdH_00043314	A.deliciosa_Hayward|AdH_00043960	A.chinensis_Russell|RUSV2a.005621.1	A.chinensis_Russell|RUSV2a.005829.1	A.chinensis_Russell|RUSV2a.018076.1	A.chinensis_Russell|RUSV2a.029685.1	A.chinensis_Russell|RUSV2a.030584.1	A.chinensis_Russell|RUSV2a.030803.1	A.chinensis_Hongyang|Actinidia18092	A.chinensis_Hongyang|Actinidia36141	A.chinensis_Hongyang|Actinidia36273	A.chinensis_Red5|RED5V2.005621.1.1	A.chinensis_Red5|RED5V2.005829.1.1	A.chinensis_Red5|RED5V2.018076.1.1	A.chinensis_Red5|RED5V2.029685.1.1	A.chinensis_Red5|RED5V2.030584.1.1	A.chinensis_Red5|RED5V2.030803.1.1	Actinidia_eriantha|DTZ79_05g05810	Actinidia_eriantha|DTZ79_16g05950	Actinidia_eriantha|DTZ79_26g05370	Actinidia_eriantha|DTZ79_27g01170	Actinidia_eriantha|DTZ79_27g03620	Vaccinium_darrowii|Vadar_012542	Vaccinium_darrowii|Vadar_028778
315	A.deliciosa_Hayward|AdH_00023766	A.deliciosa_Hayward|AdH_00023768	A.deliciosa_Hayward|AdH_00027903	A.deliciosa_Hayward|AdH_00044183	A.deliciosa_Hayward|AdH_00044186	A.chinensis_Russell|RUSV2a.005897.1	A.chinensis_Russell|RUSV2a.005898.1	A.chinensis_Russell|RUSV2a.028439.1	A.chinensis_Russell|RUSV2a.030876.1	A.chinensis_Russell|RUSV2a.030877.1	A.chinensis_Hongyang|Actinidia14947	A.chinensis_Red5|RED5V2.005897.1.1	A.chinensis_Red5|RED5V2.005898.1.1	A.chinensis_Red5|RED5V2.028439.1.1	A.chinensis_Red5|RED5V2.030876.1.1	A.chinensis_Red5|RED5V2.030876.1.2	A.chinensis_Red5|RED5V2.030877.1.1	A.chinensis_Red5|RED5V2.030877.1.2	Actinidia_eriantha|DTZ79_05g08740	Actinidia_eriantha|DTZ79_05g08750	Actinidia_eriantha|DTZ79_05g09140	Actinidia_eriantha|DTZ79_05g09150	Actinidia_eriantha|DTZ79_25g02410	Actinidia_eriantha|DTZ79_27g04550	Actinidia_eriantha|DTZ79_27g04560	Vaccinium_darrowii|Vadar_012370
316	A.deliciosa_Hayward|AdH_00029660	A.deliciosa_Hayward|AdH_00042062	A.deliciosa_Hayward|AdH_00048978	A.deliciosa_Hayward|AdH_00071945	A.deliciosa_Hayward|AdH_00071946	A.chinensis_Russell|RUSV2a.009635.1	A.chinensis_Russell|RUSV2a.020578.1	A.chinensis_Russell|RUSV2a.041668.1	A.chinensis_Russell|RUSV2a.044043.1	A.chinensis_Russell|RUSV2a.045630.1	A.chinensis_Russell|RUSV2a.046805.1	A.chinensis_Hongyang|Actinidia17392	A.chinensis_Red5|RED5V2.009634.1.1	A.chinensis_Red5|RED5V2.009635.1.1	A.chinensis_Red5|RED5V2.025046.1.1	A.chinensis_Red5|RED5V2.041668.1.1	A.chinensis_Red5|RED5V2.046805.1.1	Actinidia_eriantha|DTZ79_08g10630	Actinidia_eriantha|DTZ79_08g10640	Actinidia_eriantha|DTZ79_08g18410	Actinidia_eriantha|DTZ79_15g13070	Actinidia_eriantha|DTZ79_15g13200	Actinidia_eriantha|DTZ79_18g09930	Actinidia_eriantha|DTZ79_18g09960	Actinidia_eriantha|DTZ79_22g07860	Vaccinium_darrowii|Vadar_025083
317	A.deliciosa_Hayward|AdH_00000064	A.deliciosa_Hayward|AdH_00000762	A.deliciosa_Hayward|AdH_00000764	A.deliciosa_Hayward|AdH_00000776	A.deliciosa_Hayward|AdH_00000779	A.deliciosa_Hayward|AdH_00000780	A.chinensis_Russell|RUSV2a.009478.1	A.chinensis_Russell|RUSV2a.009677.1	A.chinensis_Russell|RUSV2a.041689.1	A.chinensis_Russell|RUSV2a.047893.1	A.chinensis_Hongyang|Actinidia05716	A.chinensis_Hongyang|Actinidia23614	A.chinensis_Hongyang|Actinidia23615	A.chinensis_Hongyang|Actinidia23616	A.chinensis_Hongyang|Actinidia23617	A.chinensis_Hongyang|Actinidia23619	A.chinensis_Hongyang|Actinidia23620	A.chinensis_Hongyang|Actinidia26834	A.chinensis_Red5|RED5V2.009477.1.1	A.chinensis_Red5|RED5V2.009478.1.1	A.chinensis_Red5|RED5V2.054373.1	A.chinensis_Red5|RED5V2.055260.1	A.chinensis_Red5|RED5V2.055261.1	Actinidia_eriantha|DTZ79_08g14250	Actinidia_eriantha|DTZ79_08g14300	Actinidia_eriantha|DTZ79_08g14410
318	A.deliciosa_Hayward|AdH_00003512	A.deliciosa_Hayward|AdH_00050477	A.deliciosa_Hayward|AdH_00061627	A.deliciosa_Hayward|AdH_00086362	A.chinensis_Russell|RUSV2a.003186.1	A.chinensis_Russell|RUSV2a.041857.1	A.chinensis_Russell|RUSV2a.042092.1	A.chinensis_Russell|RUSV2a.045183.1	A.chinensis_Russell|RUSV2a.045755.1	A.chinensis_Russell|RUSV2a.047666.1	A.chinensis_Hongyang|Actinidia08780	A.chinensis_Hongyang|Actinidia13073	A.chinensis_Hongyang|Actinidia19343	A.chinensis_Hongyang|Actinidia24129	A.chinensis_Hongyang|Actinidia28900	A.chinensis_Red5|RED5V2.003186.1.1	A.chinensis_Red5|RED5V2.008525.1.1	A.chinensis_Red5|RED5V2.045183.1.1	A.chinensis_Red5|RED5V2.045755.1.1	A.chinensis_Red5|RED5V2.047666.1.1	Actinidia_eriantha|DTZ79_03g07400	Actinidia_eriantha|DTZ79_15g06420	Actinidia_eriantha|DTZ79_26g09590	Vaccinium_darrowii|Vadar_020740	Vaccinium_darrowii|Vadar_028132	Vaccinium_darrowii|Vadar_029997
319	A.deliciosa_Hayward|AdH_00003617	A.deliciosa_Hayward|AdH_00050400	A.deliciosa_Hayward|AdH_00053802	A.deliciosa_Hayward|AdH_00054975	A.deliciosa_Hayward|AdH_00065409	A.chinensis_Russell|RUSV2a.002121.1	A.chinensis_Russell|RUSV2a.008442.1	A.chinensis_Russell|RUSV2a.016909.1	A.chinensis_Russell|RUSV2a.024932.1	A.chinensis_Russell|RUSV2a.025385.1	A.chinensis_Hongyang|Actinidia11320	A.chinensis_Hongyang|Actinidia31297	A.chinensis_Hongyang|Actinidia32462	A.chinensis_Hongyang|Actinidia38899	A.chinensis_Hongyang|Actinidia39869	A.chinensis_Red5|RED5V2.002121.1.1	A.chinensis_Red5|RED5V2.008442.1.1	A.chinensis_Red5|RED5V2.016909.1.1	A.chinensis_Red5|RED5V2.024932.1.1	A.chinensis_Red5|RED5V2.025385.1.1	Actinidia_eriantha|DTZ79_02g09150	Actinidia_eriantha|DTZ79_08g01460	Actinidia_eriantha|DTZ79_08g17750	Vaccinium_darrowii|Vadar_004340	Vaccinium_darrowii|Vadar_016017	Vaccinium_darrowii|Vadar_031813
320	A.deliciosa_Hayward|AdH_00036890	A.deliciosa_Hayward|AdH_00036892	A.deliciosa_Hayward|AdH_00036893	A.deliciosa_Hayward|AdH_00036895	A.deliciosa_Hayward|AdH_00036922	A.deliciosa_Hayward|AdH_00036946	A.deliciosa_Hayward|AdH_00036972	A.deliciosa_Hayward|AdH_00063840	A.chinensis_Russell|RUSV2a.047164.1	A.chinensis_Russell|RUSV2a.047165.1	A.chinensis_Russell|RUSV2a.047166.1	A.chinensis_Hongyang|Actinidia01716	A.chinensis_Hongyang|Actinidia01727	A.chinensis_Hongyang|Actinidia16907	A.chinensis_Hongyang|Actinidia16920	A.chinensis_Red5|RED5V2.048344.1.1	Actinidia_eriantha|DTZ79_06g08220	Actinidia_eriantha|DTZ79_06g08340	Actinidia_eriantha|DTZ79_06g08350	Actinidia_eriantha|DTZ79_06g08400	Actinidia_eriantha|DTZ79_06g08410	Vaccinium_darrowii|Vadar_002016	Vaccinium_darrowii|Vadar_008944	Vaccinium_darrowii|Vadar_011689	Vaccinium_darrowii|Vadar_013766	Vaccinium_darrowii|Vadar_029144
321	A.deliciosa_Hayward|AdH_00028129	A.deliciosa_Hayward|AdH_00042379	A.deliciosa_Hayward|AdH_00072823	A.deliciosa_Hayward|AdH_00074470	A.chinensis_Russell|RUSV2a.001147.1	A.chinensis_Russell|RUSV2a.005345.1	A.chinensis_Russell|RUSV2a.010486.1	A.chinensis_Russell|RUSV2a.024247.1	A.chinensis_Russell|RUSV2a.040242.1	A.chinensis_Hongyang|Actinidia17177	A.chinensis_Hongyang|Actinidia35714	A.chinensis_Red5|RED5V2.001147.1.1	A.chinensis_Red5|RED5V2.005345.1.1	A.chinensis_Red5|RED5V2.024247.1.1	A.chinensis_Red5|RED5V2.051632.1.1	A.chinensis_Red5|RED5V2.055305.1	A.chinensis_Red5|RED5V2.055317.1	Actinidia_eriantha|DTZ79_00g02050	Actinidia_eriantha|DTZ79_01g12720	Actinidia_eriantha|DTZ79_05g02070	Actinidia_eriantha|DTZ79_09g08080	Actinidia_eriantha|DTZ79_09g08100	Actinidia_eriantha|DTZ79_21g10410	Vaccinium_darrowii|Vadar_004877	Vaccinium_darrowii|Vadar_028157	Vaccinium_darrowii|Vadar_030975
322	A.deliciosa_Hayward|AdH_00028531	A.deliciosa_Hayward|AdH_00051014	A.deliciosa_Hayward|AdH_00077127	A.chinensis_Hongyang|Actinidia26074	Actinidia_eriantha|DTZ79_20g02750	Vaccinium_darrowii|Vadar_002037	Vaccinium_darrowii|Vadar_004561	Vaccinium_darrowii|Vadar_009968	Vaccinium_darrowii|Vadar_011779	Vaccinium_darrowii|Vadar_012837	Vaccinium_darrowii|Vadar_014621	Vaccinium_darrowii|Vadar_015461	Vaccinium_darrowii|Vadar_017201	Vaccinium_darrowii|Vadar_020777	Vaccinium_darrowii|Vadar_020991	Vaccinium_darrowii|Vadar_021421	Vaccinium_darrowii|Vadar_021474	Vaccinium_darrowii|Vadar_021543	Vaccinium_darrowii|Vadar_021843	Vaccinium_darrowii|Vadar_025212	Vaccinium_darrowii|Vadar_027076	Vaccinium_darrowii|Vadar_028410	Vaccinium_darrowii|Vadar_028532	Vaccinium_darrowii|Vadar_032331	Vaccinium_darrowii|Vadar_033851	Vaccinium_darrowii|Vadar_034282
323	A.deliciosa_Hayward|AdH_00010585	A.deliciosa_Hayward|AdH_00037179	A.deliciosa_Hayward|AdH_00040279	A.deliciosa_Hayward|AdH_00070108	A.deliciosa_Hayward|AdH_00077774	A.deliciosa_Hayward|AdH_00081898	A.chinensis_Russell|RUSV2a.006589.1	A.chinensis_Russell|RUSV2a.007804.1	A.chinensis_Russell|RUSV2a.011098.1	A.chinensis_Russell|RUSV2a.021431.1	A.chinensis_Russell|RUSV2a.027182.1	A.chinensis_Hongyang|Actinidia21505	A.chinensis_Red5|RED5V2.006589.1.1	A.chinensis_Red5|RED5V2.007804.1.1	A.chinensis_Red5|RED5V2.011098.1.1	A.chinensis_Red5|RED5V2.021431.1.1	A.chinensis_Red5|RED5V2.027182.1.1	Actinidia_eriantha|DTZ79_07g06980	Actinidia_eriantha|DTZ79_10g02430	Actinidia_eriantha|DTZ79_19g05920	Actinidia_eriantha|DTZ79_24g01290	Vaccinium_darrowii|Vadar_013872	Vaccinium_darrowii|Vadar_022550	Vaccinium_darrowii|Vadar_023499	Vaccinium_darrowii|Vadar_025538	Vaccinium_darrowii|Vadar_025644
324	A.deliciosa_Hayward|AdH_00032185	A.deliciosa_Hayward|AdH_00039938	A.deliciosa_Hayward|AdH_00041172	A.deliciosa_Hayward|AdH_00042661	A.deliciosa_Hayward|AdH_00074491	A.chinensis_Russell|RUSV2a.001210.1	A.chinensis_Russell|RUSV2a.007991.1	A.chinensis_Russell|RUSV2a.007991.2	A.chinensis_Russell|RUSV2a.010546.1	A.chinensis_Hongyang|Actinidia06561	A.chinensis_Hongyang|Actinidia20010	A.chinensis_Hongyang|Actinidia28055	A.chinensis_Hongyang|Actinidia28236	A.chinensis_Hongyang|Actinidia28860	A.chinensis_Red5|RED5V2.001210.1.1	A.chinensis_Red5|RED5V2.007499.1.1	A.chinensis_Red5|RED5V2.007991.1.1	A.chinensis_Red5|RED5V2.007991.1.2	A.chinensis_Red5|RED5V2.010546.1.1	Actinidia_eriantha|DTZ79_01g13530	Actinidia_eriantha|DTZ79_05g03300	Actinidia_eriantha|DTZ79_07g03150	Actinidia_eriantha|DTZ79_07g09480	Actinidia_eriantha|DTZ79_09g08830	Vaccinium_darrowii|Vadar_008184	Vaccinium_darrowii|Vadar_008855
325	A.deliciosa_Hayward|AdH_00007299	A.deliciosa_Hayward|AdH_00034768	A.chinensis_Russell|RUSV2a.000220.1	A.chinensis_Russell|RUSV2a.001957.1	A.chinensis_Russell|RUSV2a.040063.1	A.chinensis_Russell|RUSV2a.046564.1	A.chinensis_Hongyang|Actinidia11433	A.chinensis_Hongyang|Actinidia28967	A.chinensis_Hongyang|Actinidia35913	A.chinensis_Red5|RED5V2.000220.1.1	A.chinensis_Red5|RED5V2.001957.1.1	A.chinensis_Red5|RED5V2.003122.1.1	A.chinensis_Red5|RED5V2.003123.1.1	Actinidia_eriantha|DTZ79_02g07840	Actinidia_eriantha|DTZ79_03g06500	Actinidia_eriantha|DTZ79_03g06510	Actinidia_eriantha|DTZ79_03g22460	Actinidia_eriantha|DTZ79_08g07700	Vaccinium_darrowii|Vadar_006056	Vaccinium_darrowii|Vadar_008988	Vaccinium_darrowii|Vadar_020439	Vaccinium_darrowii|Vadar_027374	Vaccinium_darrowii|Vadar_028637	Vaccinium_darrowii|Vadar_029274	Vaccinium_darrowii|Vadar_029414	Vaccinium_darrowii|Vadar_030396
326	A.deliciosa_Hayward|AdH_00034961	A.deliciosa_Hayward|AdH_00034965	A.deliciosa_Hayward|AdH_00093321	A.deliciosa_Hayward|AdH_00093322	A.deliciosa_Hayward|AdH_00093323	A.chinensis_Russell|RUSV2a.000165.1	A.chinensis_Russell|RUSV2a.000166.1	A.chinensis_Russell|RUSV2a.000168.2	A.chinensis_Russell|RUSV2a.008806.1	A.chinensis_Russell|RUSV2a.040049.1	A.chinensis_Russell|RUSV2a.040050.1	A.chinensis_Russell|RUSV2a.047709.1	A.chinensis_Hongyang|Actinidia27496	A.chinensis_Hongyang|Actinidia35859	A.chinensis_Red5|RED5V2.000165.1.1	A.chinensis_Red5|RED5V2.000166.1.1	A.chinensis_Red5|RED5V2.008806.1.1	A.chinensis_Red5|RED5V2.008807.1.1	A.chinensis_Red5|RED5V2.049126.1.1	Actinidia_eriantha|DTZ79_01g01740	Actinidia_eriantha|DTZ79_01g01750	Actinidia_eriantha|DTZ79_08g05080	Vaccinium_darrowii|Vadar_012604	Vaccinium_darrowii|Vadar_013083	Vaccinium_darrowii|Vadar_016909	Vaccinium_darrowii|Vadar_022498
327	A.deliciosa_Hayward|AdH_00042251	A.deliciosa_Hayward|AdH_00042252	A.deliciosa_Hayward|AdH_00042253	A.deliciosa_Hayward|AdH_00091366	A.chinensis_Russell|RUSV2a.005305.1	A.chinensis_Russell|RUSV2a.005306.1	A.chinensis_Russell|RUSV2a.024326.1	A.chinensis_Russell|RUSV2a.024328.1	A.chinensis_Hongyang|Actinidia17030	A.chinensis_Hongyang|Actinidia17128	A.chinensis_Hongyang|Actinidia22874	A.chinensis_Hongyang|Actinidia22875	A.chinensis_Hongyang|Actinidia33006	A.chinensis_Red5|RED5V2.005305.1.1	A.chinensis_Red5|RED5V2.005306.1.1	A.chinensis_Red5|RED5V2.024326.1.1	A.chinensis_Red5|RED5V2.024328.1.1	Actinidia_eriantha|DTZ79_04g01000	Actinidia_eriantha|DTZ79_05g01640	Actinidia_eriantha|DTZ79_05g01650	Actinidia_eriantha|DTZ79_21g00910	Vaccinium_darrowii|Vadar_006489	Vaccinium_darrowii|Vadar_007737	Vaccinium_darrowii|Vadar_021809	Vaccinium_darrowii|Vadar_030848	Vaccinium_darrowii|Vadar_033358
328	A.deliciosa_Hayward|AdH_00011458	A.deliciosa_Hayward|AdH_00036333	A.deliciosa_Hayward|AdH_00044352	A.deliciosa_Hayward|AdH_00092147	A.chinensis_Russell|RUSV2a.004810.1	A.chinensis_Russell|RUSV2a.006863.2	A.chinensis_Russell|RUSV2a.023844.1	A.chinensis_Russell|RUSV2a.043048.1	A.chinensis_Russell|RUSV2a.047022.1	A.chinensis_Hongyang|Actinidia00339	A.chinensis_Hongyang|Actinidia02427	A.chinensis_Hongyang|Actinidia10233	A.chinensis_Hongyang|Actinidia11958	A.chinensis_Hongyang|Actinidia20671	A.chinensis_Red5|RED5V2.004810.1.1	A.chinensis_Red5|RED5V2.005956.1.1	A.chinensis_Red5|RED5V2.006863.2.1	A.chinensis_Red5|RED5V2.023844.1.1	A.chinensis_Red5|RED5V2.043048.1.1	Actinidia_eriantha|DTZ79_05g09780	Actinidia_eriantha|DTZ79_19g02700	Actinidia_eriantha|DTZ79_19g02720	Actinidia_eriantha|DTZ79_21g05040	Actinidia_eriantha|DTZ79_27g05090	Vaccinium_darrowii|Vadar_001787	Vaccinium_darrowii|Vadar_022324
329	A.deliciosa_Hayward|AdH_00007406	A.deliciosa_Hayward|AdH_00051401	A.deliciosa_Hayward|AdH_00065796	A.deliciosa_Hayward|AdH_00087137	A.deliciosa_Hayward|AdH_00092825	A.chinensis_Russell|RUSV2a.001898.1	A.chinensis_Russell|RUSV2a.003076.1	A.chinensis_Russell|RUSV2a.009056.1	A.chinensis_Russell|RUSV2a.045616.1	A.chinensis_Hongyang|Actinidia11484	A.chinensis_Hongyang|Actinidia11634	A.chinensis_Hongyang|Actinidia23153	A.chinensis_Hongyang|Actinidia29013	A.chinensis_Red5|RED5V2.001898.1.1	A.chinensis_Red5|RED5V2.003076.1.1	A.chinensis_Red5|RED5V2.009056.1.1	A.chinensis_Red5|RED5V2.045616.1.1	Actinidia_eriantha|DTZ79_02g07260	Actinidia_eriantha|DTZ79_03g06050	Actinidia_eriantha|DTZ79_03g06060	Actinidia_eriantha|DTZ79_03g07120	Actinidia_eriantha|DTZ79_28g05910	Vaccinium_darrowii|Vadar_003068	Vaccinium_darrowii|Vadar_018522	Vaccinium_darrowii|Vadar_022971	Vaccinium_darrowii|Vadar_029782
330	A.deliciosa_Hayward|AdH_00036330	A.deliciosa_Hayward|AdH_00041314	A.chinensis_Russell|RUSV2a.006864.1	A.chinensis_Russell|RUSV2a.006865.1	A.chinensis_Russell|RUSV2a.007445.1	A.chinensis_Russell|RUSV2a.007446.1	A.chinensis_Russell|RUSV2a.047114.1	A.chinensis_Hongyang|Actinidia00340	A.chinensis_Hongyang|Actinidia00341	A.chinensis_Hongyang|Actinidia28004	A.chinensis_Hongyang|Actinidia28005	A.chinensis_Red5|RED5V2.006864.1.1	A.chinensis_Red5|RED5V2.006865.1.1	A.chinensis_Red5|RED5V2.006866.1.1	A.chinensis_Red5|RED5V2.007445.1.1	A.chinensis_Red5|RED5V2.007446.1.1	Actinidia_eriantha|DTZ79_07g02540	Actinidia_eriantha|DTZ79_07g14540	Actinidia_eriantha|DTZ79_10g05070	Vaccinium_darrowii|Vadar_001003	Vaccinium_darrowii|Vadar_002002	Vaccinium_darrowii|Vadar_017614	Vaccinium_darrowii|Vadar_019030	Vaccinium_darrowii|Vadar_025938	Vaccinium_darrowii|Vadar_028104	Vaccinium_darrowii|Vadar_033247
331	A.deliciosa_Hayward|AdH_00010816	A.deliciosa_Hayward|AdH_00010817	A.deliciosa_Hayward|AdH_00010818	A.deliciosa_Hayward|AdH_00010819	A.deliciosa_Hayward|AdH_00037079	A.chinensis_Russell|RUSV2a.043017.1	A.chinensis_Russell|RUSV2a.043023.1	A.chinensis_Russell|RUSV2a.047157.1	A.chinensis_Russell|RUSV2a.047196.1	A.chinensis_Hongyang|Actinidia16752	A.chinensis_Hongyang|Actinidia16753	A.chinensis_Hongyang|Actinidia16876	A.chinensis_Hongyang|Actinidia19480	A.chinensis_Red5|RED5V2.048350.1.1	A.chinensis_Red5|RED5V2.050980.1.1	A.chinensis_Red5|RED5V2.054511.1	A.chinensis_Red5|RED5V2.054516.1	Actinidia_eriantha|DTZ79_06g06650	Actinidia_eriantha|DTZ79_19g05030	Vaccinium_darrowii|Vadar_000526	Vaccinium_darrowii|Vadar_001662	Vaccinium_darrowii|Vadar_007055	Vaccinium_darrowii|Vadar_012299	Vaccinium_darrowii|Vadar_013729	Vaccinium_darrowii|Vadar_031328	Vaccinium_darrowii|Vadar_031627
332	A.deliciosa_Hayward|AdH_00006519	A.deliciosa_Hayward|AdH_00008282	A.deliciosa_Hayward|AdH_00066927	A.deliciosa_Hayward|AdH_00067836	A.deliciosa_Hayward|AdH_00067837	A.chinensis_Russell|RUSV2a.001432.1	A.chinensis_Russell|RUSV2a.002699.2	A.chinensis_Russell|RUSV2a.003495.1	A.chinensis_Russell|RUSV2a.044596.1	A.chinensis_Russell|RUSV2a.044620.1	A.chinensis_Hongyang|Actinidia03105	A.chinensis_Hongyang|Actinidia03106	A.chinensis_Hongyang|Actinidia31806	A.chinensis_Hongyang|Actinidia32892	A.chinensis_Hongyang|Actinidia34083	A.chinensis_Red5|RED5V2.001432.1.1	A.chinensis_Red5|RED5V2.002699.2.1	A.chinensis_Red5|RED5V2.003495.1.1	A.chinensis_Red5|RED5V2.028022.1.1	Actinidia_eriantha|DTZ79_02g02300	Actinidia_eriantha|DTZ79_03g01720	Actinidia_eriantha|DTZ79_03g10370	Actinidia_eriantha|DTZ79_24g10870	Vaccinium_darrowii|Vadar_010512	Vaccinium_darrowii|Vadar_018751	Vaccinium_darrowii|Vadar_029224
333	A.deliciosa_Hayward|AdH_00006328	A.deliciosa_Hayward|AdH_00006329	A.chinensis_Russell|RUSV2a.027925.1	A.chinensis_Russell|RUSV2a.027926.1	A.chinensis_Russell|RUSV2a.053167.1	A.chinensis_Hongyang|Actinidia13597	A.chinensis_Hongyang|Actinidia24980	A.chinensis_Hongyang|Actinidia24982	A.chinensis_Red5|RED5V2.003585.1.1	A.chinensis_Red5|RED5V2.003586.1.1	A.chinensis_Red5|RED5V2.027925.1.1	A.chinensis_Red5|RED5V2.027926.1.1	Actinidia_eriantha|DTZ79_03g11370	Actinidia_eriantha|DTZ79_24g09980	Actinidia_eriantha|DTZ79_24g09990	Vaccinium_darrowii|Vadar_003964	Vaccinium_darrowii|Vadar_011647	Vaccinium_darrowii|Vadar_015365	Vaccinium_darrowii|Vadar_015469	Vaccinium_darrowii|Vadar_017631	Vaccinium_darrowii|Vadar_017884	Vaccinium_darrowii|Vadar_019442	Vaccinium_darrowii|Vadar_020546	Vaccinium_darrowii|Vadar_026156	Vaccinium_darrowii|Vadar_028094	Vaccinium_darrowii|Vadar_028773
334	Vaccinium_darrowii|Vadar_000353	Vaccinium_darrowii|Vadar_000463	Vaccinium_darrowii|Vadar_001185	Vaccinium_darrowii|Vadar_003898	Vaccinium_darrowii|Vadar_004479	Vaccinium_darrowii|Vadar_007259	Vaccinium_darrowii|Vadar_008896	Vaccinium_darrowii|Vadar_009220	Vaccinium_darrowii|Vadar_009303	Vaccinium_darrowii|Vadar_012792	Vaccinium_darrowii|Vadar_014631	Vaccinium_darrowii|Vadar_018145	Vaccinium_darrowii|Vadar_019673	Vaccinium_darrowii|Vadar_020377	Vaccinium_darrowii|Vadar_020696	Vaccinium_darrowii|Vadar_020979	Vaccinium_darrowii|Vadar_021592	Vaccinium_darrowii|Vadar_022958	Vaccinium_darrowii|Vadar_023099	Vaccinium_darrowii|Vadar_023508	Vaccinium_darrowii|Vadar_026588	Vaccinium_darrowii|Vadar_029892	Vaccinium_darrowii|Vadar_030293	Vaccinium_darrowii|Vadar_031080	Vaccinium_darrowii|Vadar_032980	Vaccinium_darrowii|Vadar_033903
335	Vaccinium_darrowii|Vadar_001665	Vaccinium_darrowii|Vadar_001897	Vaccinium_darrowii|Vadar_002220	Vaccinium_darrowii|Vadar_003182	Vaccinium_darrowii|Vadar_003685	Vaccinium_darrowii|Vadar_005061	Vaccinium_darrowii|Vadar_005419	Vaccinium_darrowii|Vadar_006164	Vaccinium_darrowii|Vadar_006310	Vaccinium_darrowii|Vadar_008031	Vaccinium_darrowii|Vadar_009111	Vaccinium_darrowii|Vadar_010767	Vaccinium_darrowii|Vadar_012962	Vaccinium_darrowii|Vadar_016616	Vaccinium_darrowii|Vadar_016952	Vaccinium_darrowii|Vadar_018965	Vaccinium_darrowii|Vadar_019712	Vaccinium_darrowii|Vadar_020594	Vaccinium_darrowii|Vadar_021160	Vaccinium_darrowii|Vadar_021730	Vaccinium_darrowii|Vadar_022762	Vaccinium_darrowii|Vadar_026494	Vaccinium_darrowii|Vadar_027577	Vaccinium_darrowii|Vadar_028905	Vaccinium_darrowii|Vadar_033070	Vaccinium_darrowii|Vadar_034144
336	Vaccinium_darrowii|Vadar_000027	Vaccinium_darrowii|Vadar_000502	Vaccinium_darrowii|Vadar_000769	Vaccinium_darrowii|Vadar_003596	Vaccinium_darrowii|Vadar_006734	Vaccinium_darrowii|Vadar_007562	Vaccinium_darrowii|Vadar_007795	Vaccinium_darrowii|Vadar_007983	Vaccinium_darrowii|Vadar_011133	Vaccinium_darrowii|Vadar_011134	Vaccinium_darrowii|Vadar_011285	Vaccinium_darrowii|Vadar_011778	Vaccinium_darrowii|Vadar_012303	Vaccinium_darrowii|Vadar_012354	Vaccinium_darrowii|Vadar_014205	Vaccinium_darrowii|Vadar_014289	Vaccinium_darrowii|Vadar_014886	Vaccinium_darrowii|Vadar_017215	Vaccinium_darrowii|Vadar_017295	Vaccinium_darrowii|Vadar_022005	Vaccinium_darrowii|Vadar_025010	Vaccinium_darrowii|Vadar_025452	Vaccinium_darrowii|Vadar_027985	Vaccinium_darrowii|Vadar_028420	Vaccinium_darrowii|Vadar_028882	Vaccinium_darrowii|Vadar_029478
337	Vaccinium_darrowii|Vadar_001301	Vaccinium_darrowii|Vadar_003438	Vaccinium_darrowii|Vadar_003661	Vaccinium_darrowii|Vadar_004623	Vaccinium_darrowii|Vadar_005841	Vaccinium_darrowii|Vadar_006638	Vaccinium_darrowii|Vadar_006877	Vaccinium_darrowii|Vadar_007987	Vaccinium_darrowii|Vadar_008365	Vaccinium_darrowii|Vadar_008438	Vaccinium_darrowii|Vadar_010250	Vaccinium_darrowii|Vadar_010356	Vaccinium_darrowii|Vadar_010698	Vaccinium_darrowii|Vadar_013020	Vaccinium_darrowii|Vadar_014763	Vaccinium_darrowii|Vadar_018304	Vaccinium_darrowii|Vadar_019845	Vaccinium_darrowii|Vadar_022064	Vaccinium_darrowii|Vadar_022306	Vaccinium_darrowii|Vadar_023726	Vaccinium_darrowii|Vadar_024801	Vaccinium_darrowii|Vadar_027800	Vaccinium_darrowii|Vadar_029283	Vaccinium_darrowii|Vadar_029648	Vaccinium_darrowii|Vadar_031349	Vaccinium_darrowii|Vadar_031909
[truncated: 27,289 more rows]
[truncated: 84 more columns]

## Sheet: Table S2
		Suppl. Table S2. Primers used
[truncated: 18 more rows]

## Sheet: Table S3
		Suppl. Table S3 Genome Assembly statistics
[truncated: 21 more rows]

[truncated: 6 more sheets: Table S4, Table S5, Table S6, Table S7, Table S8, Table S9]
